# Supplementary material for: Combination immunotherapy with anti-PD-L1 antibody and depletion of regulatory T cells during acute viral infections results in improved virus control but lethal immunopathology
Source: PLoS Pathog. 2020 Mar 30;16(3):e1008340. doi: 10.1371/journal.ppat.1008340 (PMC7105110; doi:10.1371/journal.ppat.1008340)
Supplement: S1 Table — Mice were infected with FV and were treated with DT and blocking antibodies against PD-L1 and TIM-3 as indicated (Fig 1A). At 18 days post infection CD3+CD8+CD43+ T cells and CD3+CD4+CD43+CD62L- T cells were sorted from the spleens of FV-infected DEREG mice and from infected DEREG mice treated with DT plus anti-PD-L1/Tim-3 antibodies. Cells were lysed and subjected to proteome analysis performed by label-free quantification using liquid chromatography and tandem mass spectrometry (LC-MS/MS). (XLSX) [file ppat.1008340.s005.xlsx]

## Sheet: CD8 Progenesis_180410_edited_AN
CD8	Gruppe 1	FV infection
	Gruppe 2	FV and combination treatment
Accession	Peptide.count	Unique.peptides	Confidence.score	Description	Gr1.1	Gr1.2	Gr1.3	Gr1.4	Gr1.5	Gr1.6	Gr2.1	Gr2.2	Gr2.3	Gr2.4	Gr2.5	p.ANOVA.FDR	p.ANOVA.FWER	p.ANOVA	V4
P10630	4	1	378.3	Eukaryotic initiation factor 4A-II OS=Mus musculus GN=Eif4a2 PE=2 SV=2 - [IF4A2_MOUSE]	24593.3	24293	24361.4	22200.2	25770.5	20660.2	2944.44	2853.18	5471.79	6854.92	3583.83	0.000177477	0.00369444	1.77532e-06	1.77598e-06
P14152	6	6	338.05	Malate dehydrogenase, cytoplasmic OS=Mus musculus GN=Mdh1 PE=1 SV=3 - [MDHC_MOUSE]	2.115e+06	2.34457e+06	2.0023e+06	1.95212e+06	1.91266e+06	2.29524e+06	1.2943e+06	1.25495e+06	1.45415e+06	1.36152e+06	1.05523e+06	0.000599887	0.0445026	2.19658e-05	2.19658e-05
Q99JY3	5	5	611.14	GTPase IMAP family member 4 OS=Mus musculus GN=Gimap4 PE=1 SV=1 - [GIMA4_MOUSE]	3.3745e+06	3.10631e+06	2.7464e+06	3.09604e+06	2.98855e+06	2.85864e+06	1.20128e+06	1.0363e+06	1.3565e+06	1.30797e+06	1.02112e+06	3.13899e-05	0.000205416	9.80038e-08	1.00847e-07
O35215	1	1	43.78	D-dopachrome decarboxylase OS=Mus musculus GN=Ddt PE=1 SV=3 - [DOPD_MOUSE]	32275.9	30993.6	37824.1	34670.8	24939.8	26968.3	38280.3	45442.5	53274.4	41679.2	24631.4	0.205258	1	0.110787	0.110787
Q8C7X2	4	4	180.72	ER membrane protein complex subunit 1 OS=Mus musculus GN=Emc1 PE=1 SV=1 - [EMC1_MOUSE]	28548.3	29699.8	17688.7	35403.6	34717.9	29603.4	46191.5	48999.4	61085.6	57371.3	50429.5	0.00587867	1	0.000786248	0.000786248
Q7TPR4	14	5	637.6	Alpha-actinin-1 OS=Mus musculus GN=Actn1 PE=1 SV=1 - [ACTN1_MOUSE]	78779.9	44972.1	60232.4	57426.1	45918.3	39614.8	50575.8	22407.1	33631.2	30438.6	23971.2	0.0398472	1	0.011758	0.011758
Q8R2M2	1	1	25.57	Deoxynucleotidyltransferase terminal-interacting protein 2 OS=Mus musculus GN=Dnttip2 PE=1 SV=1 - [TDIF2_MOUSE]	4488.17	7924.21	4238.09	4390.49	4145.5	9069.93	20009.7	20495.5	25533.5	23108.3	30208.9	0.000501774	0.0275651	1.34661e-05	1.34661e-05
P08228	6	6	336.78	Superoxide dismutase [Cu-Zn] OS=Mus musculus GN=Sod1 PE=1 SV=2 - [SODC_MOUSE]	638726	640271	952831	577856	615514	667214	542374	399484	531306	504301	375962	0.0268266	1	0.00686944	0.00686944
E9PVX6	25	25	1077.24	Proliferation marker protein Ki-67 OS=Mus musculus GN=Mki67 PE=1 SV=1 - [KI67_MOUSE]	479457	334926	336594	323963	301743	332847	1.39099e+06	1.19732e+06	1.07231e+06	1.1028e+06	1.06746e+06	5.3578e-05	0.000431857	2.06235e-07	2.09525e-07
P48036	5	5	276.45	Annexin A5 OS=Mus musculus GN=Anxa5 PE=1 SV=1 - [ANXA5_MOUSE]	273274	252042	322125	246854	210959	247241	182058	167755	181545	190357	140210	0.00545723	1	0.000679068	0.000679068
Q05144	5	5	351.84	Ras-related C3 botulinum toxin substrate 2 OS=Mus musculus GN=Rac2 PE=2 SV=1 - [RAC2_MOUSE]	1.84281e+06	2.08071e+06	1.64153e+06	2.06782e+06	1.95129e+06	1.85243e+06	1.62196e+06	920669	923232	950499	915064	0.00347496	0.657328	0.000347242	0.000347242
Q8CI94	4	4	136.48	Glycogen phosphorylase, brain form OS=Mus musculus GN=Pygb PE=1 SV=3 - [PYGB_MOUSE]	137566	125734	151684	96995.5	120495	117136	56709.4	54207	57405.7	55392.3	52048.4	0.000131748	0.00235227	1.12873e-06	1.1299e-06
P13864	22	22	1115.35	DNA (cytosine-5)-methyltransferase 1 OS=Mus musculus GN=Dnmt1 PE=1 SV=5 - [DNMT1_MOUSE]	445848	344657	351565	384845	313098	323901	988189	881083	887319	890395	890175	3.13899e-05	0.000219102	1.04583e-07	1.07513e-07
Q9CY64	4	4	196.57	Biliverdin reductase A OS=Mus musculus GN=Blvra PE=2 SV=1 - [BIEA_MOUSE]	287780	277939	356077	277056	249990	238075	261250	237425	284359	259805	236614	0.368622	1	0.241558	0.241558
O09005	1	1	82.5	Sphingolipid delta(4)-desaturase DES1 OS=Mus musculus GN=Degs1 PE=2 SV=1 - [DEGS1_MOUSE]	19990.3	23578	195192	22696.8	24661.5	25238.7	42441.8	42657.2	40027.9	33994	48156.8	0.70053	1	0.5925	0.5925
Q03267	2	2	169.43	DNA-binding protein Ikaros OS=Mus musculus GN=Ikzf1 PE=1 SV=2 - [IKZF1_MOUSE]	129948	150228	189846	157600	137678	145224	219137	254406	219716	251655	240652	0.00127334	0.152016	7.697e-05	7.697e-05
P10852	4	4	212.88	4F2 cell-surface antigen heavy chain OS=Mus musculus GN=Slc3a2 PE=1 SV=1 - [4F2_MOUSE]	101986	71337.8	87506.9	62327.2	80052.8	49252.1	182497	220614	217125	234805	225766	0.000453447	0.0219905	1.07062e-05	1.07062e-05
Q8K2B3	9	8	486.47	Succinate dehydrogenase [ubiquinone] flavoprotein subunit, mitochondrial OS=Mus musculus GN=Sdha PE=1 SV=1 - [DHSA_MOUSE]	492172	545538	460915	568034	481006	658222	741357	728663	787852	632011	673717	0.0114323	1	0.00216022	0.00216022
Q91W90	6	6	445.06	Thioredoxin domain-containing protein 5 OS=Mus musculus GN=Txndc5 PE=1 SV=2 - [TXND5_MOUSE]	41577	60785.3	46307.1	80566.7	86964.2	99259.4	161606	136885	134683	132206	131674	0.00857801	1	0.0013555	0.0013555
E9Q555	2	2	98.03	E3 ubiquitin-protein ligase RNF213 OS=Mus musculus GN=Rnf213 PE=1 SV=2 - [RN213_MOUSE]	22552.2	27395.5	16720.8	43819.9	21693.2	13703.7	12457.6	16438.4	17393.6	13350	10185.9	0.086177	1	0.0351517	0.0351517
Q9QUH0	1	1	51.68	Glutaredoxin-1 OS=Mus musculus GN=Glrx PE=1 SV=3 - [GLRX1_MOUSE]	11232.6	16213.8	20236.9	18565.1	17437.3	23286.2	7179.43	5556.91	14383.8	10179.7	6207.09	0.0164533	1	0.00353648	0.00353648
Q61164	5	5	248.69	Transcriptional repressor CTCF OS=Mus musculus GN=Ctcf PE=1 SV=2 - [CTCF_MOUSE]	58738.3	64681.9	103838	48270.1	67422.8	77301.7	91658.4	62791.8	73591.7	52777.6	75957	0.889522	1	0.837834	0.837834
Q9WU62	1	1	62.21	Inner centromere protein OS=Mus musculus GN=Incenp PE=1 SV=2 - [INCE_MOUSE]	3383.47	568.598	16.4934	2224.13	954.787	419.517	13707	14852.5	17060.3	20915.4	19977.3	0.0149638	1	0.0031053	0.0031053
P24452	3	3	236.06	Macrophage-capping protein OS=Mus musculus GN=Capg PE=1 SV=2 - [CAPG_MOUSE]	125190	115871	145853	139356	123877	138973	204166	166870	253322	294058	203038	0.00422388	0.886835	0.000475006	0.000475006
P97372	1	1	124.31	Proteasome activator complex subunit 2 OS=Mus musculus GN=Psme2 PE=2 SV=4 - [PSME2_MOUSE]	155168	145612	148454	84186.9	138660	113009	200198	63424.9	40230.1	43907.9	53656.5	0.0977563	1	0.0415034	0.0415034
P97371	8	7	600.03	Proteasome activator complex subunit 1 OS=Mus musculus GN=Psme1 PE=2 SV=2 - [PSME1_MOUSE]	1.60088e+06	1.66045e+06	1.57896e+06	1.4301e+06	1.44141e+06	1.35193e+06	912793	850557	950329	947816	778529	0.000184578	0.00420085	2.02061e-06	2.02116e-06
Q8BSU7	1	1	27.32	MOB kinase activator 3A OS=Mus musculus GN=Mob3a PE=2 SV=1 - [MOB3A_MOUSE]	4696.67	6349.1	4909.75	4689.46	5420.55	3323.23	1906.34	1823.61	1003.08	1779.7	1263.42	0.000682086	0.0562862	2.79197e-05	2.79197e-05
Q8VDP4	11	10	524.95	DBIRD complex subunit KIAA1967 homolog OS=Mus musculus PE=1 SV=2 - [K1967_MOUSE]	239282	251325	264367	279191	261552	305232	268380	299067	378713	326619	321568	0.0644492	1	0.0228226	0.0228226
Q8VI24	2	2	90.8	DNA-binding protein SATB2 OS=Mus musculus GN=Satb2 PE=1 SV=1 - [SATB2_MOUSE]	252.332	1763.5	5258.96	3217.7	1511.49	3270.04	19375.8	19345	7205.31	22225.9	23537.8	0.0112149	1	0.00207109	0.00207109
Q9JM14	3	3	139.57	5'(3')-deoxyribonucleotidase, cytosolic type OS=Mus musculus GN=Nt5c PE=1 SV=1 - [NT5C_MOUSE]	609401	559199	463978	610582	499862	531343	447433	496455	504800	630386	412016	0.395049	1	0.265497	0.265497
Q80UG5	5	5	272.64	Septin-9 OS=Mus musculus GN=Sept9 PE=1 SV=1 - [SEPT9_MOUSE]	206058	206011	178614	208284	185888	171200	162088	147814	142716	184617	146250	0.0225609	1	0.00548173	0.00548173
O35658	3	3	144.17	Complement component 1 Q subcomponent-binding protein, mitochondrial OS=Mus musculus GN=C1qbp PE=1 SV=1 - [C1QBP_MOUSE]	335868	343389	318109	341004	329680	423752	655748	789001	617332	593827	678614	0.000233701	0.00645953	3.11453e-06	3.1148e-06
Q9D554	4	4	234.82	Splicing factor 3A subunit 3 OS=Mus musculus GN=Sf3a3 PE=2 SV=2 - [SF3A3_MOUSE]	136867	138917	149460	135818	121428	130481	166805	180572	190950	176191	163509	0.00162095	0.220325	0.000112641	0.000112641
Q99JX7	2	2	136.12	Nuclear RNA export factor 1 OS=Mus musculus GN=Nxf1 PE=1 SV=3 - [NXF1_MOUSE]	21674.8	26893.5	12726	24773.2	25180.9	30883.5	33758.3	18379	37842.2	45293.4	45125.5	0.156717	1	0.0778288	0.0778288
Q60710	13	12	734.26	Deoxynucleoside triphosphate triphosphohydrolase SAMHD1 OS=Mus musculus GN=Samhd1 PE=1 SV=2 - [SAMH1_MOUSE]	1.60339e+06	1.45573e+06	1.50188e+06	1.56192e+06	1.3849e+06	1.47854e+06	745011	765780	809027	725719	773425	4.67789e-06	4.67789e-06	2.22651e-09	2.18125e-09
P07607	3	2	144.79	Thymidylate synthase OS=Mus musculus GN=Tyms PE=1 SV=1 - [TYSY_MOUSE]	4613.96	4135.04	6965.02	5845.53	5109.97	4861.05	28936.9	14161.8	13370.1	21786.6	18843.9	0.000501774	0.0313603	1.53802e-05	1.53802e-05
P37040	1	1	36.47	NADPH--cytochrome P450 reductase OS=Mus musculus GN=Por PE=1 SV=2 - [NCPR_MOUSE]	27664	46372.8	23253.3	52991.2	57107.4	71828	47464.4	67544.1	58374.9	50560.9	66346.8	0.32272	1	0.202909	0.202909
Q07797	4	4	257.12	Galectin-3-binding protein OS=Mus musculus GN=Lgals3bp PE=1 SV=1 - [LG3BP_MOUSE]	132617	117812	144244	102002	117557	157296	100022	158361	152500	146465	165817	0.460953	1	0.325585	0.325585
O35522	2	2	105.26	Proteasome subunit beta type-9 OS=Mus musculus bactrianus GN=Psmb9 PE=1 SV=1 - [PSB9_MUSMB]	206331	125669	119895	120114	103827	145126	123301	97396.7	128024	122884	96504.5	0.321086	1	0.201118	0.201118
O88379	5	5	259.78	Bromodomain adjacent to zinc finger domain protein 1A OS=Mus musculus GN=Baz1a PE=1 SV=3 - [BAZ1A_MOUSE]	36007.3	30417	48687.3	42470.5	42154.6	48331.9	45860.7	46797.5	45138.7	54329.7	57664.3	0.135757	1	0.0635171	0.0635171
O08810	14	14	1035.22	116 kDa U5 small nuclear ribonucleoprotein component OS=Mus musculus GN=Eftud2 PE=2 SV=1 - [U5S1_MOUSE]	459255	510374	637268	569751	515613	558142	645934	633974	697100	662608	685384	0.0157724	1	0.00336318	0.00336318
Q8R146	3	3	121.72	Acylamino-acid-releasing enzyme OS=Mus musculus GN=Apeh PE=2 SV=3 - [APEH_MOUSE]	106055	120252	215376	85567.2	112422	84028.1	50966.4	56385.3	45225.8	74570.1	47718.8	0.0110281	1	0.00201036	0.00201036
Q9DBE9	3	2	114.7	pre-rRNA processing protein FTSJ3 OS=Mus musculus GN=Ftsj3 PE=1 SV=1 - [SPB1_MOUSE]	21207.4	28945.1	16080.9	17369.3	17395.9	20734.8	56378	56211.7	56734.8	59946.2	61125.1	0.000173666	0.00344192	1.65318e-06	1.65391e-06
P24527	9	9	657.3	Leukotriene A-4 hydrolase OS=Mus musculus GN=Lta4h PE=1 SV=4 - [LKHA4_MOUSE]	857928	887397	915985	656271	783531	868599	391282	380880	437202	463689	442000	0.000230039	0.00590985	2.84675e-06	2.84707e-06
Q9D7S7	3	3	338.64	60S ribosomal protein L22-like 1 OS=Mus musculus GN=Rpl22l1 PE=1 SV=1 - [RL22L_MOUSE]	74752	66543.6	77508.1	73451.7	69480.5	59735.6	263743	171019	179861	251859	236551	8.72335e-05	0.00120772	5.78132e-07	5.80308e-07
Q61543	2	2	57.49	Golgi apparatus protein 1 OS=Mus musculus GN=Glg1 PE=1 SV=1 - [GSLG1_MOUSE]	28765.2	32505.5	56963.9	35006.5	20909.5	36552	50578.8	39084.9	54096.4	48041.6	49334	0.109096	1	0.0478234	0.0478234
P61982	4	2	309.45	14-3-3 protein gamma OS=Mus musculus GN=Ywhag PE=1 SV=2 - [1433G_MOUSE]	369795	349455	419339	310902	253449	250885	270874	224264	281148	275096	196388	0.110769	1	0.0488735	0.0488735
P11031	2	2	82.27	Activated RNA polymerase II transcriptional coactivator p15 OS=Mus musculus GN=Sub1 PE=1 SV=3 - [TCP4_MOUSE]	183231	148444	173414	170609	174211	155292	428396	58389.7	114966	80503	75830.4	0.368744	1	0.242202	0.242202
Q01147	1	1	83.18	Cyclic AMP-responsive element-binding protein 1 OS=Mus musculus GN=Creb1 PE=1 SV=1 - [CREB1_MOUSE]	36510.3	43424.1	29343.1	57552.6	74247.8	73632.7	40743.9	38882	43658.1	51517.4	54224.1	0.748396	1	0.650438	0.650438
O55023	8	8	404.72	Inositol monophosphatase 1 OS=Mus musculus GN=Impa1 PE=1 SV=1 - [IMPA1_MOUSE]	442349	397421	383608	392872	337677	323939	265210	257520	301487	278478	209254	0.00608222	1	0.000825051	0.000825051
Q68FH4	1	1	44.21	N-acetylgalactosamine kinase OS=Mus musculus GN=Galk2 PE=1 SV=1 - [GALK2_MOUSE]	11721.7	7481.3	7680.32	8777.85	7414.33	12234.9	3392.52	2005.29	5327.77	4001.02	2325.4	0.00391607	0.793326	0.000423107	0.000423107
P35235	4	4	236.02	Tyrosine-protein phosphatase non-receptor type 11 OS=Mus musculus GN=Ptpn11 PE=1 SV=2 - [PTN11_MOUSE]	69761.8	80482.2	126912	54441.6	69761.9	69251.3	35004	37992.1	34850.6	31269.8	29522.7	0.00228458	0.363818	0.000188604	0.000188604
P18155	2	2	119.32	Bifunctional methylenetetrahydrofolate dehydrogenase/cyclohydrolase, mitochondrial OS=Mus musculus GN=Mthfd2 PE=1 SV=1 - [MTDC_MOUSE]	13239	37766.8	60484.4	22616.4	21128.2	22128.5	87645.4	61474.3	78749.5	76547.9	92256.1	0.00943031	1	0.00157995	0.00157995
Q8K124	2	2	137.88	Pleckstrin homology domain-containing family O member 2 OS=Mus musculus GN=Plekho2 PE=1 SV=1 - [PKHO2_MOUSE]	41615.2	49820.5	55795.8	38728.1	35304.9	30806	20277.3	29385.5	35245.2	30287.4	22930.9	0.0410093	1	0.0122003	0.0122003
O08709	5	5	332.98	Peroxiredoxin-6 OS=Mus musculus GN=Prdx6 PE=1 SV=3 - [PRDX6_MOUSE]	199212	225004	144285	191078	216840	199097	180303	128310	147765	167817	151775	0.074668	1	0.0284314	0.0284314
Q9EQH3	2	2	117.9	Vacuolar protein sorting-associated protein 35 OS=Mus musculus GN=Vps35 PE=1 SV=1 - [VPS35_MOUSE]	35730.7	47507.2	52276.1	39440.2	27379.9	25479.7	36084.5	25042	21524.6	23000.9	18264.1	0.0812602	1	0.0320632	0.0320632
P99029	6	6	322.76	Peroxiredoxin-5, mitochondrial OS=Mus musculus GN=Prdx5 PE=1 SV=2 - [PRDX5_MOUSE]	525359	560774	552437	541358	523247	502490	309767	296319	346912	319258	291269	3.03911e-05	0.000128423	6.12123e-08	6.32468e-08
A3KMP2	1	1	56.86	Tetratricopeptide repeat protein 38 OS=Mus musculus GN=Ttc38 PE=2 SV=2 - [TTC38_MOUSE]	2719.84	2576.67	1285.45	2163.48	2438.61	1713.06	504.756	405.136	160.766	532.693	0	0.0816029	1	0.0324612	0.0324612
Q9WU84	1	1	63.19	Copper chaperone for superoxide dismutase OS=Mus musculus GN=Ccs PE=1 SV=1 - [CCS_MOUSE]	12710.2	7628.27	6276.1	7132.27	5485.19	5067.33	7850.61	7873.61	7475.18	14253.6	7587.22	0.408841	1	0.279047	0.279047
O08528	3	3	103.12	Hexokinase-2 OS=Mus musculus GN=Hk2 PE=1 SV=1 - [HXK2_MOUSE]	4393.14	6240.7	45705.3	6655.5	6980.85	4937.84	27824.7	34242.3	21793.2	29236.3	34317.3	0.0374561	1	0.0106967	0.0106967
Q9D8V7	1	1	44.86	Signal peptidase complex catalytic subunit SEC11C OS=Mus musculus GN=Sec11c PE=2 SV=3 - [SC11C_MOUSE]	19287.9	16872.3	9119.1	21356.3	18820.8	18873.3	20510.7	18294.2	22078.1	23282.5	23782.7	0.226066	1	0.125676	0.125676
O35465	2	2	80.46	Peptidyl-prolyl cis-trans isomerase FKBP8 OS=Mus musculus GN=Fkbp8 PE=1 SV=2 - [FKBP8_MOUSE]	34817.9	38427	26547.2	31166.4	34139.7	29785.1	66875.6	70269.7	45788.1	59853.4	69371.6	0.00119785	0.12935	6.50328e-05	6.50328e-05
P06800	20	20	1075.82	Receptor-type tyrosine-protein phosphatase C OS=Mus musculus GN=Ptprc PE=1 SV=3 - [PTPRC_MOUSE]	2.28511e+06	2.26222e+06	1.92991e+06	2.10688e+06	2.16034e+06	2.32667e+06	2.13945e+06	2.3504e+06	2.52016e+06	2.35051e+06	2.43475e+06	0.151849	1	0.0747936	0.0747936
P61089	5	4	191.63	Ubiquitin-conjugating enzyme E2 N OS=Mus musculus GN=Ube2n PE=1 SV=1 - [UBE2N_MOUSE]	445798	481758	389485	438908	412622	399145	341380	280376	300947	344635	293556	0.00219893	0.341903	0.000176877	0.000176877
Q8BU30	3	3	117.11	Isoleucine--tRNA ligase, cytoplasmic OS=Mus musculus GN=Iars PE=2 SV=2 - [SYIC_MOUSE]	49836.6	61869.8	40119.4	54730.5	53383.3	42712.5	89571.8	82436.6	80289.4	86676.7	92006.9	0.00105275	0.110184	5.52855e-05	5.52855e-05
P09405	18	18	1319.47	Nucleolin OS=Mus musculus GN=Ncl PE=1 SV=2 - [NUCL_MOUSE]	2.74726e+06	2.47207e+06	2.85343e+06	2.97988e+06	2.62738e+06	2.69593e+06	6.53028e+06	6.54308e+06	5.2019e+06	6.11519e+06	6.33217e+06	3.03911e-05	9.06014e-05	4.31435e-08	4.44644e-08
Q6ZQL4	2	2	56.82	WD repeat-containing protein 43 OS=Mus musculus GN=Wdr43 PE=1 SV=2 - [WDR43_MOUSE]	9998.49	8890.18	10342.1	9450.09	7878.57	8609.54	56073.4	37000	27592.7	23846.4	25291	0.000501774	0.0306671	1.50182e-05	1.50182e-05
Q8CG47	5	4	263.96	Structural maintenance of chromosomes protein 4 OS=Mus musculus GN=Smc4 PE=1 SV=1 - [SMC4_MOUSE]	50711	62238.6	66787.8	52121.3	43619.8	32971.5	115855	135908	118234	122441	75972.7	0.00375509	0.740008	0.000393203	0.000393203
Q8BMD8	2	2	126.45	Calcium-binding mitochondrial carrier protein SCaMC-1 OS=Mus musculus GN=Slc25a24 PE=2 SV=1 - [SCMC1_MOUSE]	95476	79919.8	66221.4	110361	102794	102593	15042.6	20452.7	40004.5	24611.2	20724.8	0.000564053	0.0371156	1.82386e-05	1.82386e-05
B2RQC6	11	11	487.96	CAD protein OS=Mus musculus GN=Cad PE=2 SV=1 - [PYR1_MOUSE]	104914	135404	86265.3	88360.9	94661	97641.9	286434	262313	174650	228354	279298	0.000599887	0.0445204	2.19854e-05	2.19854e-05
Q9D0M5	2	1	81.67	Dynein light chain 2, cytoplasmic OS=Mus musculus GN=Dynll2 PE=1 SV=1 - [DYL2_MOUSE]	6219.34	6854.57	10277.6	6268.32	5297.99	333.118	3735.15	4801.1	3337.87	3001.46	4329.19	0.922464	1	0.887339	0.887339
Q9D379	1	1	31.79	Epoxide hydrolase 1 OS=Mus musculus GN=Ephx1 PE=1 SV=2 - [HYEP_MOUSE]	6981.78	7682.18	6802.48	7433.04	7033.3	3614.62	891.835	1878.27	1787.18	0	344.88	0.0958642	1	0.0401982	0.0401982
Q3UFK8	1	1	43.18	FERM domain-containing protein 8 OS=Mus musculus GN=Frmd8 PE=1 SV=2 - [FRMD8_MOUSE]	120114	77135.6	50081	106815	103140	106710	81390.5	92428	102076	190484	131828	0.404544	1	0.27526	0.27526
O70133	18	16	985.25	ATP-dependent RNA helicase A OS=Mus musculus GN=Dhx9 PE=1 SV=2 - [DHX9_MOUSE]	843638	811478	986148	866309	835077	901552	1.1383e+06	1.00699e+06	1.08473e+06	969904	1.03934e+06	0.00914062	1	0.00148791	0.00148791
Q922J9	2	2	128.16	Fatty acyl-CoA reductase 1 OS=Mus musculus GN=Far1 PE=1 SV=1 - [FACR1_MOUSE]	33847.3	18261.8	16406.1	17588.8	20976.3	24091.3	61446.4	59497	76050.1	65773.1	71004.9	0.0004005	0.0180284	8.76868e-06	8.76871e-06
P16546	37	36	1878.22	Spectrin alpha chain, non-erythrocytic 1 OS=Mus musculus GN=Sptan1 PE=1 SV=4 - [SPTN1_MOUSE]	620672	503879	586425	531591	498045	469146	1.06476e+06	944009	843315	918001	881583	0.000323508	0.0134817	6.54134e-06	6.54141e-06
Q8CIE6	13	13	727.27	Coatomer subunit alpha OS=Mus musculus GN=Copa PE=1 SV=2 - [COPA_MOUSE]	453770	401366	523257	405702	358729	359435	368842	325980	308766	356947	323074	0.0547266	1	0.0182075	0.0182075
Q78ZA7	4	3	197.19	Nucleosome assembly protein 1-like 4 OS=Mus musculus GN=Nap1l4 PE=1 SV=1 - [NP1L4_MOUSE]	42426	59395.4	64022	38256.3	43772.6	53107.1	99298	44000.6	33525.1	39959	46823.7	0.966859	1	0.951471	0.951471
P28843	2	2	59.3	Dipeptidyl peptidase 4 OS=Mus musculus GN=Dpp4 PE=1 SV=3 - [DPP4_MOUSE]	21278.7	14266.8	12336.4	19830.1	18876.6	24229.2	17231.2	20474.6	20292.4	15659.2	28292.8	0.617389	1	0.496909	0.496909
P35564	6	5	362.49	Calnexin OS=Mus musculus GN=Canx PE=1 SV=1 - [CALX_MOUSE]	668180	626245	551801	710177	749492	753454	828520	955206	889026	866307	992594	0.00671617	1	0.000972814	0.000972814
Q9Z0E6	6	5	358.98	Interferon-induced guanylate-binding protein 2 OS=Mus musculus GN=Gbp2 PE=1 SV=1 - [GBP2_MOUSE]	167896	155449	102056	181630	154861	138074	84797.7	70512.4	122554	96718.8	84200.8	0.0150334	1	0.00313326	0.00313326
O70252	2	2	103.02	Heme oxygenase 2 OS=Mus musculus GN=Hmox2 PE=2 SV=1 - [HMOX2_MOUSE]	49927.2	75939.2	62920.9	76361.5	71274.9	53804	82313.9	82386.7	63596.4	62334.1	56113.6	0.671336	1	0.560459	0.560459
Q9D7E4	1	1	22.38	UPF0449 protein C19orf25 homolog OS=Mus musculus PE=1 SV=1 - [CS025_MOUSE]	11106.5	14848.1	12968.7	16559.5	12264.7	13578.1	13697.6	13339.6	16866.6	20857.9	15358.3	0.231064	1	0.128784	0.128784
Q9QXT0	2	2	86.39	Protein canopy homolog 2 OS=Mus musculus GN=Cnpy2 PE=2 SV=1 - [CNPY2_MOUSE]	535289	570654	487234	389961	223196	426841	467413	527842	192290	164268	196439	0.25189	1	0.146027	0.146027
O35381	3	2	217.65	Acidic leucine-rich nuclear phosphoprotein 32 family member A OS=Mus musculus GN=Anp32a PE=1 SV=1 - [AN32A_MOUSE]	57276.6	76792.1	88645.4	57694.6	86282.6	89902.1	90097.6	60894.7	60506.9	52890.8	80394.3	0.586224	1	0.460748	0.460748
P11440	3	2	110.57	Cyclin-dependent kinase 1 OS=Mus musculus GN=Cdk1 PE=1 SV=3 - [CDK1_MOUSE]	28902.6	16000.4	11498.2	13898.5	12214.2	14254.5	67546.8	53166.8	41990.6	55222.9	44718.6	0.000966379	0.096447	4.8296e-05	4.8296e-05
Q8BJ71	4	4	221	Nuclear pore complex protein Nup93 OS=Mus musculus GN=Nup93 PE=2 SV=1 - [NUP93_MOUSE]	113626	156767	124902	166715	158361	181426	203581	150497	257675	226593	259594	0.0439378	1	0.0134051	0.0134051
Q9Z2D6	3	3	122.43	Methyl-CpG-binding protein 2 OS=Mus musculus GN=Mecp2 PE=1 SV=1 - [MECP2_MOUSE]	10061.6	12763	7453.4	16414.9	19564.6	40758.1	3810.1	6094.91	5950.48	4954.55	6550.1	0.0206857	1	0.00487532	0.00487532
P63085	2	1	91.17	Mitogen-activated protein kinase 1 OS=Mus musculus GN=Mapk1 PE=1 SV=3 - [MK01_MOUSE]	20465.3	19307.1	20552.1	20005.4	10836.4	15670.8	14827.5	12368.7	19021.8	16257.7	10506.1	0.339867	1	0.217088	0.217088
P13020	2	2	56.93	Gelsolin OS=Mus musculus GN=Gsn PE=1 SV=3 - [GELS_MOUSE]	18892	15500.7	50399.9	16830.7	15734.7	15385.5	6327.25	7864.13	8590.53	5445.66	7987.1	0.00857801	1	0.00135062	0.00135062
Q8BV49	9	9	723.65	Pyrin and HIN domain-containing protein 1 OS=Mus musculus GN=Pyhin1 PE=2 SV=1 - [IFIX_MOUSE]	1.34374e+06	1.17075e+06	1.27053e+06	1.6384e+06	1.4476e+06	1.4733e+06	594373	587400	1.10348e+06	794221	624490	0.00394982	0.809441	0.000432394	0.000432394
Q9Z2Q5	1	1	42.58	39S ribosomal protein L40, mitochondrial OS=Mus musculus GN=Mrpl40 PE=2 SV=2 - [RM40_MOUSE]	10680.3	5043.84	8400.1	7456.64	8061.54	7980.03	15024	15009.5	20542.5	24562.5	20612.2	0.00191643	0.277667	0.000142613	0.000142613
Q9ESE1	5	4	205.44	Lipopolysaccharide-responsive and beige-like anchor protein OS=Mus musculus GN=Lrba PE=1 SV=1 - [LRBA_MOUSE]	52019.8	45698.5	50653.6	45644.2	38193.7	33447	26429.3	24910.5	30114.6	29867.3	18821.7	0.00621196	1	0.000860734	0.000860734
P15702	1	1	81.4	Leukosialin OS=Mus musculus GN=Spn PE=1 SV=1 - [LEUK_MOUSE]	263325	378358	469327	501492	349797	359841	510909	547203	678708	655931	541140	0.0205947	1	0.00476394	0.00476394
P25206	14	14	1186.77	DNA replication licensing factor MCM3 OS=Mus musculus GN=Mcm3 PE=1 SV=2 - [MCM3_MOUSE]	973261	1.03018e+06	959665	1.1686e+06	910626	931521	1.38686e+06	1.4411e+06	1.39267e+06	1.43791e+06	1.32867e+06	0.000610689	0.0468575	2.3151e-05	2.3151e-05
Q8BL66	4	3	170.5	Early endosome antigen 1 OS=Mus musculus GN=Eea1 PE=1 SV=2 - [EEA1_MOUSE]	25055.8	22693.8	34221.8	15951.8	18326.7	13747.6	10327.1	19128.4	16068	11657.5	9258.73	0.0860044	1	0.0349994	0.0349994
P07091	1	1	30.82	Protein S100-A4 OS=Mus musculus GN=S100a4 PE=1 SV=1 - [S10A4_MOUSE]	68128.5	62007.6	63514.4	42521	49821.9	40585.2	26902.2	14566.9	17898.9	23387.9	17289	0.00105275	0.108684	5.45057e-05	5.45057e-05
Q9CR62	2	2	97.09	Mitochondrial 2-oxoglutarate/malate carrier protein OS=Mus musculus GN=Slc25a11 PE=1 SV=3 - [M2OM_MOUSE]	108124	106510	79851.6	127210	142225	128704	67659.4	67578.6	110401	140289	125084	0.522515	1	0.389959	0.389959
Q9D0F3	1	1	49.36	Protein ERGIC-53 OS=Mus musculus GN=Lman1 PE=2 SV=1 - [LMAN1_MOUSE]	30818.9	24674.2	130288	28234.1	29434.2	10480.9	22885.3	32744	34280.1	35874.1	35441.4	0.956269	1	0.935788	0.935788
Q6PDQ2	8	8	378.93	Chromodomain-helicase-DNA-binding protein 4 OS=Mus musculus GN=Chd4 PE=1 SV=1 - [CHD4_MOUSE]	273736	235858	227630	269565	229166	232115	329012	347771	364613	376723	343206	0.000501774	0.0307025	1.50429e-05	1.50429e-05
Q3UYV9	2	2	59.21	Nuclear cap-binding protein subunit 1 OS=Mus musculus GN=Ncbp1 PE=1 SV=2 - [NCBP1_MOUSE]	16161.7	45588.3	24517.4	33692.5	38917.1	50662.5	38676.1	41204.3	41864.5	44631.7	51706.2	0.298908	1	0.182105	0.182105
O54824	13	12	599.4	Pro-interleukin-16 OS=Mus musculus GN=Il16 PE=1 SV=3 - [IL16_MOUSE]	687588	787499	815991	950520	770436	781336	520091	522149	578974	564345	475758	0.00105275	0.110744	5.56188e-05	5.56188e-05
Q99MN1	8	8	351.01	Lysine--tRNA ligase OS=Mus musculus GN=Kars PE=1 SV=1 - [SYK_MOUSE]	228597	242140	202475	243754	201542	220018	412180	318646	275023	309502	282994	0.00733452	1	0.00111971	0.00111971
P45376	7	7	342.86	Aldose reductase OS=Mus musculus GN=Akr1b1 PE=1 SV=3 - [ALDR_MOUSE]	1.20128e+06	1.38702e+06	1.31968e+06	1.17215e+06	1.17573e+06	1.25968e+06	888878	770756	843739	798847	718952	0.000276103	0.0085152	4.11164e-06	4.1118e-06
O35638	3	3	111.95	Cohesin subunit SA-2 OS=Mus musculus GN=Stag2 PE=1 SV=3 - [STAG2_MOUSE]	15405.8	32960.7	26407	27217.2	26017.5	32839.1	32167.5	32093	50024.2	34565.3	43527.8	0.0831902	1	0.0334681	0.0334681
P59999	4	4	223.34	Actin-related protein 2/3 complex subunit 4 OS=Mus musculus GN=Arpc4 PE=1 SV=3 - [ARPC4_MOUSE]	1.70788e+06	1.55744e+06	1.8837e+06	1.73236e+06	1.63154e+06	1.56285e+06	993150	894897	1.23433e+06	1.31263e+06	926383	0.00249097	0.416043	0.000216689	0.000216689
Q91YH5	3	3	128.86	Atlastin-3 OS=Mus musculus GN=Atl3 PE=2 SV=1 - [ATLA3_MOUSE]	70694.5	92630.3	146618	91046	87778.6	121096	94873.2	93041.5	106916	95885.3	121826	0.868516	1	0.805682	0.805682
Q922K7	4	4	240.22	Putative ribosomal RNA methyltransferase NOP2 OS=Mus musculus GN=Nop2 PE=2 SV=1 - [NOP2_MOUSE]	28644.3	18916.3	9681.12	26713.2	14402.5	15898.2	94741.2	97226.6	89991.4	107860	108346	0.000323508	0.014253	6.92902e-06	6.92908e-06
P56212	1	1	25.33	cAMP-regulated phosphoprotein 19 OS=Mus musculus GN=Arpp19 PE=1 SV=2 - [ARP19_MOUSE]	108423	91995.5	107663	71911.7	82371.3	82141.6	117686	128968	130113	153058	106373	0.0204677	1	0.0047248	0.0047248
P19157	3	3	220.82	Glutathione S-transferase P 1 OS=Mus musculus GN=Gstp1 PE=1 SV=2 - [GSTP1_MOUSE]	323723	408790	444999	345683	376256	334775	232542	184076	161355	188058	157217	0.000501774	0.0312265	1.53071e-05	1.53071e-05
Q8K411	1	1	35.73	Presequence protease, mitochondrial OS=Mus musculus GN=Pitrm1 PE=2 SV=1 - [PREP_MOUSE]	2596.33	6789.19	11706.2	4493.61	6577.15	10761.3	10537.9	15934.9	13119.9	10339.4	13805.1	0.0770316	1	0.029442	0.029442
P97370	6	6	337.75	Sodium/potassium-transporting ATPase subunit beta-3 OS=Mus musculus GN=Atp1b3 PE=1 SV=1 - [AT1B3_MOUSE]	334228	337988	275119	348007	321235	353725	496072	448658	463761	405905	515818	0.00191643	0.283423	0.000145944	0.000145944
Q91YT0	5	5	312.11	NADH dehydrogenase [ubiquinone] flavoprotein 1, mitochondrial OS=Mus musculus GN=Ndufv1 PE=1 SV=1 - [NDUV1_MOUSE]	101591	134435	78714.3	120931	108361	130268	164940	130926	158787	123104	162521	0.0676705	1	0.0241565	0.0241565
P09055	7	7	401.76	Integrin beta-1 OS=Mus musculus GN=Itgb1 PE=1 SV=1 - [ITB1_MOUSE]	144899	109940	135525	151565	117611	126738	306897	296097	285232	326859	281500	5.3578e-05	0.000520518	2.48695e-07	2.51904e-07
P42567	1	1	102.34	Epidermal growth factor receptor substrate 15 OS=Mus musculus GN=Eps15 PE=1 SV=1 - [EPS15_MOUSE]	12554	5415.32	2549.45	4549.26	6267.57	5195.93	1895.42	2328.92	3547.59	6158.04	5553.45	0.315925	1	0.197284	0.197284
Q8R3G1	2	2	64.33	Nuclear inhibitor of protein phosphatase 1 OS=Mus musculus GN=Ppp1r8 PE=1 SV=1 - [PP1R8_MOUSE]	3933.83	9266.19	4218.49	5632.47	5186.74	5629.15	19745.4	12470.5	19090.1	11645	10107.7	0.00468358	1	0.000558545	0.000558545
Q7TMK9	11	11	752.78	Heterogeneous nuclear ribonucleoprotein Q OS=Mus musculus GN=Syncrip PE=1 SV=2 - [HNRPQ_MOUSE]	728246	769013	685833	753872	755435	806344	1.19566e+06	1.33918e+06	1.07527e+06	1.16645e+06	1.23527e+06	0.000128248	0.00216361	1.0377e-06	1.03899e-06
Q8BPB0	2	2	74.73	MOB kinase activator 1B OS=Mus musculus GN=Mob1b PE=1 SV=3 - [MOB1B_MOUSE]	69591.4	62185.8	51579.6	43430.9	56880.9	48772.5	31507.6	26464.5	22491.5	30254.2	18457.4	0.00156776	0.211182	0.000107856	0.000107856
Q9Z277	8	8	373.96	Tyrosine-protein kinase BAZ1B OS=Mus musculus GN=Baz1b PE=1 SV=2 - [BAZ1B_MOUSE]	165962	151074	134810	157336	174316	178329	195613	209536	205418	191076	213504	0.00687371	1	0.00101748	0.00101748
Q60972	8	4	413.39	Histone-binding protein RBBP4 OS=Mus musculus GN=Rbbp4 PE=1 SV=5 - [RBBP4_MOUSE]	260478	394791	452413	339390	332317	426334	576077	552289	554477	564789	498910	0.00962122	1	0.00162109	0.00162109
Q60973	8	4	418.75	Histone-binding protein RBBP7 OS=Mus musculus GN=Rbbp7 PE=1 SV=1 - [RBBP7_MOUSE]	148954	273496	155792	213809	179660	220363	497500	487094	415401	448147	386040	0.00092167	0.0878755	4.38938e-05	4.38938e-05
Q921F4	7	6	463.85	Heterogeneous nuclear ribonucleoprotein L-like OS=Mus musculus GN=Hnrpll PE=1 SV=3 - [HNRLL_MOUSE]	122396	132958	136565	140238	153179	151781	133824	117466	136089	141233	157059	0.833244	1	0.750713	0.750713
Q61206	1	1	49.05	Platelet-activating factor acetylhydrolase IB subunit beta OS=Mus musculus GN=Pafah1b2 PE=1 SV=2 - [PA1B2_MOUSE]	16380.5	15807.8	12042.2	16745.2	17007.7	15166.3	13227.8	8428.65	11904.9	15428.4	9798.03	0.0744844	1	0.0282147	0.0282147
Q6ZWX6	3	3	155.95	Eukaryotic translation initiation factor 2 subunit 1 OS=Mus musculus GN=Eif2s1 PE=1 SV=3 - [IF2A_MOUSE]	60893.6	106960	127428	103981	91088.4	87963	149347	134620	118534	153227	150280	0.0327458	1	0.00893949	0.00893949
Q9D903	2	2	61.06	Probable rRNA-processing protein EBP2 OS=Mus musculus GN=Ebna1bp2 PE=2 SV=1 - [EBP2_MOUSE]	13038.2	11134.1	6019.21	9436.51	12787.1	13292.2	26717	35615.3	22992.6	36899.7	33500.8	0.00145959	0.188289	9.58701e-05	9.58701e-05
P70268	1	1	39.91	Serine/threonine-protein kinase N1 OS=Mus musculus GN=Pkn1 PE=1 SV=3 - [PKN1_MOUSE]	9572.86	7774.96	10248.4	12413.4	9715.21	8349.21	5719.27	4777.18	7014.93	7648.27	5495.07	0.0108561	1	0.0019635	0.0019635
Q8R5A3	4	3	119.01	Amyloid beta A4 precursor protein-binding family B member 1-interacting protein OS=Mus musculus GN=Apbb1ip PE=1 SV=2 - [AB1IP_MOUSE]	124675	116981	110604	130632	102572	106135	75685.6	70730.5	87087.3	91091.8	67570.7	0.00292055	0.5193	0.000272455	0.000272455
Q60848	2	2	92.81	Lymphocyte-specific helicase OS=Mus musculus GN=Hells PE=1 SV=2 - [HELLS_MOUSE]	19867.4	13086.2	16007.1	13381.8	8030.11	9145.61	28494	33202.3	34538.1	37451.6	34326.8	0.00214417	0.327979	0.000169411	0.000169411
Q8VI93	1	1	26.38	2'-5'-oligoadenylate synthase 3 OS=Mus musculus GN=Oas3 PE=2 SV=1 - [OAS3_MOUSE]	5041.38	12514.8	6989.81	9138.28	2846.5	12962.7	15493.8	10395.7	15917.9	12443.4	11089.1	0.141491	1	0.067238	0.067238
Q9CQ40	1	1	62.9	39S ribosomal protein L49, mitochondrial OS=Mus musculus GN=Mrpl49 PE=2 SV=1 - [RM49_MOUSE]	7593.2	9569.54	6822.92	13496.2	7199.01	6942.62	23547.7	20139.6	16138.5	22801.4	19513.8	0.00149458	0.195297	9.94892e-05	9.94892e-05
Q91ZJ5	3	3	166.54	UTP--glucose-1-phosphate uridylyltransferase OS=Mus musculus GN=Ugp2 PE=2 SV=3 - [UGPA_MOUSE]	59558.1	52858.7	63251.8	50921.9	43605.6	47438.6	57526.6	37620.9	36875.4	45253.3	28805	0.11928	1	0.053875	0.053875
Q99MD9	2	2	200.22	Nuclear autoantigenic sperm protein OS=Mus musculus GN=Nasp PE=1 SV=2 - [NASP_MOUSE]	81354.5	90684.3	74912.7	62197.3	48915.5	64850.8	202339	218066	156835	166726	157318	0.000576913	0.0395961	1.94959e-05	1.94959e-05
B1AZI6	1	1	21.76	THO complex subunit 2 OS=Mus musculus GN=Thoc2 PE=2 SV=1 - [THOC2_MOUSE]	5974.07	6462.95	2677.32	8622.27	4219.44	7141.35	7219.26	15574.9	6564.87	11455.1	4612.5	0.273995	1	0.161319	0.161319
Q91W50	2	2	141.51	Cold shock domain-containing protein E1 OS=Mus musculus GN=Csde1 PE=2 SV=1 - [CSDE1_MOUSE]	20826.4	31551.3	14374.8	46514.2	35220.8	30829.3	91785.9	72473.3	73291.3	84858.6	89207.4	0.00347496	0.657328	0.00034733	0.00034733
Q8VEK3	15	15	1015.41	Heterogeneous nuclear ribonucleoprotein U OS=Mus musculus GN=Hnrnpu PE=1 SV=1 - [HNRPU_MOUSE]	4.05178e+06	4.73682e+06	4.01483e+06	5.33482e+06	4.84467e+06	5.4574e+06	5.16067e+06	5.5101e+06	5.73677e+06	5.22039e+06	5.4314e+06	0.114276	1	0.0509101	0.0509101
Q9QZQ8	9	9	827.41	Core histone macro-H2A.1 OS=Mus musculus GN=H2afy PE=1 SV=3 - [H2AY_MOUSE]	2.34136e+06	2.27818e+06	1.71306e+06	3.11428e+06	2.22135e+06	2.63666e+06	1.31311e+06	1.58862e+06	2.16007e+06	1.75895e+06	1.68856e+06	0.0534306	1	0.0176492	0.0176492
Q9JHW2	1	1	63.58	Omega-amidase NIT2 OS=Mus musculus GN=Nit2 PE=1 SV=1 - [NIT2_MOUSE]	0	2518.91	7141.42	0	0	0	2923.45	4215.03	3036.97	1993.71	638.264	0.0830128	1	0.0332683	0.0332683
Q9CQ80	1	1	54.01	Vacuolar protein-sorting-associated protein 25 OS=Mus musculus GN=Vps25 PE=2 SV=1 - [VPS25_MOUSE]	37957.8	43034.4	21932.5	53798.6	48696.6	38471.8	46330	32772.4	40226.2	44680.8	39940.7	0.884202	1	0.83055	0.83055
P01849	1	1	67.35	T-cell receptor alpha chain C region OS=Mus musculus GN=Tcra PE=1 SV=1 - [TCA_MOUSE]	16609.7	37288.5	31914.5	33465.6	31098.5	34003.5	33749.2	15794.1	36601.7	26629.8	28994	0.745764	1	0.647441	0.647441
Q99JB2	2	2	155.13	Stomatin-like protein 2, mitochondrial OS=Mus musculus GN=Stoml2 PE=1 SV=1 - [STML2_MOUSE]	6843.34	19474.6	5507.45	16708.7	19077.5	21726	27265.8	30101.3	19863.1	20288.8	30015.2	0.108316	1	0.0472755	0.0472755
Q8C2K5	5	5	390.64	RAS protein activator like-3 OS=Mus musculus GN=Rasal3 PE=2 SV=1 - [RASL3_MOUSE]	94725.6	126916	98593.1	109329	116466	95781.9	92062.6	71161.3	70190.2	88063.8	63917.1	0.0150334	1	0.0031412	0.0031412
Q3V3R1	10	10	601.26	Monofunctional C1-tetrahydrofolate synthase, mitochondrial OS=Mus musculus GN=Mthfd1l PE=1 SV=2 - [C1TM_MOUSE]	572190	539852	469458	573995	499019	551653	573884	772534	691963	661296	707504	0.0116271	1	0.00223024	0.00223024
Q8C5L3	1	1	66.44	CCR4-NOT transcription complex subunit 2 OS=Mus musculus GN=Cnot2 PE=2 SV=2 - [CNOT2_MOUSE]	24842.2	24440.1	1.133e+06	48016.9	25226.5	24642.4	63434.9	85453.3	63480.1	67501.6	75698.2	0.769925	1	0.674993	0.674993
Q01320	17	14	1161.4	DNA topoisomerase 2-alpha OS=Mus musculus GN=Top2a PE=1 SV=2 - [TOP2A_MOUSE]	284990	221866	246557	252598	218830	174302	939317	1.07148e+06	818414	949197	1.06226e+06	3.03911e-05	0.000113667	5.41528e-08	5.59411e-08
Q9CSU0	4	4	336.74	Regulation of nuclear pre-mRNA domain-containing protein 1B OS=Mus musculus GN=Rprd1b PE=1 SV=2 - [RPR1B_MOUSE]	175224	134689	129701	197095	166820	155155	129871	128167	160676	174310	148044	0.575287	1	0.445772	0.445772
Q8R086	2	2	48.59	Sulfite oxidase, mitochondrial OS=Mus musculus GN=Suox PE=1 SV=2 - [SUOX_MOUSE]	3526.58	23717.1	21781.9	16786.4	13770.8	26522.2	19516	21459.1	27793.8	19633.9	14624.6	0.543156	1	0.413737	0.413737
Q6PE01	5	5	272.8	U5 small nuclear ribonucleoprotein 40 kDa protein OS=Mus musculus GN=Snrnp40 PE=2 SV=1 - [SNR40_MOUSE]	86009.8	153510	113555	172904	148471	162594	248126	244923	273615	228430	230044	0.00694241	1	0.00103426	0.00103426
Q99JZ0	1	1	43.85	Syntenin-2 OS=Mus musculus GN=Sdcbp2 PE=2 SV=1 - [SDCB2_MOUSE]	5142.98	7051.34	9660.51	7821.46	5127.61	5511.61	1035.98	798.494	2841.42	921.372	0	0.111231	1	0.0491302	0.0491302
A2BH40	1	1	65.82	AT-rich interactive domain-containing protein 1A OS=Mus musculus GN=Arid1a PE=1 SV=1 - [ARI1A_MOUSE]	9228.82	7185.78	12048.8	6817.28	6416.2	7293.15	9468.59	12007.9	18621.1	11567.2	15012.6	0.0356844	1	0.00993593	0.00993593
P49717	7	7	393.52	DNA replication licensing factor MCM4 OS=Mus musculus GN=Mcm4 PE=2 SV=1 - [MCM4_MOUSE]	374345	346051	421871	336640	317648	311019	529781	533514	539989	606868	528269	0.000610689	0.0474411	2.34625e-05	2.34625e-05
P56959	4	4	405.85	RNA-binding protein FUS OS=Mus musculus GN=Fus PE=2 SV=1 - [FUS_MOUSE]	514268	525457	529412	504019	429579	487096	797509	723696	657805	714715	750633	0.000501774	0.0295856	1.44744e-05	1.44744e-05
Q61033	10	3	662.46	Lamina-associated polypeptide 2, isoforms alpha/zeta OS=Mus musculus GN=Tmpo PE=1 SV=4 - [LAP2A_MOUSE]	42867.3	33952.9	23320.4	28720.9	33714.8	46809.7	74922.4	82083.5	69391.6	54920.4	83807.6	0.00342434	0.625541	0.000329232	0.000329232
Q9CXI5	4	4	270.38	Mesencephalic astrocyte-derived neurotrophic factor OS=Mus musculus GN=Manf PE=1 SV=1 - [MANF_MOUSE]	159605	148261	167823	126961	139342	177777	222744	226257	220842	255515	242709	0.00123885	0.138044	6.95785e-05	6.95785e-05
Q8K4Z5	10	10	507.56	Splicing factor 3A subunit 1 OS=Mus musculus GN=Sf3a1 PE=1 SV=1 - [SF3A1_MOUSE]	604473	507000	540386	580192	584563	577935	602569	741102	779088	750375	786132	0.00655032	1	0.000932197	0.000932197
P19253	2	2	121.5	60S ribosomal protein L13a OS=Mus musculus GN=Rpl13a PE=1 SV=4 - [RL13A_MOUSE]	203488	203171	250236	181665	161104	144690	208587	213336	179298	188772	207103	0.659371	1	0.545719	0.545719
Q91VJ5	2	2	112.3	Polyglutamine-binding protein 1 OS=Mus musculus GN=Pqbp1 PE=2 SV=1 - [PQBP1_MOUSE]	94710.3	89354.8	118416	77033.7	84641.2	91518.6	122049	149432	150185	120076	113748	0.012359	1	0.00240003	0.00240003
P99028	1	1	29.53	Cytochrome b-c1 complex subunit 6, mitochondrial OS=Mus musculus GN=Uqcrh PE=1 SV=2 - [QCR6_MOUSE]	192272	165812	219580	221494	219022	242208	197249	225825	261429	260372	252326	0.222555	1	0.122771	0.122771
Q791N7	1	1	21.22	DNA-directed RNA polymerase I subunit RPA12 OS=Mus musculus GN=Znrd1 PE=2 SV=1 - [RPA12_MOUSE]	3983.52	4010.06	1387.15	4118.97	2603.89	2095.5	12778.7	11006.4	13800.4	16481.1	13631.8	0.000840671	0.0755251	3.76121e-05	3.76121e-05
P08071	1	1	38.84	Lactotransferrin OS=Mus musculus GN=Ltf PE=2 SV=4 - [TRFL_MOUSE]	32095.1	1549.57	788472	8107.09	5586.64	5039.65	5691.81	760.085	489.145	145.822	661.841	0.0706461	1	0.026093	0.026093
Q8VDM4	9	9	453.16	26S proteasome non-ATPase regulatory subunit 2 OS=Mus musculus GN=Psmd2 PE=1 SV=1 - [PSMD2_MOUSE]	225827	204023	223979	159928	186395	178161	304943	236138	174803	220444	213278	0.294117	1	0.177465	0.177465
P0C0S6	5	3	454.34	Histone H2A.Z OS=Mus musculus GN=H2afz PE=1 SV=2 - [H2AZ_MOUSE]	3.10208e+06	2.9735e+06	1.74174e+06	3.36425e+06	3.33643e+06	2.99846e+06	1.66552e+06	1.65265e+06	1.71424e+06	1.86321e+06	1.88655e+06	0.0113661	1	0.0021353	0.0021353
Q8K3G5	2	2	97.59	Inactive serine/threonine-protein kinase VRK3 OS=Mus musculus GN=Vrk3 PE=1 SV=2 - [VRK3_MOUSE]	62108.9	44747.9	38605.5	55110.9	37858.8	45362.9	16183.2	33105.1	48918.4	38799	32634.2	0.155923	1	0.0771824	0.0771824
Q9ERK4	5	4	315.22	Exportin-2 OS=Mus musculus GN=Cse1l PE=2 SV=1 - [XPO2_MOUSE]	115809	113308	425561	96054.5	83747.1	83383.2	108768	84206.6	83535.4	105362	87527.2	0.46783	1	0.33356	0.33356
P20029	24	23	2217.87	78 kDa glucose-regulated protein OS=Mus musculus GN=Hspa5 PE=1 SV=3 - [GRP78_MOUSE]	5.70464e+06	4.55189e+06	5.14637e+06	4.38321e+06	4.42295e+06	4.82384e+06	6.17812e+06	7.30351e+06	6.65152e+06	6.99213e+06	6.76772e+06	0.00163161	0.226177	0.00011581	0.00011581
Q9CW46	5	5	259.38	Ribonucleoprotein PTB-binding 1 OS=Mus musculus GN=Raver1 PE=1 SV=2 - [RAVR1_MOUSE]	133062	210574	141328	265646	235106	234442	191534	206664	281817	241476	257592	0.398303	1	0.269505	0.269505
P26883	2	2	85.73	Peptidyl-prolyl cis-trans isomerase FKBP1A OS=Mus musculus GN=Fkbp1a PE=1 SV=2 - [FKB1A_MOUSE]	17741.6	16082.9	21348.4	14453	14400.4	16307	182120	10652.6	8900.97	6894.67	8074.18	0.95278	1	0.927838	0.927838
P61620	2	2	92.69	Protein transport protein Sec61 subunit alpha isoform 1 OS=Mus musculus GN=Sec61a1 PE=2 SV=2 - [S61A1_MOUSE]	82079.6	22174.9	23103.2	19595.2	60525.8	39597.4	29601.4	28992.9	30988.6	47859.9	50362.8	0.950667	1	0.925328	0.925328
P63158	9	3	752.36	High mobility group protein B1 OS=Mus musculus GN=Hmgb1 PE=1 SV=2 - [HMGB1_MOUSE]	2.03191e+06	1.90001e+06	1.43442e+06	1.88617e+06	1.90957e+06	1.96005e+06	1.77502e+06	1.62457e+06	1.81918e+06	2.02754e+06	1.63001e+06	0.674783	1	0.564621	0.564621
Q80VD1	2	2	137.16	Protein FAM98B OS=Mus musculus GN=Fam98b PE=2 SV=1 - [FA98B_MOUSE]	25987.8	23249.6	19232.3	30268.6	26416.2	21300.6	20895.1	25121.7	24305.4	25802.3	25004.5	0.993706	1	0.992287	0.992287
Q9Z0U1	1	1	61.75	Tight junction protein ZO-2 OS=Mus musculus GN=Tjp2 PE=1 SV=2 - [ZO2_MOUSE]	14434.2	11644.9	24364.7	18259.2	7147.2	7775.23	5980.62	6254.51	4620.11	4898.32	2556.28	0.017576	1	0.00386489	0.00386489
Q9CWU9	3	2	68.29	Nucleoporin Nup37 OS=Mus musculus GN=Nup37 PE=2 SV=2 - [NUP37_MOUSE]	5152.84	9655.62	7422.34	9802.75	9453.5	20375.7	15149	23493.2	17760.8	12863.5	16092.7	0.0775308	1	0.0297429	0.0297429
Q60597	6	6	301.18	2-oxoglutarate dehydrogenase, mitochondrial OS=Mus musculus GN=Ogdh PE=1 SV=3 - [ODO1_MOUSE]	214368	243065	279956	265756	247529	284230	262736	300514	360208	322427	328030	0.0433691	1	0.0132109	0.0132109
Q62426	2	2	86.97	Cystatin-B OS=Mus musculus GN=Cstb PE=1 SV=1 - [CYTB_MOUSE]	75371.1	103483	74502.5	63277.4	75656.5	72601.3	57349	38170.9	35591.6	52082.4	48708.1	0.00733452	1	0.00112409	0.00112409
Q7TNP2	2	1	111.68	Serine/threonine-protein phosphatase 2A 65 kDa regulatory subunit A beta isoform OS=Mus musculus GN=Ppp2r1b PE=1 SV=2 - [2AAB_MOUSE]	25724.2	20106.8	5482.1	22062.9	25605.3	19927.8	22191.3	22470	26909.7	28374.9	30001.9	0.325011	1	0.204969	0.204969
Q9CY58	7	7	440.42	Plasminogen activator inhibitor 1 RNA-binding protein OS=Mus musculus GN=Serbp1 PE=1 SV=2 - [PAIRB_MOUSE]	650763	566448	461359	570065	412616	371283	1.09555e+06	1.06061e+06	973621	1.12961e+06	965796	0.000921871	0.0895106	4.47553e-05	4.47553e-05
O70400	4	4	195.85	PDZ and LIM domain protein 1 OS=Mus musculus GN=Pdlim1 PE=2 SV=4 - [PDLI1_MOUSE]	91137.6	58752.8	77219.4	78212.3	59416.3	64619.2	192649	165173	156195	159188	172217	0.000234209	0.00692928	3.34425e-06	3.34449e-06
O08807	3	2	96.04	Peroxiredoxin-4 OS=Mus musculus GN=Prdx4 PE=1 SV=1 - [PRDX4_MOUSE]	8218.8	5340.72	5972.77	6327.14	2755.19	9781.47	31904	36215.9	26385.5	26411.6	37369.7	0.000610689	0.047334	2.33979e-05	2.33979e-05
Q64105	4	4	243.97	Sepiapterin reductase OS=Mus musculus GN=Spr PE=1 SV=1 - [SPRE_MOUSE]	73562.8	81344.9	53450.2	67705	69846.6	67799.3	55927.4	44041	37867.5	47951.7	45269.6	0.00719765	1	0.00108941	0.00108941
Q61881	10	10	600.59	DNA replication licensing factor MCM7 OS=Mus musculus GN=Mcm7 PE=2 SV=1 - [MCM7_MOUSE]	477570	378589	343613	405631	405618	430594	560055	488502	562061	658629	612027	0.00505098	1	0.00061081	0.00061081
Q5XG71	2	2	58.03	Small subunit processome component 20 homolog OS=Mus musculus GN=Utp20 PE=2 SV=2 - [UTP20_MOUSE]	3339.09	3722.15	3946.7	1975.42	2668.09	2394.3	7361.96	15051.4	4581.85	6043.54	12212.3	0.00967837	1	0.00164454	0.00164454
Q8R3C0	4	4	247.49	Mini-chromosome maintenance complex-binding protein OS=Mus musculus GN=Mcmbp PE=2 SV=1 - [MCMBP_MOUSE]	37797.4	62359.2	42721.8	51516.2	55703.3	37352.9	103482	101423	89436.9	104722	94607.2	0.000858397	0.0808546	4.03466e-05	4.03466e-05
Q9D0F9	1	1	81.75	Phosphoglucomutase-1 OS=Mus musculus GN=Pgm1 PE=1 SV=4 - [PGM1_MOUSE]	53932.6	31916.5	26214.1	38189.5	27291.3	26492.9	24799.1	33255.1	29552.5	44360.4	36382.8	0.976181	1	0.96503	0.96503
Q6NS46	5	5	215.92	Protein RRP5 homolog OS=Mus musculus GN=Pdcd11 PE=2 SV=2 - [RRP5_MOUSE]	94166.6	95020.7	204964	99125.2	110204	105818	152154	167236	160558	187949	204474	0.0483491	1	0.0152572	0.0152572
Q6P5D8	9	9	510.67	Structural maintenance of chromosomes flexible hinge domain-containing protein 1 OS=Mus musculus GN=Smchd1 PE=1 SV=2 - [SMHD1_MOUSE]	267086	221402	198213	223538	230944	245636	274007	289005	324021	335956	317088	0.00545723	1	0.000678149	0.000678149
Q62446	1	1	50.46	Peptidyl-prolyl cis-trans isomerase FKBP3 OS=Mus musculus GN=Fkbp3 PE=1 SV=2 - [FKBP3_MOUSE]	63833.8	101863	70188.6	60779	63334.8	82542.6	103709	82963.9	61911.4	66157.1	80245	0.694273	1	0.58431	0.58431
Q3V300	1	1	54.81	Kinesin-like protein KIF22 OS=Mus musculus GN=Kif22 PE=2 SV=2 - [KIF22_MOUSE]	640.099	938.919	623.486	904.79	1785.65	850.936	4456.86	5173.96	3302.83	7422.18	7879.27	0.000610689	0.0475823	2.3544e-05	2.3544e-05
Q8BI72	2	2	119.24	CDKN2A-interacting protein OS=Mus musculus GN=Cdkn2aip PE=2 SV=1 - [CARF_MOUSE]	15099.7	14179	9570.12	15564.2	16479.2	13522.7	7550.27	10330.8	18345.2	10167.1	12062.4	0.327156	1	0.206804	0.206804
Q80X85	1	1	49.47	28S ribosomal protein S7, mitochondrial OS=Mus musculus GN=Mrps7 PE=2 SV=1 - [RT07_MOUSE]	7413.21	6049.82	3605.82	7423.52	6963.1	7818.9	12568.8	22081	14714.5	19274.8	20573.6	0.00202738	0.305415	0.000157512	0.000157512
Q80Y14	1	1	96.86	Glutaredoxin-related protein 5, mitochondrial OS=Mus musculus GN=Glrx5 PE=2 SV=2 - [GLRX5_MOUSE]	13374.1	35967.9	14762.1	30381.6	38578.7	43212.6	51112.6	35329.4	29127.2	38110.6	41672.9	0.286323	1	0.170821	0.170821
Q8BXQ2	1	1	33.58	GPI transamidase component PIG-T OS=Mus musculus GN=Pigt PE=1 SV=2 - [PIGT_MOUSE]	8967.47	11322.9	3062.43	9605.74	15558.7	12804.9	9284.96	5528.17	15459.1	14768.2	19572.4	0.586224	1	0.462059	0.462059
Q9R1P0	1	1	74.98	Proteasome subunit alpha type-4 OS=Mus musculus GN=Psma4 PE=1 SV=1 - [PSA4_MOUSE]	38025	34206.6	31341	22895	28112.7	29747.6	23037.8	25267.2	21166.4	22969	19609.8	0.0264114	1	0.006738	0.006738
Q3TYS2	2	2	117.09	Uncharacterized protein C17orf62 homolog OS=Mus musculus PE=2 SV=2 - [CQ062_MOUSE]	62563.6	42249.2	75166.3	66362.1	69264.8	65702.5	55799.6	44346.2	40899.4	47199.7	45100.2	0.052504	1	0.0170932	0.0170932
Q8R010	1	1	72.56	Aminoacyl tRNA synthase complex-interacting multifunctional protein 2 OS=Mus musculus GN=Aimp2 PE=1 SV=2 - [AIMP2_MOUSE]	21439.6	24358	19327.1	25521.6	26699.8	21170.5	36288.2	29401.8	25178.2	31072	38093.3	0.0217129	1	0.00517778	0.00517778
P68369	10	1	958.99	Tubulin alpha-1A chain OS=Mus musculus GN=Tuba1a PE=1 SV=1 - [TBA1A_MOUSE]	31013.8	24663.5	19242.5	17719.6	19064	14761.3	649578	13744.3	12189.7	9622.24	9694.25	0.854794	1	0.786443	0.786443
O35350	7	7	377.67	Calpain-1 catalytic subunit OS=Mus musculus GN=Capn1 PE=2 SV=1 - [CAN1_MOUSE]	353509	291717	332014	277264	290688	268208	122161	148603	138217	151882	172910	0.000230517	0.00614695	2.96238e-06	2.96268e-06
O35205	5	5	265.32	Granzyme K OS=Mus musculus GN=Gzmk PE=2 SV=1 - [GRAK_MOUSE]	634656	706744	772372	614290	546403	808612	293643	399128	378610	281503	334538	0.000713066	0.0601514	2.98666e-05	2.98666e-05
P00375	2	2	95.49	Dihydrofolate reductase OS=Mus musculus GN=Dhfr PE=1 SV=3 - [DYR_MOUSE]	62155	67337.8	29171	48251.4	55234.7	54774.7	151740	99888.9	96073.1	103964	111227	0.00545723	1	0.000683162	0.000683162
P70441	5	5	195.32	Na(+)/H(+) exchange regulatory cofactor NHE-RF1 OS=Mus musculus GN=Slc9a3r1 PE=1 SV=3 - [NHRF1_MOUSE]	254968	208757	217813	226241	221227	192660	369635	150307	168106	190747	157996	0.586485	1	0.462544	0.462544
P70218	2	2	113.87	Mitogen-activated protein kinase kinase kinase kinase 1 OS=Mus musculus GN=Map4k1 PE=1 SV=1 - [M4K1_MOUSE]	12384.8	17952.8	6179.36	12282.3	13307.1	7530.26	18940.9	9980.16	18671.5	13383.7	15289.6	0.288082	1	0.172492	0.172492
Q9WTP6	6	6	240.78	Adenylate kinase 2, mitochondrial OS=Mus musculus GN=Ak2 PE=1 SV=5 - [KAD2_MOUSE]	180262	146225	140476	161761	134065	181613	343259	355302	272170	310262	268969	0.000456841	0.0231791	1.13069e-05	1.13069e-05
Q8R323	1	1	26.64	Replication factor C subunit 3 OS=Mus musculus GN=Rfc3 PE=2 SV=1 - [RFC3_MOUSE]	3232.15	4185.5	5861.46	3581.88	3090.88	5525.46	6277.18	5759.33	7823.61	6031.3	7169.72	0.0260934	1	0.00664072	0.00664072
Q8C052	4	4	171.26	Microtubule-associated protein 1S OS=Mus musculus GN=Map1s PE=1 SV=2 - [MAP1S_MOUSE]	18616	26784.6	25587.9	24721.5	28417.3	18327.7	27517	25478.8	26026.7	29264.2	22790.4	0.398271	1	0.26861	0.26861
Q5SS00	1	1	32.95	DBF4-type zinc finger-containing protein 2 homolog OS=Mus musculus GN=Zdbf2 PE=2 SV=1 - [ZDBF2_MOUSE]	1.23105e+06	250114	529343	86911.7	75404.7	166166	100694	288842	130958	203553	70374.5	0.489256	1	0.354177	0.354177
Q3U7R1	19	18	1379.13	Extended synaptotagmin-1 OS=Mus musculus GN=Esyt1 PE=2 SV=2 - [ESYT1_MOUSE]	2.15565e+06	2.02149e+06	2.34161e+06	2.30416e+06	2.08544e+06	2.30294e+06	1.86122e+06	1.98197e+06	2.3827e+06	2.12659e+06	2.21422e+06	0.520591	1	0.386888	0.386888
Q8VE37	7	7	594.87	Regulator of chromosome condensation OS=Mus musculus GN=Rcc1 PE=1 SV=1 - [RCC1_MOUSE]	296620	283028	150673	338528	332686	404894	375802	321633	456218	420216	521484	0.137533	1	0.0650023	0.0650023
O54957	2	2	79.91	Linker for activation of T-cells family member 1 OS=Mus musculus GN=Lat PE=1 SV=1 - [LAT_MOUSE]	28160.6	29393.1	21345	33032.4	34440.9	28803.9	30983.1	29751.4	42752.7	34623.5	43434.9	0.141491	1	0.0672915	0.0672915
Q9CQ60	6	6	249.29	6-phosphogluconolactonase OS=Mus musculus GN=Pgls PE=2 SV=1 - [6PGL_MOUSE]	335702	396993	470643	353448	393907	357332	296353	268759	277468	301011	249189	0.00537431	1	0.000662517	0.000662517
Q8C156	4	4	206.16	Condensin complex subunit 2 OS=Mus musculus GN=Ncaph PE=2 SV=1 - [CND2_MOUSE]	90219.3	61949.8	36425.1	62668	53151.3	63588.5	114015	92520.7	103784	122635	105066	0.011473	1	0.00218429	0.00218429
P59326	1	1	38.7	YTH domain family protein 1 OS=Mus musculus GN=Ythdf1 PE=2 SV=1 - [YTHD1_MOUSE]	11575	11772.5	11200	9186.07	9332.36	8152.57	21096	27633.6	12511.6	18383.1	24490.9	0.00633619	1	0.000883629	0.000883629
Q922Q8	2	2	90.68	Leucine-rich repeat-containing protein 59 OS=Mus musculus GN=Lrrc59 PE=2 SV=1 - [LRC59_MOUSE]	96206.9	70251.3	98935.7	86967.3	82222.9	91126.6	115732	117328	104923	132103	134527	0.00786275	1	0.00121627	0.00121627
Q8VBT0	1	1	30.33	Thioredoxin-related transmembrane protein 1 OS=Mus musculus GN=Tmx1 PE=1 SV=1 - [TMX1_MOUSE]	19542.4	20882.4	22867.4	17160.6	20470	25005.7	19428.7	21250	21393	15783.8	22882.4	0.725284	1	0.624138	0.624138
Q6NZJ6	6	6	313.4	Eukaryotic translation initiation factor 4 gamma 1 OS=Mus musculus GN=Eif4g1 PE=1 SV=1 - [IF4G1_MOUSE]	96318.1	78165.9	78381.8	74674.6	70570.5	82276.4	172640	143301	98046.7	110738	107354	0.012785	1	0.00251319	0.00251319
Q8K1X4	2	2	103.26	Nck-associated protein 1-like OS=Mus musculus GN=Nckap1l PE=1 SV=1 - [NCKPL_MOUSE]	32346.5	35011.1	22091.9	29009.1	35230.5	22064.8	33760.6	16247.2	15877.9	20350.3	16886.8	0.101461	1	0.0437524	0.0437524
Q91V61	5	4	332.98	Sideroflexin-3 OS=Mus musculus GN=Sfxn3 PE=1 SV=1 - [SFXN3_MOUSE]	521323	528921	555407	420409	454286	463164	282741	257458	254024	233842	213700	0.000202748	0.00481268	2.31601e-06	2.31646e-06
Q8BJY1	2	2	56.88	26S proteasome non-ATPase regulatory subunit 5 OS=Mus musculus GN=Psmd5 PE=1 SV=4 - [PSMD5_MOUSE]	10375.5	9638.35	11555.9	10801.6	9254.37	6763.48	8040.28	6183	6314.11	6037.19	5751.84	0.0147733	1	0.0030517	0.0030517
Q8BVY0	7	7	600.91	Ribosomal L1 domain-containing protein 1 OS=Mus musculus GN=Rsl1d1 PE=2 SV=1 - [RL1D1_MOUSE]	158049	134260	185954	156297	125703	157596	344077	366088	329682	392132	423136	0.000110639	0.00164853	7.89903e-07	7.9159e-07
P48678	9	9	593.81	Prelamin-A/C OS=Mus musculus GN=Lmna PE=1 SV=2 - [LMNA_MOUSE]	171128	99513.9	163251	207984	170601	121257	221945	151125	334055	220222	183509	0.14517	1	0.0697867	0.0697867
Q8C9V1	2	2	101.06	Carabin OS=Mus musculus GN=Tbc1d10c PE=2 SV=1 - [TB10C_MOUSE]	102234	69566.9	52182.6	79975.7	65238.3	61107.2	37069.6	44277.5	44520.5	52825.3	37550.1	0.0135867	1	0.00276132	0.00276132
Q8C166	3	3	122.89	Copine-1 OS=Mus musculus GN=Cpne1 PE=1 SV=1 - [CPNE1_MOUSE]	120655	120008	115890	105404	112724	91944.1	75283.5	83348.3	91789.2	86985.7	87518.1	0.00671617	1	0.00098611	0.00098611
O70551	4	4	224.9	SRSF protein kinase 1 OS=Mus musculus GN=Srpk1 PE=1 SV=2 - [SRPK1_MOUSE]	54665.7	57026.6	108728	50732.1	51547.2	51315.5	96683.2	82851.5	78065.1	83818.1	79082.2	0.0890759	1	0.0366733	0.0366733
Q61687	1	1	66.96	Transcriptional regulator ATRX OS=Mus musculus GN=Atrx PE=1 SV=3 - [ATRX_MOUSE]	557.641	2097.16	2593.77	4163.34	1849.7	3153.39	3626.14	4295.33	5414.22	6860.41	4715.48	0.0738592	1	0.0278422	0.0278422
Q9CX86	5	3	309.46	Heterogeneous nuclear ribonucleoprotein A0 OS=Mus musculus GN=Hnrnpa0 PE=1 SV=1 - [ROA0_MOUSE]	578350	727897	440820	966026	755570	817277	969718	998205	1.03156e+06	1.07832e+06	934134	0.0537729	1	0.0177878	0.0177878
Q99LC3	1	1	21.04	NADH dehydrogenase [ubiquinone] 1 alpha subcomplex subunit 10, mitochondrial OS=Mus musculus GN=Ndufa10 PE=1 SV=1 - [NDUAA_MOUSE]	15524.3	19436.7	17159.3	18518.8	22982.1	17942.8	18815.1	10730.7	16434.2	22808.8	31356.5	0.936341	1	0.907373	0.907373
Q8K224	3	3	107.39	N-acetyltransferase 10 OS=Mus musculus GN=Nat10 PE=2 SV=1 - [NAT10_MOUSE]	11424.1	15588.7	13272.2	13387.9	14760.7	19833.4	39738.9	51533.2	37606.1	35007.9	50035.7	0.000276103	0.00908385	4.39045e-06	4.3906e-06
Q99KK2	3	3	136.6	N-acylneuraminate cytidylyltransferase OS=Mus musculus GN=Cmas PE=1 SV=2 - [NEUA_MOUSE]	85314.1	84090.3	116252	91057.1	74978.2	69167.7	67520.7	61701.3	77104.7	64115.3	48233.6	0.0547594	1	0.0182444	0.0182444
P97311	8	8	553.73	DNA replication licensing factor MCM6 OS=Mus musculus GN=Mcm6 PE=1 SV=1 - [MCM6_MOUSE]	467463	405167	674521	335383	362511	367183	700025	620208	522926	567961	584884	0.0614724	1	0.0211833	0.0211833
P53395	1	1	37.82	Lipoamide acyltransferase component of branched-chain alpha-keto acid dehydrogenase complex, mitochondrial OS=Mus musculus GN=Dbt PE=2 SV=2 - [ODB2_MOUSE]	8980.13	9605.28	5841.04	10382.7	8517.25	10170.6	5961.52	5323.8	7750.5	6143.72	5844.38	0.0385905	1	0.0111859	0.0111859
Q61644	1	1	46.87	Protein kinase C and casein kinase substrate in neurons protein 1 OS=Mus musculus GN=Pacsin1 PE=1 SV=1 - [PACN1_MOUSE]	10294	8455.17	9103.49	8497.76	7724.37	2722.88	0	2495.86	3926.87	2384.91	1153.79	0.191224	1	0.0997532	0.0997532
Q8BVI4	2	1	124.02	Dihydropteridine reductase OS=Mus musculus GN=Qdpr PE=1 SV=2 - [DHPR_MOUSE]	8243.97	7290.8	7017.08	4864.21	6480.55	4445.95	34346.1	4107.65	3498.75	3360.56	3304.26	0.867218	1	0.802826	0.802826
Q922V4	2	2	159.48	Pleiotropic regulator 1 OS=Mus musculus GN=Plrg1 PE=2 SV=1 - [PLRG1_MOUSE]	63527.7	72320.4	45579.9	74837.6	69652.4	79425.9	105095	99007.4	97601.9	86665.2	95089.7	0.0160578	1	0.00343167	0.00343167
Q8BML9	1	1	27.26	Glutamine--tRNA ligase OS=Mus musculus GN=Qars PE=1 SV=1 - [SYQ_MOUSE]	12321.8	15263.4	6986.01	10660.1	10792.4	14171.1	18759.6	19575.5	13857	10998.7	15748.8	0.162505	1	0.0816004	0.0816004
Q04750	5	5	262.05	DNA topoisomerase 1 OS=Mus musculus GN=Top1 PE=1 SV=2 - [TOP1_MOUSE]	187257	193505	163707	163577	188320	184773	315404	256934	218370	234930	242035	0.00512206	1	0.000626545	0.000626545
O88291	1	1	72.43	DBIRD complex subunit ZNF326 OS=Mus musculus GN=Znf326 PE=1 SV=1 - [ZN326_MOUSE]	5027.58	4809.64	429.107	5451.67	7102.34	6428.51	8313.18	9406.25	9868.24	12578.4	12596.3	0.134841	1	0.0628315	0.0628315
Q99K28	3	3	115.64	ADP-ribosylation factor GTPase-activating protein 2 OS=Mus musculus GN=Arfgap2 PE=1 SV=1 - [ARFG2_MOUSE]	12207.9	14689.4	25209.9	10988.9	6468.78	12579.4	23289.4	27400	15392.7	13548.9	16008.5	0.242242	1	0.137655	0.137655
P06151	11	10	680.48	L-lactate dehydrogenase A chain OS=Mus musculus GN=Ldha PE=1 SV=3 - [LDHA_MOUSE]	2.38042e+06	2.10038e+06	2.04937e+06	1.42589e+06	1.57001e+06	1.81481e+06	2.85032e+06	2.05885e+06	1.378e+06	1.75366e+06	1.59719e+06	0.988779	1	0.985955	0.985955
O70493	1	1	17.54	Sorting nexin-12 OS=Mus musculus GN=Snx12 PE=2 SV=1 - [SNX12_MOUSE]	17408.1	18794.1	13042.7	18736.5	14495.2	11542.8	11088.3	9607.63	14732.3	12784.2	7978.73	0.0812158	1	0.032007	0.032007
P60898	1	1	36.47	DNA-directed RNA polymerase II subunit RPB9 OS=Mus musculus GN=Polr2i PE=2 SV=1 - [RPB9_MOUSE]	31267.9	24746.5	27639.8	34565.7	27131.6	29095.9	22415.2	27326.3	50188.9	46383.6	36327.5	0.361504	1	0.23521	0.23521
O35326	3	2	110.8	Serine/arginine-rich splicing factor 5 OS=Mus musculus GN=Srsf5 PE=1 SV=2 - [SRSF5_MOUSE]	38676.4	46723.7	31537.6	46294.5	39363.8	47365.8	125143	74942	78483.3	64230.5	75671.4	0.00379052	0.752981	0.000400522	0.000400522
Q91WM3	2	2	74.84	U3 small nucleolar RNA-interacting protein 2 OS=Mus musculus GN=Rrp9 PE=1 SV=1 - [U3IP2_MOUSE]	19989.9	20585.3	23053.4	16204.8	21071.2	19460.9	33048.1	35114.8	30165	29907.5	42489.2	0.00135897	0.165987	8.41294e-05	8.41294e-05
O08663	3	3	146.96	Methionine aminopeptidase 2 OS=Mus musculus GN=Metap2 PE=1 SV=1 - [AMPM2_MOUSE]	37917.9	56008.4	70067.5	58586.8	36086.6	41643.9	95801.4	91155.6	87192.6	105248	82884.2	0.00552312	1	0.000699262	0.000699262
Q64737	11	11	540.7	Trifunctional purine biosynthetic protein adenosine-3 OS=Mus musculus GN=Gart PE=2 SV=3 - [PUR2_MOUSE]	154980	173537	188587	165503	153772	136612	391129	270522	255237	355070	310022	0.000834081	0.0741729	3.69203e-05	3.69203e-05
O55128	1	1	111.09	Histone deacetylase complex subunit SAP18 OS=Mus musculus GN=Sap18 PE=1 SV=1 - [SAP18_MOUSE]	44218.1	37311.9	26154	35246.6	54459.3	43780.3	40453.6	19659.8	35632.4	44174	57823	0.870546	1	0.808808	0.808808
Q99M31	2	2	84.26	Heat shock 70 kDa protein 14 OS=Mus musculus GN=Hspa14 PE=2 SV=2 - [HSP7E_MOUSE]	14601	24175.7	21130.1	25110.2	28014.4	22210.3	36018.8	25958.3	37375	38315.3	41900.8	0.0197146	1	0.00449466	0.00449466
Q8C2K1	2	2	88.95	Differentially expressed in FDCP 6 OS=Mus musculus GN=Def6 PE=1 SV=1 - [DEFI6_MOUSE]	46734.1	34559	39951.4	39511.1	32277.1	29357.6	62582	32304.9	39940.5	36220.8	29630.1	0.799142	1	0.705573	0.705573
Q8BHZ0	1	1	65.63	Protein FAM49A OS=Mus musculus GN=Fam49a PE=2 SV=1 - [FA49A_MOUSE]	40437.8	31225.9	82173.6	32533.5	24101.9	21404.9	9901.77	9293.73	14513.4	12343.4	7346.22	0.00561536	1	0.000734995	0.000734995
Q571I9	1	1	80.14	Aldehyde dehydrogenase family 16 member A1 OS=Mus musculus GN=Aldh16a1 PE=2 SV=2 - [A16A1_MOUSE]	10402.2	10499.3	8989.58	8183.49	8396.66	7413.75	8357.73	12544.7	11569.7	13210.8	7787.2	0.321591	1	0.201949	0.201949
Q9CVB6	10	10	470.33	Actin-related protein 2/3 complex subunit 2 OS=Mus musculus GN=Arpc2 PE=1 SV=3 - [ARPC2_MOUSE]	1.07998e+06	888097	854690	1.01679e+06	828957	770105	924327	557702	599172	593020	576989	0.0310504	1	0.0083205	0.0083205
Q8BP67	2	2	91.44	60S ribosomal protein L24 OS=Mus musculus GN=Rpl24 PE=2 SV=2 - [RL24_MOUSE]	285967	240347	243401	253219	234854	216176	283298	303116	255904	275745	273375	0.0744844	1	0.0282197	0.0282197
Q9CPV4	2	2	141.04	Glyoxalase domain-containing protein 4 OS=Mus musculus GN=Glod4 PE=2 SV=1 - [GLOD4_MOUSE]	188514	155366	148510	192805	145791	154816	111110	123099	148312	140508	121096	0.0326328	1	0.00887217	0.00887217
Q80UW8	1	1	102.68	DNA-directed RNA polymerases I, II, and III subunit RPABC1 OS=Mus musculus GN=Polr2e PE=2 SV=1 - [RPAB1_MOUSE]	11251.9	18948	18355	16914.5	13322.5	16551.4	26261.7	20362.5	19931.2	18995.3	15627.9	0.144335	1	0.0692477	0.0692477
P45878	2	2	128.11	Peptidyl-prolyl cis-trans isomerase FKBP2 OS=Mus musculus GN=Fkbp2 PE=1 SV=1 - [FKBP2_MOUSE]	98269	66988.1	79940.6	63409.3	71643.1	91706.1	111627	119219	122280	117632	123964	0.00439421	0.950105	0.000511084	0.000511084
O09061	2	2	106.17	Proteasome subunit beta type-1 OS=Mus musculus GN=Psmb1 PE=1 SV=1 - [PSB1_MOUSE]	116758	127634	151017	92692.2	84070.4	78176.4	110289	98891.2	68879.7	92191.6	50493.5	0.275673	1	0.163226	0.163226
Q9D824	4	4	111.23	Pre-mRNA 3'-end-processing factor FIP1 OS=Mus musculus GN=Fip1l1 PE=1 SV=1 - [FIP1_MOUSE]	70665.4	75315.5	43621.4	60096.6	70832.4	94596.4	92129.5	99956.7	96227.6	89665.5	112749	0.04481	1	0.0137352	0.0137352
Q8K183	1	1	25.77	Pyridoxal kinase OS=Mus musculus GN=Pdxk PE=1 SV=1 - [PDXK_MOUSE]	22138	16906.5	78299	22887.5	14533.5	14314	17170	15470.1	26832.1	23916.9	20684.3	0.812185	1	0.722888	0.722888
Q8CH02	2	2	120.36	SURP and G-patch domain-containing protein 1 OS=Mus musculus GN=Sugp1 PE=1 SV=1 - [SUGP1_MOUSE]	9056.2	11198.9	5330.76	16351.6	12075.5	13711.1	16200.5	14294.8	21316	17132.8	16569.8	0.0851263	1	0.0345205	0.0345205
Q8K4P0	1	1	23.78	pre-mRNA 3' end processing protein WDR33 OS=Mus musculus GN=Wdr33 PE=2 SV=1 - [WDR33_MOUSE]	624.182	733.755	1220.43	630.963	618.634	654.427	2167.15	910.339	696.396	414.86	677.852	0.734565	1	0.634921	0.634921
Q8K1M6	1	1	50.52	Dynamin-1-like protein OS=Mus musculus GN=Dnm1l PE=1 SV=2 - [DNM1L_MOUSE]	17394.1	15817.1	13039.6	15329.4	13830.1	10871.2	13960.5	9109.06	13130	14354.8	11091.5	0.294776	1	0.178465	0.178465
P28271	1	1	33.58	Cytoplasmic aconitate hydratase OS=Mus musculus GN=Aco1 PE=1 SV=3 - [ACOC_MOUSE]	6687.01	9402.18	4448.57	3189.2	6421.21	4011.85	1948.53	2171.19	985.37	1523.61	2515.1	0.00660708	1	0.000946564	0.000946564
P62889	3	3	304.07	60S ribosomal protein L30 OS=Mus musculus GN=Rpl30 PE=2 SV=2 - [RL30_MOUSE]	636354	619630	505862	697575	786805	706260	1.16123e+06	1.1252e+06	956950	1.08633e+06	1.16468e+06	0.00125934	0.145905	7.37264e-05	7.37264e-05
Q8C0E2	2	2	103.17	Vacuolar protein sorting-associated protein 26B OS=Mus musculus GN=Vps26b PE=1 SV=1 - [VP26B_MOUSE]	11710.2	8299.55	7242.29	6275.4	6145.79	4929.78	24062.5	2901.2	3972.88	3085.6	3484.87	0.498741	1	0.364145	0.364145
P97760	4	4	212.07	DNA-directed RNA polymerase II subunit RPB3 OS=Mus musculus GN=Polr2c PE=1 SV=2 - [RPB3_MOUSE]	29455.6	53907.5	42003.8	55634.2	39262.4	36915.6	54007.8	64917.8	58029.3	51002.8	50382.4	0.0940045	1	0.0390604	0.0390604
P35922	2	2	53.49	Fragile X mental retardation protein 1 homolog OS=Mus musculus GN=Fmr1 PE=1 SV=1 - [FMR1_MOUSE]	1621.52	2461.55	1974.99	2924.85	4008.68	3272.74	4622.64	4868.17	5085.34	5672.72	5301.74	0.0099968	1	0.00171768	0.00171768
Q99J72	2	2	121.64	DNA dC->dU-editing enzyme APOBEC-3 OS=Mus musculus GN=Apobec3 PE=1 SV=2 - [ABEC3_MOUSE]	8649.44	28987.1	17182.4	16761.7	12646.8	8183.07	60418	77619.6	43676.6	37487	29632.9	0.00855862	1	0.00133614	0.00133614
O35643	4	4	209.27	AP-1 complex subunit beta-1 OS=Mus musculus GN=Ap1b1 PE=1 SV=2 - [AP1B1_MOUSE]	120106	126959	128791	166649	121347	110093	111046	100722	134006	146412	95919.9	0.481166	1	0.344704	0.344704
P97363	2	2	79.52	Serine palmitoyltransferase 2 OS=Mus musculus GN=Sptlc2 PE=2 SV=2 - [SPTC2_MOUSE]	5439	8040.17	4197.82	13203.5	15517	8837.58	21428.4	17561.5	28999.2	21080.8	27550.9	0.0119103	1	0.00229589	0.00229589
P17918	5	5	375.86	Proliferating cell nuclear antigen OS=Mus musculus GN=Pcna PE=1 SV=2 - [PCNA_MOUSE]	424541	358515	377412	289432	311419	351898	1.06839e+06	867521	784034	947060	895145	8.72335e-05	0.00121371	5.8128e-07	5.83448e-07
Q91VE6	1	1	55.23	MKI67 FHA domain-interacting nucleolar phosphoprotein OS=Mus musculus GN=Mki67ip PE=2 SV=1 - [MK67I_MOUSE]	0	4959.34	1486.14	1024.53	1037.15	0	16626.8	12632.9	4124.7	8978.05	12986.1	0.102129	1	0.0440892	0.0440892
Q80UP3	2	2	58.75	Diacylglycerol kinase zeta OS=Mus musculus GN=Dgkz PE=1 SV=2 - [DGKZ_MOUSE]	56413	41139.6	20295.9	51256.6	37817.4	35339.8	17712.5	17842.4	26401.7	23435.6	14467.3	0.0239627	1	0.00595361	0.00595361
P40124	13	13	1004.35	Adenylyl cyclase-associated protein 1 OS=Mus musculus GN=Cap1 PE=1 SV=4 - [CAP1_MOUSE]	4.62228e+06	4.6265e+06	5.69693e+06	4.82928e+06	4.10198e+06	4.29669e+06	3.51578e+06	2.3888e+06	3.27848e+06	2.98144e+06	2.44216e+06	0.00354409	0.67589	0.000357614	0.000357614
Q9CYA0	2	2	105.1	Cysteine-rich with EGF-like domain protein 2 OS=Mus musculus GN=Creld2 PE=2 SV=1 - [CREL2_MOUSE]	3968.13	1821.14	1120.06	1277.53	1853.24	3602.83	21363.8	11245.7	6701.01	14736.7	11053.3	0.00217167	0.334015	0.000172618	0.000172618
Q9D1J1	2	2	111.82	Adaptin ear-binding coat-associated protein 2 OS=Mus musculus GN=Necap2 PE=1 SV=1 - [NECP2_MOUSE]	62093	110689	116586	104043	95282.2	104702	97659.2	92930.9	112475	92371.8	90648	0.995595	1	0.995135	0.995135
P54227	5	5	337.81	Stathmin OS=Mus musculus GN=Stmn1 PE=1 SV=2 - [STMN1_MOUSE]	918092	713661	618943	755054	728057	789055	1.34736e+06	1.14145e+06	1.29299e+06	1.482e+06	1.11259e+06	0.00119785	0.12952	6.5151e-05	6.5151e-05
Q61152	2	2	149.95	Tyrosine-protein phosphatase non-receptor type 18 OS=Mus musculus GN=Ptpn18 PE=1 SV=1 - [PTN18_MOUSE]	42650.1	33615.1	25523.4	36686.1	38774.2	38114.6	36424.9	17788.3	21849.5	28919.7	22971.1	0.0757664	1	0.0288857	0.0288857
O70251	2	2	126.83	Elongation factor 1-beta OS=Mus musculus GN=Eef1b PE=1 SV=5 - [EF1B_MOUSE]	364753	402154	338004	314389	355109	337992	754460	500111	441025	592518	651299	0.00424811	0.898872	0.000482227	0.000482227
P97452	1	1	37.68	Ribosome biogenesis protein BOP1 OS=Mus musculus GN=Bop1 PE=1 SV=1 - [BOP1_MOUSE]	28333.3	19605.4	7733.09	20369.5	22151.8	23427.6	39323.5	38601.4	31773.3	34713.1	44796	0.0364025	1	0.0102052	0.0102052
P14148	10	9	408.07	60S ribosomal protein L7 OS=Mus musculus GN=Rpl7 PE=2 SV=2 - [RL7_MOUSE]	977039	817389	825514	954607	782852	750007	1.35717e+06	979266	967390	1.10252e+06	966207	0.0482752	1	0.0150961	0.0150961
Q9JMA1	3	3	164.68	Ubiquitin carboxyl-terminal hydrolase 14 OS=Mus musculus GN=Usp14 PE=1 SV=3 - [UBP14_MOUSE]	112480	93769.2	108343	102485	86958.3	86296.2	119625	110180	129215	134373	106741	0.0423204	1	0.0128311	0.0128311
P57780	23	14	1532.62	Alpha-actinin-4 OS=Mus musculus GN=Actn4 PE=1 SV=1 - [ACTN4_MOUSE]	1.1298e+06	1.2621e+06	1.40619e+06	980457	995253	945673	936312	797038	825492	860195	801430	0.0238051	1	0.00589178	0.00589178
Q8R3U1	1	1	46.73	HRAS-like suppressor 3 OS=Mus musculus GN=Pla2g16 PE=1 SV=2 - [HRSL3_MOUSE]	41148.2	31567	35727.5	21637.3	29402.4	26498.5	8400.65	11041.7	12264.1	10850.5	13276	0.000564053	0.0374138	1.83942e-05	1.83942e-05
Q9D0K2	1	1	115.06	Succinyl-CoA:3-ketoacid coenzyme A transferase 1, mitochondrial OS=Mus musculus GN=Oxct1 PE=1 SV=1 - [SCOT1_MOUSE]	88314.7	94418.5	75658.2	90343.2	94699.6	102824	101472	97975.9	114761	93832.5	121954	0.100456	1	0.0430321	0.0430321
Q64523	7	2	788.61	Histone H2A type 2-C OS=Mus musculus GN=Hist2h2ac PE=1 SV=3 - [H2A2C_MOUSE]	2.55121e+06	1.98176e+06	1.82071e+06	2.20535e+06	2.3178e+06	1.92612e+06	1.17984e+06	1.39163e+06	1.21806e+06	1.50819e+06	1.29616e+06	0.00127334	0.151418	7.66284e-05	7.66284e-05
P84089	1	1	83.96	Enhancer of rudimentary homolog OS=Mus musculus GN=Erh PE=1 SV=1 - [ERH_MOUSE]	38926.6	6491.47	17396.8	0	0	8.31108	23936.1	10363.8	2876.47	0	3660.61	0.638611	1	0.52098	0.52098
P43275	9	7	716.04	Histone H1.1 OS=Mus musculus GN=Hist1h1a PE=1 SV=2 - [H11_MOUSE]	2.16284e+06	2.46161e+06	1.22529e+06	3.44009e+06	2.34611e+06	2.68459e+06	4.65031e+06	3.89424e+06	3.94345e+06	3.87009e+06	3.80305e+06	0.024202	1	0.00603609	0.00603609
Q5SQX6	2	2	62.89	Cytoplasmic FMR1-interacting protein 2 OS=Mus musculus GN=Cyfip2 PE=1 SV=2 - [CYFP2_MOUSE]	63722.3	56197.6	58357.5	67669.7	63900.9	56078.9	37092.6	44210.5	57012.2	55905.1	46082.4	0.0422468	1	0.0127886	0.0127886
Q6ZQ38	4	4	206.61	Cullin-associated NEDD8-dissociated protein 1 OS=Mus musculus GN=Cand1 PE=2 SV=2 - [CAND1_MOUSE]	82049.3	90205.5	55268.4	85712.4	84351.6	69790.9	78388.4	68960.2	72375	90493.2	71326.2	0.931172	1	0.898818	0.898818
Q9CQN4	1	1	78.67	Sclerostin domain-containing protein 1 OS=Mus musculus GN=Sostdc1 PE=1 SV=1 - [SOSD1_MOUSE]	0	1556.1	1149.19	2332.71	954.06	1145.72	1952.51	3217.03	2075.52	3192.19	976.82	0.394596	1	0.265004	0.265004
P37913	10	10	537.91	DNA ligase 1 OS=Mus musculus GN=Lig1 PE=1 SV=2 - [DNLI1_MOUSE]	137129	92196.9	94323.2	80606.1	77439	82763.9	241276	243481	199961	203439	226569	0.00046153	0.0238557	1.16426e-05	1.16426e-05
Q8C4J7	3	3	158.14	Transducin beta-like protein 3 OS=Mus musculus GN=Tbl3 PE=2 SV=1 - [TBL3_MOUSE]	14685.8	12044.5	30810.1	17927.1	16027.4	20439.8	29915.3	27785.2	33140.8	42359.9	31918.5	0.018514	1	0.00417688	0.00417688
P54822	1	1	62.42	Adenylosuccinate lyase OS=Mus musculus GN=Adsl PE=2 SV=2 - [PUR8_MOUSE]	38742.2	38085.5	40515.9	35822.9	33561.2	42838.7	35131.8	34554.1	30277.4	32293.1	35227.3	0.0619058	1	0.0214134	0.0214134
Q9CPQ3	2	2	201.91	Mitochondrial import receptor subunit TOM22 homolog OS=Mus musculus GN=Tomm22 PE=2 SV=3 - [TOM22_MOUSE]	101085	86843	88352.6	69336.6	63978.4	83899.2	95115.6	117832	166214	94347.8	84746.6	0.126744	1	0.0582143	0.0582143
Q6ZQ88	1	1	75.6	Lysine-specific histone demethylase 1A OS=Mus musculus GN=Kdm1a PE=1 SV=2 - [KDM1A_MOUSE]	7123.82	7844.8	9520.47	12759.3	11109.5	9017.19	9605.99	13341	15053.6	17684.6	12358.2	0.0732512	1	0.0274496	0.0274496
E9Q7G0	25	25	1472.05	Nuclear mitotic apparatus protein 1 OS=Mus musculus GN=Numa1 PE=1 SV=1 - [NUMA1_MOUSE]	893342	817143	864278	1.01461e+06	853109	840007	682511	729238	890892	835497	786475	0.134671	1	0.0626854	0.0626854
Q9WUK2	2	2	99.9	Eukaryotic translation initiation factor 4H OS=Mus musculus GN=Eif4h PE=1 SV=3 - [IF4H_MOUSE]	346804	312638	357803	369470	283598	291924	419561	491222	478961	588800	429652	0.00468358	1	0.000559532	0.000559532
Q8BG81	6	6	346.68	Polymerase delta-interacting protein 3 OS=Mus musculus GN=Poldip3 PE=2 SV=1 - [PDIP3_MOUSE]	234193	190789	210041	214626	185455	195201	171930	215237	216719	205674	174411	0.615554	1	0.495138	0.495138
P20664	2	2	73.14	DNA primase small subunit OS=Mus musculus GN=Prim1 PE=1 SV=1 - [PRI1_MOUSE]	4884.61	8954.9	4500.43	11970.2	8608.77	11376.1	22696.2	23870.1	25746	24269.9	26460.7	0.00237317	0.388962	0.000202189	0.000202189
Q60737	3	3	153.44	Casein kinase II subunit alpha OS=Mus musculus GN=Csnk2a1 PE=1 SV=2 - [CSK21_MOUSE]	115403	102826	75166.3	122015	98655.9	85025.2	95094.8	121424	96968.9	136398	106927	0.432936	1	0.30085	0.30085
P68510	5	3	254.63	14-3-3 protein eta OS=Mus musculus GN=Ywhah PE=1 SV=2 - [1433F_MOUSE]	604506	525859	529949	556229	422664	493461	464298	422953	511592	515220	357467	0.215389	1	0.117998	0.117998
Q9D855	2	2	129.87	Cytochrome b-c1 complex subunit 7 OS=Mus musculus GN=Uqcrb PE=1 SV=3 - [QCR7_MOUSE]	185557	176145	174459	179541	188284	178028	189541	222489	164962	186350	199550	0.336474	1	0.2146	0.2146
Q9QZL0	1	1	25.56	Receptor-interacting serine/threonine-protein kinase 3 OS=Mus musculus GN=Ripk3 PE=1 SV=2 - [RIPK3_MOUSE]	20670.4	13473.7	13188.6	17235	16444	15910.2	18680.3	24540.5	23235.5	26788.8	24883	0.0130427	1	0.0025927	0.0025927
Q922R8	5	5	234.57	Protein disulfide-isomerase A6 OS=Mus musculus GN=Pdia6 PE=1 SV=3 - [PDIA6_MOUSE]	311497	216473	253881	198029	220703	242277	296476	375929	272822	336340	329901	0.029004	1	0.00764789	0.00764789
Q9CQT1	3	3	152.31	Methylthioribose-1-phosphate isomerase OS=Mus musculus GN=Mri1 PE=2 SV=1 - [MTNA_MOUSE]	62132	64302.7	68373.2	60251.5	59882.5	60779.6	45110.7	42675.7	47662	51883.7	35497.1	0.00342727	0.628845	0.000331145	0.000331145
Q8K1B8	9	9	590.9	Fermitin family homolog 3 OS=Mus musculus GN=Fermt3 PE=1 SV=1 - [URP2_MOUSE]	666462	730602	1.57288e+06	740178	668272	576709	569878	546152	527588	624910	526870	0.151849	1	0.074804	0.074804
Q8R050	2	1	48.51	Eukaryotic peptide chain release factor GTP-binding subunit ERF3A OS=Mus musculus GN=Gspt1 PE=1 SV=2 - [ERF3A_MOUSE]	9468.42	12089.8	67558.6	18844.9	16184.4	13717	22995	17200.8	25948.5	31106.2	24891.9	0.520591	1	0.386935	0.386935
P46978	2	1	49.88	Dolichyl-diphosphooligosaccharide--protein glycosyltransferase subunit STT3A OS=Mus musculus GN=Stt3a PE=1 SV=1 - [STT3A_MOUSE]	16764.1	9124.81	22070.1	7924.43	20823.4	18472.1	8042.44	8672.59	12583.4	5475.95	14089.3	0.183463	1	0.0950062	0.0950062
Q9WUP7	3	3	123.99	Ubiquitin carboxyl-terminal hydrolase isozyme L5 OS=Mus musculus GN=Uchl5 PE=2 SV=2 - [UCHL5_MOUSE]	72309.8	74969.6	79423.2	62380.1	71977.2	92014.4	115233	106381	72947.4	83402.9	109709	0.0830135	1	0.0333134	0.0333134
P24547	6	6	395.62	Inosine-5'-monophosphate dehydrogenase 2 OS=Mus musculus GN=Impdh2 PE=1 SV=2 - [IMDH2_MOUSE]	93377	76307.3	62991	58962.6	67651.3	64637.5	215572	170623	103506	169686	159063	0.00191643	0.282108	0.000145192	0.000145192
P05977	2	1	81.08	Myosin light chain 1/3, skeletal muscle isoform OS=Mus musculus GN=Myl1 PE=1 SV=2 - [MYL1_MOUSE]	1682.63	144.779	14776.6	12299.8	9450.64	7314.63	3024.71	1392.67	2651.69	2673.08	2371.1	0.674783	1	0.564524	0.564524
Q8C570	2	2	81.15	mRNA export factor OS=Mus musculus GN=Rae1 PE=1 SV=1 - [RAE1L_MOUSE]	50629.4	59145.2	36395.4	52101.1	57459.2	52442.6	70571	75729.6	61552.5	54962.6	55690.8	0.114278	1	0.0509935	0.0509935
Q9DCD0	4	4	302.26	6-phosphogluconate dehydrogenase, decarboxylating OS=Mus musculus GN=Pgd PE=2 SV=3 - [6PGD_MOUSE]	302921	303001	476768	221783	253646	261918	281970	243789	218746	271472	251881	0.388995	1	0.259577	0.259577
Q6A0D4	1	1	33.39	Raftlin OS=Mus musculus GN=Rftn1 PE=1 SV=4 - [RFTN1_MOUSE]	4502.33	5224.06	4093.39	3568.65	1539.19	6602.21	12681.7	14472	9942.67	12028.9	14810.6	0.00561536	1	0.000733861	0.000733861
P29758	3	2	155.29	Ornithine aminotransferase, mitochondrial OS=Mus musculus GN=Oat PE=1 SV=1 - [OAT_MOUSE]	27746.2	27207.2	19102.2	19433.5	26138.3	33012.4	55155	56191.4	29448	37171.5	48672.6	0.0184827	1	0.00415208	0.00415208
Q61792	3	3	208.46	LIM and SH3 domain protein 1 OS=Mus musculus GN=Lasp1 PE=1 SV=1 - [LASP1_MOUSE]	292132	263761	285829	296690	245279	219989	171415	116685	162034	160947	115985	0.00151397	0.199246	0.000101604	0.000101604
Q8CGP6	7	2	821.12	Histone H2A type 1-H OS=Mus musculus GN=Hist1h2ah PE=1 SV=3 - [H2A1H_MOUSE]	9.75664e+06	7.87389e+06	7.65834e+06	9.26298e+06	1.01893e+07	8.85197e+06	5.34519e+06	6.49056e+06	6.15376e+06	7.04437e+06	6.28567e+06	0.00409075	0.844707	0.000451715	0.000451715
Q9DC48	1	1	37.83	Pre-mRNA-processing factor 17 OS=Mus musculus GN=Cdc40 PE=1 SV=1 - [PRP17_MOUSE]	5894.39	4322.22	9966.44	7151.18	8053.66	5545.52	10374.6	14211.7	7173.98	9142.34	11493.9	0.074668	1	0.0284008	0.0284008
P01831	5	4	480.74	Thy-1 membrane glycoprotein OS=Mus musculus GN=Thy1 PE=1 SV=1 - [THY1_MOUSE]	1.78666e+06	1.79618e+06	2.24237e+06	1.84164e+06	1.8282e+06	1.83605e+06	1.77024e+06	2.17853e+06	2.24026e+06	2.05882e+06	2.31157e+06	0.172041	1	0.0872538	0.0872538
Q3UDE2	5	5	173.35	Tubulin--tyrosine ligase-like protein 12 OS=Mus musculus GN=Ttll12 PE=1 SV=1 - [TTL12_MOUSE]	221424	98823.5	159359	135373	148390	139700	78790	90032.6	104433	110327	127743	0.0708956	1	0.0262189	0.0262189
Q7TT18	3	3	73	Activating transcription factor 7-interacting protein 1 OS=Mus musculus GN=Atf7ip PE=1 SV=1 - [MCAF1_MOUSE]	3169.33	22194.9	9132.34	15530.6	15278.4	13037.4	25703.8	31073.6	28840.5	20561.3	27998.3	0.0644058	1	0.0227459	0.0227459
Q8BH04	1	1	62.51	Phosphoenolpyruvate carboxykinase [GTP], mitochondrial OS=Mus musculus GN=Pck2 PE=2 SV=1 - [PCKGM_MOUSE]	6874.88	7109.75	3364.25	7513.84	6175.55	9140.37	4860.16	4010.32	5735.21	10450.5	7530.35	0.896583	1	0.849215	0.849215
P17897	2	2	158.28	Lysozyme C-1 OS=Mus musculus GN=Lyz1 PE=1 SV=1 - [LYZ1_MOUSE]	904770	153408	3.00589e+07	412410	295894	465987	67932.6	107621	100638	79347.3	103679	0.0805456	1	0.0315895	0.0315895
P62748	2	1	97.59	Hippocalcin-like protein 1 OS=Mus musculus GN=Hpcal1 PE=2 SV=2 - [HPCL1_MOUSE]	5564.14	6886.46	7989.33	6496.59	5976.21	4204.37	2617.45	1915.22	2589.94	2899.68	1974.45	0.000778547	0.0663884	3.29798e-05	3.29798e-05
P50580	10	10	603.81	Proliferation-associated protein 2G4 OS=Mus musculus GN=Pa2g4 PE=1 SV=3 - [PA2G4_MOUSE]	348805	373341	357919	304883	293027	321467	1.02359e+06	771249	464600	563724	672238	0.00371491	0.72915	0.000387228	0.000387228
P62821	5	1	426.51	Ras-related protein Rab-1A OS=Mus musculus GN=Rab1A PE=1 SV=3 - [RAB1A_MOUSE]	113849	106465	116648	152234	139802	147697	134855	137390	175103	181624	158284	0.113171	1	0.0503102	0.0503102
P42225	8	7	507.02	Signal transducer and activator of transcription 1 OS=Mus musculus GN=Stat1 PE=1 SV=1 - [STAT1_MOUSE]	804909	687781	854214	891114	621894	537224	360667	393612	584483	701375	359656	0.0525078	1	0.0171444	0.0171444
P58137	1	1	27.58	Acyl-coenzyme A thioesterase 8 OS=Mus musculus GN=Acot8 PE=1 SV=1 - [ACOT8_MOUSE]	13387.7	11116.4	3919.92	17749.1	17872.1	16209	19212.7	20335.9	27995.7	30780.4	23349.3	0.0817503	1	0.0326178	0.0326178
P62900	2	2	140.15	60S ribosomal protein L31 OS=Mus musculus GN=Rpl31 PE=2 SV=1 - [RL31_MOUSE]	176052	212364	165833	225005	229398	201026	412794	355185	275863	319461	421599	0.00228458	0.364785	0.000189204	0.000189204
Q80YW0	3	3	154.22	Cytohesin-4 OS=Mus musculus GN=Cyth4 PE=2 SV=1 - [CYH4_MOUSE]	49279.8	64304.1	43102.6	66328.4	60501.6	46050.2	25500	23108.6	32622.5	32666.3	20213.4	0.00231652	0.375676	0.000195156	0.000195156
Q61941	1	1	73.52	NAD(P) transhydrogenase, mitochondrial OS=Mus musculus GN=Nnt PE=1 SV=2 - [NNTM_MOUSE]	8834.32	12361.3	1530.81	15930.3	16543.9	15017.9	5829.62	5351.65	8476.49	7267.11	7065.9	0.579219	1	0.4513	0.4513
Q6ZWV7	3	3	169.38	60S ribosomal protein L35 OS=Mus musculus GN=Rpl35 PE=2 SV=1 - [RL35_MOUSE]	87222.8	77202.7	80063.2	78968.6	68092.9	53998.9	178250	83927.9	73487.8	99705.9	74839.8	0.245173	1	0.140149	0.140149
Q9DBP5	5	5	249.48	UMP-CMP kinase OS=Mus musculus GN=Cmpk1 PE=1 SV=1 - [KCY_MOUSE]	290091	191899	216657	191014	190000	177303	173381	130822	160749	161393	137352	0.0349094	1	0.00962043	0.00962043
Q07113	2	2	81.84	Cation-independent mannose-6-phosphate receptor OS=Mus musculus GN=Igf2r PE=1 SV=1 - [MPRI_MOUSE]	160950	94224.2	130053	133705	89332.6	129838	80400.3	89085.4	110826	101416	75893.8	0.0988508	1	0.0420622	0.0420622
Q91VE0	1	1	36.48	Long-chain fatty acid transport protein 4 OS=Mus musculus GN=Slc27a4 PE=1 SV=1 - [S27A4_MOUSE]	12806.2	14907.7	4690.89	14296.1	18456	22614.1	2529.37	3156.57	6617.27	2401.31	2784.27	0.00714829	1	0.00107854	0.00107854
O35344	2	2	120.41	Importin subunit alpha-3 OS=Mus musculus GN=Kpna3 PE=1 SV=1 - [IMA3_MOUSE]	24174.1	54122	24030.4	37321.4	33105.7	37000.4	58051.6	44284.6	63479.7	68963.3	70910.6	0.0206857	1	0.00488017	0.00488017
P29452	2	2	92.21	Caspase-1 OS=Mus musculus GN=Casp1 PE=1 SV=1 - [CASP1_MOUSE]	45298.6	40078.6	22430.2	39148.9	50957.4	44880	27861.2	22813.3	32317.6	24225.9	26366.9	0.0632183	1	0.0219733	0.0219733
Q9WV32	11	10	635.98	Actin-related protein 2/3 complex subunit 1B OS=Mus musculus GN=Arpc1b PE=1 SV=4 - [ARC1B_MOUSE]	1.78693e+06	1.67462e+06	1.87049e+06	1.27484e+06	1.36908e+06	1.60732e+06	1.34526e+06	1.14672e+06	945627	889983	791558	0.0125223	1	0.00244963	0.00244963
P62852	4	4	184.06	40S ribosomal protein S25 OS=Mus musculus GN=Rps25 PE=2 SV=1 - [RS25_MOUSE]	558842	412020	401814	490684	391423	334008	496530	461954	388568	498788	410624	0.690147	1	0.579776	0.579776
P97825	1	1	79.45	Hematological and neurological expressed 1 protein OS=Mus musculus GN=Hn1 PE=1 SV=3 - [HN1_MOUSE]	120360	183601	159829	216584	165294	160698	247428	219489	300980	275260	219597	0.0147185	1	0.00303338	0.00303338
Q93092	4	3	206	Transaldolase OS=Mus musculus GN=Taldo1 PE=1 SV=2 - [TALDO_MOUSE]	449251	352894	446659	352548	336493	433996	248836	205489	332984	300963	232041	0.0130427	1	0.00259488	0.00259488
Q8C3J5	10	10	589.65	Dedicator of cytokinesis protein 2 OS=Mus musculus GN=Dock2 PE=1 SV=3 - [DOCK2_MOUSE]	722648	650169	654728	759435	632900	632214	507741	558149	632859	609394	523992	0.0283959	1	0.00743349	0.00743349
P22892	3	3	122.6	AP-1 complex subunit gamma-1 OS=Mus musculus GN=Ap1g1 PE=1 SV=3 - [AP1G1_MOUSE]	51588.3	55919.5	44825.9	55902.6	59863.4	44549.8	49609.3	52534.3	41836.6	45226.5	44883.8	0.260226	1	0.152098	0.152098
Q6PHN9	4	2	251.67	Ras-related protein Rab-35 OS=Mus musculus GN=Rab35 PE=1 SV=1 - [RAB35_MOUSE]	46473.5	44421.7	43809.9	38521.2	46151	47996.1	43666.1	41689.1	41702.2	31953.1	40179.7	0.177244	1	0.0906045	0.0906045
O08579	1	1	103.81	Emerin OS=Mus musculus GN=Emd PE=1 SV=1 - [EMD_MOUSE]	21432.6	16367.2	15367.7	0	16252.9	20098.1	25427.3	32608.8	7632.94	2498.16	37867.6	0.586224	1	0.461018	0.461018
Q8K363	1	1	29.3	ATP-dependent RNA helicase DDX18 OS=Mus musculus GN=Ddx18 PE=2 SV=1 - [DDX18_MOUSE]	5348.21	5290.19	3233.54	6507.52	5577.48	6106.35	11311.2	9213.17	5354.24	13451.4	13106.8	0.0292309	1	0.00772163	0.00772163
Q07076	1	1	61.82	Annexin A7 OS=Mus musculus GN=Anxa7 PE=2 SV=2 - [ANXA7_MOUSE]	17591.6	15209.9	11213.4	19238.7	22236.3	19987.8	16337.7	9946.78	16829.8	15679.9	11895.1	0.286631	1	0.171351	0.171351
Q3U9G9	9	9	620.02	Lamin-B receptor OS=Mus musculus GN=Lbr PE=1 SV=2 - [LBR_MOUSE]	601129	699999	545756	872744	906656	860388	856899	522064	646811	575455	683736	0.468722	1	0.335088	0.335088
P61205	6	1	461.49	ADP-ribosylation factor 3 OS=Mus musculus GN=Arf3 PE=2 SV=2 - [ARF3_MOUSE]	182428	161705	151999	139255	187845	166590	92464.4	75002	52684.2	61577.8	74102.4	0.000501774	0.0268498	1.31103e-05	1.31103e-05
P49312	11	8	738.63	Heterogeneous nuclear ribonucleoprotein A1 OS=Mus musculus GN=Hnrnpa1 PE=1 SV=2 - [ROA1_MOUSE]	739282	567209	737144	552031	642043	718495	1.19783e+06	1.20534e+06	1.01325e+06	1.03426e+06	1.09661e+06	0.000710897	0.0593164	2.94374e-05	2.94374e-05
P57784	5	5	260.3	U2 small nuclear ribonucleoprotein A' OS=Mus musculus GN=Snrpa1 PE=1 SV=2 - [RU2A_MOUSE]	81065.9	81758.9	97001.3	90448	77583.3	105078	91370.2	97688.4	104318	99659.4	106908	0.13943	1	0.0659654	0.0659654
Q9D883	1	1	36.99	Splicing factor U2AF 35 kDa subunit OS=Mus musculus GN=U2af1 PE=1 SV=4 - [U2AF1_MOUSE]	86479.5	67259.9	49462	54962.2	57282.1	88204.1	56190.8	87273.4	55690.1	62799.6	72542.8	0.982682	1	0.974731	0.974731
Q9CR09	1	1	21.93	Ubiquitin-fold modifier-conjugating enzyme 1 OS=Mus musculus GN=Ufc1 PE=2 SV=1 - [UFC1_MOUSE]	19723.9	15597.3	11906.2	18120.4	14488.9	11010	13997.3	11895.2	14774	17561.9	11372.7	0.674775	1	0.563972	0.563972
Q99LB6	1	1	77.07	Methionine adenosyltransferase 2 subunit beta OS=Mus musculus GN=Mat2b PE=2 SV=1 - [MAT2B_MOUSE]	18824.3	21536.2	19394.1	21229.5	18116.1	15964.8	17411.3	13575.6	20444.2	21409.4	15875.6	0.497879	1	0.363279	0.363279
P07742	5	5	217.32	Ribonucleoside-diphosphate reductase large subunit OS=Mus musculus GN=Rrm1 PE=1 SV=2 - [RIR1_MOUSE]	53621.3	30256.6	67568.2	31796.4	30511.5	29536.7	247540	175792	80142.6	159457	145951	0.00249097	0.412152	0.000214439	0.000214439
Q68FL6	6	6	288.11	Methionine--tRNA ligase, cytoplasmic OS=Mus musculus GN=Mars PE=2 SV=1 - [SYMC_MOUSE]	87179.3	121775	121485	120186	113044	94916	163592	136335	160617	169050	154086	0.00594838	1	0.000803737	0.000803737
P52293	4	4	200.02	Importin subunit alpha-2 OS=Mus musculus GN=Kpna2 PE=1 SV=2 - [IMA2_MOUSE]	69412.5	27584.7	17913	31226.6	23143.4	22595.5	131416	78272.1	56676.5	76836.9	101073	0.0100913	1	0.00175953	0.00175953
P46471	6	6	318.79	26S protease regulatory subunit 7 OS=Mus musculus GN=Psmc2 PE=1 SV=5 - [PRS7_MOUSE]	106089	116142	103532	123738	120669	139642	137170	120622	152259	163340	156020	0.0476885	1	0.0148672	0.0148672
Q61003	2	2	147.9	T-cell differentiation antigen CD6 OS=Mus musculus GN=Cd6 PE=2 SV=2 - [CD6_MOUSE]	183990	163192	187518	148041	156611	174951	129684	171116	178145	166191	134425	0.398271	1	0.268589	0.268589
Q60749	2	2	64.66	KH domain-containing, RNA-binding, signal transduction-associated protein 1 OS=Mus musculus GN=Khdrbs1 PE=1 SV=2 - [KHDR1_MOUSE]	275776	296729	243905	371910	297577	350901	346255	439745	625002	522714	510976	0.0140625	1	0.00287809	0.00287809
P47955	2	2	156.94	60S acidic ribosomal protein P1 OS=Mus musculus GN=Rplp1 PE=1 SV=1 - [RLA1_MOUSE]	1.25312e+06	960703	1.25173e+06	962435	1.02961e+06	1.07966e+06	1.50711e+06	1.36959e+06	1.15168e+06	1.29783e+06	1.50023e+06	0.0377176	1	0.0107893	0.0107893
P62869	1	1	55.47	Transcription elongation factor B polypeptide 2 OS=Mus musculus GN=Tceb2 PE=1 SV=1 - [ELOB_MOUSE]	92080.3	119025	201222	101416	118444	99577	124645	111679	109543	121863	110585	0.928978	1	0.894931	0.894931
Q06180	1	1	89.8	Tyrosine-protein phosphatase non-receptor type 2 OS=Mus musculus GN=Ptpn2 PE=2 SV=2 - [PTN2_MOUSE]	82274.1	47829.5	62718.9	53427.2	72225.4	58721.8	38347.4	52530.7	60266.3	53890.5	44776.1	0.159672	1	0.0799771	0.0799771
P35979	5	5	609.74	60S ribosomal protein L12 OS=Mus musculus GN=Rpl12 PE=1 SV=2 - [RL12_MOUSE]	1.16382e+06	1.1877e+06	1.08278e+06	1.27883e+06	1.07169e+06	1.03911e+06	2.10225e+06	1.945e+06	1.88144e+06	2.08678e+06	1.87981e+06	5.49886e-05	0.000627738	3.0021e-07	3.03269e-07
Q99J77	3	3	144.02	Sialic acid synthase OS=Mus musculus GN=Nans PE=1 SV=1 - [SIAS_MOUSE]	239707	204291	227663	191939	181176	192498	331826	178183	191663	193034	150158	0.915311	1	0.878716	0.878716
Q9CPW4	3	3	173.52	Actin-related protein 2/3 complex subunit 5 OS=Mus musculus GN=Arpc5 PE=2 SV=3 - [ARPC5_MOUSE]	439807	407628	390546	400705	331776	274258	210965	194201	213295	226014	140802	0.00260971	0.444812	0.000232278	0.000232278
Q65Z40	1	1	23.68	Wings apart-like protein homolog OS=Mus musculus GN=Wapal PE=1 SV=2 - [WAPL_MOUSE]	6473.82	9399.93	2355.49	7844.66	11996.3	12998.2	11535	11013.3	12548.8	14496.5	18234.8	0.159672	1	0.079933	0.079933
Q9Z0W3	5	5	276.06	Nuclear pore complex protein Nup160 OS=Mus musculus GN=Nup160 PE=1 SV=2 - [NU160_MOUSE]	60036	60428.7	83161.3	68512.5	61556.6	69389.5	71991.4	87291.5	88036.5	86742	89437.4	0.0260934	1	0.00664444	0.00664444
P70362	1	1	39.78	Ubiquitin fusion degradation protein 1 homolog OS=Mus musculus GN=Ufd1l PE=1 SV=2 - [UFD1_MOUSE]	35162.5	42488.2	55040.3	55635.2	50209.8	60446.7	61365.5	56031	62462.1	75343.1	69004.1	0.0693176	1	0.0251074	0.0251074
Q9CRB2	3	3	151.73	H/ACA ribonucleoprotein complex subunit 2 OS=Mus musculus GN=Nhp2 PE=2 SV=1 - [NHP2_MOUSE]	43217.3	36089.1	26600.4	50049.9	44827.4	55698.9	67579.7	59587.4	58746.4	66374.9	78374.6	0.0238051	1	0.00588572	0.00588572
Q3UN02	1	1	56.04	Lysocardiolipin acyltransferase 1 OS=Mus musculus GN=Lclat1 PE=2 SV=2 - [LCLT1_MOUSE]	31540.3	24772.5	19272.9	31177.8	24045.6	25924.8	9338.9	10978.7	16480	11531.3	5182.59	0.00576329	1	0.000759844	0.000759844
Q6A026	7	7	462.69	Sister chromatid cohesion protein PDS5 homolog A OS=Mus musculus GN=Pds5a PE=3 SV=3 - [PDS5A_MOUSE]	105355	89703.4	92874.1	78959.1	79994.1	83377.3	138448	119488	145015	133516	91913.8	0.0168184	1	0.00367507	0.00367507
Q8C0I1	1	1	43.27	Alkyldihydroxyacetonephosphate synthase, peroxisomal OS=Mus musculus GN=Agps PE=1 SV=1 - [ADAS_MOUSE]	13402.3	8783.88	8001.73	12668.9	9466.56	11597.6	25866.9	21682.2	21986.1	25779.4	16676.5	0.00191643	0.280736	0.000144337	0.000144337
Q9Z0V8	1	1	39.44	Mitochondrial import inner membrane translocase subunit Tim17-A OS=Mus musculus GN=Timm17a PE=2 SV=1 - [TI17A_MOUSE]	0	542.098	392.573	358.485	453.83	0	6883.22	7384.07	5940.15	4136.61	7505.46	0.0413429	1	0.012397	0.012397
Q61578	3	3	206.53	NADPH:adrenodoxin oxidoreductase, mitochondrial OS=Mus musculus GN=Fdxr PE=2 SV=1 - [ADRO_MOUSE]	116230	74096.2	65742.2	105511	96809.9	102285	46331.8	63947	86990.8	82732.4	81679.7	0.200343	1	0.106513	0.106513
Q8CCJ3	1	1	22.29	E3 UFM1-protein ligase 1 OS=Mus musculus GN=Ufl1 PE=1 SV=2 - [UFL1_MOUSE]	10188	6986.05	10225.3	15692.7	17651.1	13275.3	9461.63	11805.6	13675	12598.7	14786.7	0.860734	1	0.794072	0.794072
P08113	10	10	726.03	Endoplasmin OS=Mus musculus GN=Hsp90b1 PE=1 SV=2 - [ENPL_MOUSE]	2.17403e+06	1.88474e+06	1.64135e+06	1.92688e+06	1.85937e+06	2.06491e+06	2.70981e+06	2.49029e+06	2.81951e+06	3.06393e+06	2.80546e+06	0.00122631	0.134657	6.78032e-05	6.78032e-05
Q9ES52	7	7	380.31	Phosphatidylinositol 3,4,5-trisphosphate 5-phosphatase 1 OS=Mus musculus GN=Inpp5d PE=1 SV=2 - [SHIP1_MOUSE]	138299	137102	162217	150079	125442	146623	130474	97477.1	131717	122459	110261	0.0491976	1	0.0155718	0.0155718
Q9DBY8	2	2	133.76	Nuclear valosin-containing protein-like OS=Mus musculus GN=Nvl PE=1 SV=1 - [NVL_MOUSE]	15902.5	12058.8	4053.06	10489.7	15035.7	10857.3	23084.8	30511.3	25347.2	29847	33363.1	0.0112489	1	0.00208735	0.00208735
O35343	4	4	206.17	Importin subunit alpha-4 OS=Mus musculus GN=Kpna4 PE=2 SV=1 - [IMA4_MOUSE]	134755	174541	149019	175970	148759	165317	170655	114170	165643	153050	170233	0.833244	1	0.750783	0.750783
Q9QUM9	6	6	410.68	Proteasome subunit alpha type-6 OS=Mus musculus GN=Psma6 PE=1 SV=1 - [PSA6_MOUSE]	849808	652917	724642	584548	564755	599065	594679	539548	603410	635291	552077	0.268077	1	0.157452	0.157452
Q921I9	2	2	126.8	Exosome complex component RRP41 OS=Mus musculus GN=Exosc4 PE=2 SV=3 - [EXOS4_MOUSE]	10609.8	11769.8	15002.5	8511.52	8984.56	5944.89	17916.5	19348.3	21502.8	12559.8	11103.4	0.0681495	1	0.0244897	0.0244897
P54071	3	3	159.71	Isocitrate dehydrogenase [NADP], mitochondrial OS=Mus musculus GN=Idh2 PE=1 SV=3 - [IDHP_MOUSE]	11359	21308.8	12348.8	14632.4	20864.6	18491.5	23241.4	20518.2	29075.2	16481.6	25260.6	0.111747	1	0.0494113	0.0494113
Q9CQB5	1	1	77.11	CDGSH iron-sulfur domain-containing protein 2 OS=Mus musculus GN=Cisd2 PE=1 SV=1 - [CISD2_MOUSE]	51881.8	58799.4	29229.7	60670.2	45473.8	65279.1	60837.8	58077.2	65348	51783.3	50801	0.516348	1	0.382161	0.382161
Q8C0C7	2	2	259.18	Phenylalanine--tRNA ligase alpha subunit OS=Mus musculus GN=Farsa PE=2 SV=1 - [SYFA_MOUSE]	58266.7	60379	30729.4	69650.5	73611.5	60627.9	82270.9	55369.1	93893.6	106609	99289	0.107033	1	0.0465627	0.0465627
Q00519	1	1	63.28	Xanthine dehydrogenase/oxidase OS=Mus musculus GN=Xdh PE=1 SV=5 - [XDH_MOUSE]	17410	12945.2	12641.7	9159.61	7980.18	10945.4	4998.36	6089.93	4983.14	5304.37	2036.63	0.00965812	1	0.00163191	0.00163191
Q8K310	6	6	322.16	Matrin-3 OS=Mus musculus GN=Matr3 PE=1 SV=1 - [MATR3_MOUSE]	264503	315353	276126	288386	268820	277857	376822	388507	338143	318108	375207	0.00388741	0.784469	0.000418161	0.000418161
Q60790	1	1	26.54	Ras GTPase-activating protein 3 OS=Mus musculus GN=Rasa3 PE=1 SV=2 - [RASA3_MOUSE]	6052.98	4880.71	4580.23	3069.4	2570.33	3418.37	3509.81	2684.85	2366.4	2104.07	2393.95	0.0791092	1	0.030612	0.030612
Q80U70	2	2	98.48	Polycomb protein Suz12 OS=Mus musculus GN=Suz12 PE=1 SV=2 - [SUZ12_MOUSE]	12640.7	13215.4	14690.5	9469.69	9132.86	12748.7	29372.4	24722.2	23831.5	29759.7	21428.1	0.000847325	0.0776652	3.87164e-05	3.87164e-05
P42125	2	2	188.3	Enoyl-CoA delta isomerase 1, mitochondrial OS=Mus musculus GN=Eci1 PE=2 SV=2 - [ECI1_MOUSE]	185014	167838	191974	196142	184311	209461	100256	128861	191229	164685	126511	0.0546313	1	0.0181498	0.0181498
Q8R1B4	10	10	625.18	Eukaryotic translation initiation factor 3 subunit C OS=Mus musculus GN=Eif3c PE=1 SV=1 - [EIF3C_MOUSE]	279644	228023	340043	202025	218357	196929	330644	254703	209592	314180	263206	0.466722	1	0.332309	0.332309
P81183	1	1	41.09	Zinc finger protein Helios OS=Mus musculus GN=Ikzf2 PE=1 SV=2 - [IKZF2_MOUSE]	5912.91	6258.02	3747.52	3820.41	3364.7	3311.27	3193.22	6340.89	5950.49	5205.59	5549.85	0.438475	1	0.304926	0.304926
Q9DBR7	6	6	292.11	Protein phosphatase 1 regulatory subunit 12A OS=Mus musculus GN=Ppp1r12a PE=1 SV=2 - [MYPT1_MOUSE]	234122	173893	180488	197712	196143	196077	126537	130483	139831	125473	113145	0.000682086	0.0562562	2.7891e-05	2.7891e-05
Q64261	2	2	51.06	Cyclin-dependent kinase 6 OS=Mus musculus GN=Cdk6 PE=1 SV=2 - [CDK6_MOUSE]	24643	25884.3	29554.4	22845.6	15518.8	15402.8	17449.5	14966.4	20109.7	12151.8	12647.3	0.100343	1	0.0429359	0.0429359
Q60591	4	4	217.76	Nuclear factor of activated T-cells, cytoplasmic 2 OS=Mus musculus GN=Nfatc2 PE=1 SV=3 - [NFAC2_MOUSE]	57478	79880.4	50072.4	81025.9	67251.7	71044.1	87103.8	84433.3	100114	100148	111968	0.019821	1	0.00452837	0.00452837
P16858	14	13	1250.68	Glyceraldehyde-3-phosphate dehydrogenase OS=Mus musculus GN=Gapdh PE=1 SV=2 - [G3P_MOUSE]	1.46364e+07	1.3025e+07	1.36775e+07	1.10278e+07	1.11445e+07	1.39766e+07	1.321e+07	9.33888e+06	9.95812e+06	9.87933e+06	9.89415e+06	0.0639209	1	0.0224225	0.0224225
Q9ERS2	1	1	45.67	NADH dehydrogenase [ubiquinone] 1 alpha subcomplex subunit 13 OS=Mus musculus GN=Ndufa13 PE=1 SV=3 - [NDUAD_MOUSE]	51247.9	40073.6	29601.9	46983.9	53787.6	53809.7	35411.1	56581.7	69206.6	54688.4	61079.1	0.366584	1	0.239562	0.239562
Q9R0P6	1	1	59.1	Signal peptidase complex catalytic subunit SEC11A OS=Mus musculus GN=Sec11a PE=2 SV=1 - [SC11A_MOUSE]	15033.3	17545	16471.6	13422.1	25012.1	16249.7	9873.99	10062	8781.94	11143.4	10446.7	0.00501742	1	0.000604192	0.000604192
Q9ERN0	2	1	114.88	Secretory carrier-associated membrane protein 2 OS=Mus musculus GN=Scamp2 PE=2 SV=1 - [SCAM2_MOUSE]	3021.09	11424.7	8614.88	17790.5	13675.3	11066.5	17705.3	21660	24803.5	15395.6	21277.6	0.082964	1	0.0332093	0.0332093
Q3TW96	1	1	33.38	UDP-N-acetylhexosamine pyrophosphorylase-like protein 1 OS=Mus musculus GN=Uap1l1 PE=2 SV=1 - [UAP1L_MOUSE]	4172.52	2688.47	2234.18	1780.4	2934.56	2253.58	852.249	339.341	608.246	342.662	493.973	0.000599887	0.0442833	2.18359e-05	2.1836e-05
P04104	4	2	382.96	Keratin, type II cytoskeletal 1 OS=Mus musculus GN=Krt1 PE=1 SV=4 - [K2C1_MOUSE]	5.83897e+06	1.92411e+06	1.35971e+06	8.39166e+06	1.62379e+06	531137	2.67496e+06	1.41599e+06	3.0364e+06	2.57478e+06	3.40224e+06	0.848419	1	0.778155	0.778155
Q99PV0	21	20	1109.05	Pre-mRNA-processing-splicing factor 8 OS=Mus musculus GN=Prpf8 PE=1 SV=2 - [PRP8_MOUSE]	515952	528300	584373	487196	517011	549178	611519	778518	612298	582751	668685	0.0206587	1	0.00480555	0.00480555
O89053	11	11	815.76	Coronin-1A OS=Mus musculus GN=Coro1a PE=1 SV=5 - [COR1A_MOUSE]	6.84641e+06	7.58964e+06	7.64728e+06	5.74329e+06	6.2057e+06	7.11925e+06	7.66322e+06	4.5426e+06	4.82154e+06	4.54849e+06	4.44177e+06	0.0633861	1	0.0221142	0.0221142
Q61598	12	10	774.18	Rab GDP dissociation inhibitor beta OS=Mus musculus GN=Gdi2 PE=1 SV=1 - [GDIB_MOUSE]	901830	1.00701e+06	1.29397e+06	929934	908701	927139	877866	696737	801201	896001	696480	0.0596072	1	0.0204249	0.0204249
Q80X41	2	2	119.64	Serine/threonine-protein kinase VRK1 OS=Mus musculus GN=Vrk1 PE=1 SV=2 - [VRK1_MOUSE]	26685.1	39750.1	21971.3	34680.1	38960.3	46208.6	62585.8	58217.5	75192.6	52402.3	73372.3	0.00857801	1	0.00135465	0.00135465
P05201	5	5	319.05	Aspartate aminotransferase, cytoplasmic OS=Mus musculus GN=Got1 PE=1 SV=3 - [AATC_MOUSE]	302047	410132	402911	368443	411595	448038	368016	344116	322309	379337	339628	0.277179	1	0.164381	0.164381
Q8BIQ5	2	2	76.13	Cleavage stimulation factor subunit 2 OS=Mus musculus GN=Cstf2 PE=1 SV=2 - [CSTF2_MOUSE]	64757.2	69222.7	46356.9	78536.9	68865.4	82988.1	79189.7	91494.5	105078	91597.6	88508.3	0.0502524	1	0.0159775	0.0159775
Q99KE1	4	3	216.45	NAD-dependent malic enzyme, mitochondrial OS=Mus musculus GN=Me2 PE=2 SV=1 - [MAOM_MOUSE]	106574	85531	95009	82650	86409	103531	66906.5	70062.2	63165.4	84550.7	60727.7	0.0112489	1	0.00208809	0.00208809
Q9Z1Z0	3	3	119.7	General vesicular transport factor p115 OS=Mus musculus GN=Uso1 PE=1 SV=2 - [USO1_MOUSE]	94822.1	81119.1	60645.7	79953.2	64509.9	92850.5	37783.6	43574.9	52089.1	46840	63832.1	0.0120187	1	0.0023225	0.0023225
Q9WUK4	2	2	65.79	Replication factor C subunit 2 OS=Mus musculus GN=Rfc2 PE=2 SV=1 - [RFC2_MOUSE]	25158.5	13277.4	15258.6	13451.2	11741	12947.5	43584.7	56990.6	37697.1	45025.5	46021.5	0.000564053	0.03766	1.85244e-05	1.85244e-05
P26516	4	4	148.55	26S proteasome non-ATPase regulatory subunit 7 OS=Mus musculus GN=Psmd7 PE=1 SV=2 - [PSD7_MOUSE]	124044	158653	168158	159220	154822	164300	169576	130855	162658	173241	167352	0.704938	1	0.598912	0.598912
P00920	1	1	65.5	Carbonic anhydrase 2 OS=Mus musculus GN=Ca2 PE=1 SV=4 - [CAH2_MOUSE]	38016.8	38309.7	74455.4	25309.3	96090.4	19837.8	13510	3728.82	16747.7	19798	10897.7	0.0288766	1	0.00760055	0.00760055
Q5FWK3	3	3	116.65	Rho GTPase-activating protein 1 OS=Mus musculus GN=Arhgap1 PE=1 SV=1 - [RHG01_MOUSE]	139618	119528	124725	112502	111496	108562	108539	112999	94533.6	97863.1	96183.3	0.0505325	1	0.0162589	0.0162589
Q61937	6	6	538.32	Nucleophosmin OS=Mus musculus GN=Npm1 PE=1 SV=1 - [NPM_MOUSE]	429745	195177	771484	348966	251372	332410	1.72467e+06	629134	715092	978163	967996	0.0206857	1	0.00485165	0.00485165
Q5SVL6	1	1	43.48	Rap1 GTPase-activating protein 2 OS=Mus musculus GN=Rap1gap2 PE=1 SV=1 - [RPGP2_MOUSE]	21384.4	16819.6	6051.65	29837.1	22270.6	21804.9	18628.9	14398.8	22540.8	23392.2	17106	0.876624	1	0.819986	0.819986
Q61712	1	1	30.85	DnaJ homolog subfamily C member 1 OS=Mus musculus GN=Dnajc1 PE=1 SV=1 - [DNJC1_MOUSE]	31763.5	15559.4	13120.1	23113.5	14395.6	16974.5	9942.27	14608	20816.9	19519.9	14226.5	0.520591	1	0.387284	0.387284
Q9JKP8	2	2	113.1	Chromatin accessibility complex protein 1 OS=Mus musculus GN=Chrac1 PE=1 SV=1 - [CHRC1_MOUSE]	9583.19	8321.41	76266.2	6247.36	16985.2	25863.1	19458.5	19551	18347.5	23715.3	25012.5	0.64591	1	0.527857	0.527857
P27048	4	4	183.05	Small nuclear ribonucleoprotein-associated protein B OS=Mus musculus GN=Snrpb PE=1 SV=1 - [RSMB_MOUSE]	1.05216e+06	426350	419770	621592	467712	565801	341619	535922	640297	612153	470485	0.713677	1	0.609733	0.609733
Q7TSV4	2	2	61.89	Phosphoglucomutase-2 OS=Mus musculus GN=Pgm2 PE=1 SV=1 - [PGM2_MOUSE]	105779	51990.4	67581.6	59260.5	49788.2	56786.8	48910	41332.3	46602.3	47569	45048	0.0840888	1	0.0339397	0.0339397
Q9Z1R2	1	1	56.18	Large proline-rich protein BAG6 OS=Mus musculus GN=Bag6 PE=1 SV=1 - [BAG6_MOUSE]	27832.5	25025.1	16705.3	23796.9	25662.9	22431	35810.7	50468.4	42779.2	45679.4	39776.9	0.00191643	0.28002	0.000143895	0.000143895
Q6P8I4	2	2	128.15	PEST proteolytic signal-containing nuclear protein OS=Mus musculus GN=Pcnp PE=1 SV=1 - [PCNP_MOUSE]	52321.7	43909	42262.3	68493.4	49518.7	46435.4	63418.5	50813.3	60802.1	61297.5	42062	0.502921	1	0.368545	0.368545
O70325	1	1	27.4	Phospholipid hydroperoxide glutathione peroxidase, mitochondrial OS=Mus musculus GN=Gpx4 PE=1 SV=4 - [GPX41_MOUSE]	13290.4	21955.1	26537.9	14609.2	12884.1	13105.4	13076.5	11387	7627.47	10391	7736.64	0.0481863	1	0.0150453	0.0150453
Q69ZQ2	1	1	40.22	Pre-mRNA-splicing factor ISY1 homolog OS=Mus musculus GN=Isy1 PE=1 SV=2 - [ISY1_MOUSE]	20043.7	26109.7	10835.6	41319	26460.6	25669.9	37137.3	35285	50532.7	49777.2	38574.4	0.0624172	1	0.0216574	0.0216574
Q8R326	3	3	138.34	Paraspeckle component 1 OS=Mus musculus GN=Pspc1 PE=1 SV=1 - [PSPC1_MOUSE]	101810	83088.8	117122	91169.4	84612.5	90085.9	131815	150693	126427	142658	135689	0.00266032	0.46217	0.000241847	0.000241847
Q9Z1N5	10	4	522.98	Spliceosome RNA helicase Ddx39b OS=Mus musculus GN=Ddx39b PE=1 SV=1 - [DX39B_MOUSE]	206222	179099	205130	221890	178710	194761	229303	173592	247856	264021	222498	0.203938	1	0.109589	0.109589
Q8CG48	5	5	236.04	Structural maintenance of chromosomes protein 2 OS=Mus musculus GN=Smc2 PE=1 SV=2 - [SMC2_MOUSE]	134252	91006.6	154292	101015	69890	63416.4	149644	164768	179438	189017	123463	0.0549384	1	0.0183302	0.0183302
Q8BHG2	1	1	42.66	UPF0587 protein C1orf123 homolog OS=Mus musculus PE=2 SV=1 - [CA123_MOUSE]	7366.89	4947.72	5587.4	6715.01	7985.05	5321.21	7298.57	5131.38	8284.1	9466.74	5727.5	0.534978	1	0.403589	0.403589
P62774	2	2	125.81	Myotrophin OS=Mus musculus GN=Mtpn PE=1 SV=2 - [MTPN_MOUSE]	385355	369794	1.77994e+06	394551	307912	325500	314487	290517	324676	341590	278026	0.331404	1	0.210578	0.210578
Q8BY71	2	2	187.01	Histone acetyltransferase type B catalytic subunit OS=Mus musculus GN=Hat1 PE=2 SV=1 - [HAT1_MOUSE]	24736.7	26034.7	32685.9	27898.5	21739.6	16330.2	64627	70073.8	65516.9	68978.5	54210.7	0.000501774	0.028741	1.40543e-05	1.40543e-05
Q61081	2	2	170.21	Hsp90 co-chaperone Cdc37 OS=Mus musculus GN=Cdc37 PE=2 SV=1 - [CDC37_MOUSE]	243135	227562	177335	234130	204223	195380	274059	230422	298637	353485	281689	0.0249814	1	0.00627805	0.00627805
P43247	3	3	191.6	DNA mismatch repair protein Msh2 OS=Mus musculus GN=Msh2 PE=2 SV=1 - [MSH2_MOUSE]	46649.2	31637	37363.6	36129	25406.9	31533.6	55276.9	52544.2	70019	39025	57393.4	0.0225609	1	0.00546734	0.00546734
Q6P4T2	19	19	1261.6	U5 small nuclear ribonucleoprotein 200 kDa helicase OS=Mus musculus GN=Snrnp200 PE=2 SV=1 - [U520_MOUSE]	586603	611359	661182	649028	727232	695864	659933	676711	727714	735748	812485	0.153677	1	0.075851	0.075851
Q3UFY7	1	1	45.61	7-methylguanosine phosphate-specific 5'-nucleotidase OS=Mus musculus GN=Nt5c3b PE=2 SV=3 - [5NT3B_MOUSE]	39206.8	40167.7	177929	27753.6	38435.7	31718.2	40070.1	35255	34993.8	59488.4	53295.7	0.907871	1	0.868549	0.868549
P01668	1	1	55.97	Ig kappa chain V-III region PC 7210 OS=Mus musculus PE=1 SV=1 - [KV3AG_MOUSE]	2649.82	2234.54	5620.21	17233.9	19779.9	21521.9	333.149	0	250.386	306.576	468.129	0.0252937	1	0.00636858	0.00636858
P18242	4	4	329.74	Cathepsin D OS=Mus musculus GN=Ctsd PE=1 SV=1 - [CATD_MOUSE]	579578	776264	704194	838179	781063	988010	731355	647331	1.00043e+06	790848	812366	0.867931	1	0.804726	0.804726
Q9QX60	2	2	53.63	Deoxyguanosine kinase, mitochondrial OS=Mus musculus GN=Dguok PE=2 SV=3 - [DGUOK_MOUSE]	19618.3	38821.1	19403.5	27540.6	25657.2	29612.8	17254.1	20170	16168.5	10415.9	12970.9	0.0269336	1	0.00694023	0.00694023
P63280	1	1	47.8	SUMO-conjugating enzyme UBC9 OS=Mus musculus GN=Ube2i PE=1 SV=1 - [UBC9_MOUSE]	34894.1	47963.6	35690.7	26999.4	32608.3	21690.4	26451.8	21162.9	13793	18554.4	15967.2	0.0277535	1	0.00723434	0.00723434
Q3UEB3	5	5	420.76	Poly(U)-binding-splicing factor PUF60 OS=Mus musculus GN=Puf60 PE=2 SV=2 - [PUF60_MOUSE]	211047	227379	150156	254158	212534	208873	289560	290676	295901	317777	261382	0.0156829	1	0.00333637	0.00333637
O89110	5	5	216.77	Caspase-8 OS=Mus musculus GN=Casp8 PE=1 SV=1 - [CASP8_MOUSE]	139089	137994	190783	148880	120705	116617	101757	85990.8	117006	123205	97042.1	0.0461141	1	0.0142227	0.0142227
P0DOV2	2	2	113.38	Interferon-activable protein 204 OS=Mus musculus GN=Ifi204 PE=1 SV=1 - [IFI4_MOUSE]	16544	19269	33526.5	30765.9	18226.7	25182	16203.2	22982.7	27223.8	29963.6	15646.7	0.81622	1	0.728421	0.728421
Q05D44	2	2	84.51	Eukaryotic translation initiation factor 5B OS=Mus musculus GN=Eif5b PE=1 SV=2 - [IF2P_MOUSE]	64365.1	65072.9	52314.9	72196.8	43529	43896.1	74395.8	73562.1	82968.8	93256.5	69547.6	0.0410093	1	0.0122189	0.0122189
P63001	1	1	48.47	Ras-related C3 botulinum toxin substrate 1 OS=Mus musculus GN=Rac1 PE=1 SV=1 - [RAC1_MOUSE]	137199	135381	158410	113889	98937	105098	129148	138023	112609	110086	103040	0.754418	1	0.657827	0.657827
O88673	4	4	204.18	Diacylglycerol kinase alpha OS=Mus musculus GN=Dgka PE=2 SV=2 - [DGKA_MOUSE]	27527.8	30676.6	16355.6	30462.6	26185.8	20337.9	30947.1	38205.7	38769.2	38161.5	38328.8	0.0318011	1	0.00862761	0.00862761
Q8R2U0	1	1	25.72	Nucleoporin SEH1 OS=Mus musculus GN=Seh1l PE=2 SV=1 - [SEH1_MOUSE]	12051.4	9312.35	21237.7	12757.1	10678.1	21389.2	15253.6	22304.1	19723.8	14630.2	19201.6	0.278209	1	0.165243	0.165243
O35887	2	2	73.01	Calumenin OS=Mus musculus GN=Calu PE=1 SV=1 - [CALU_MOUSE]	11336.8	14917.2	6426.65	13250	9489.24	15268.1	17425.5	23100.2	14668.6	14419.5	24181.7	0.0679481	1	0.0243005	0.0243005
Q60520	1	1	77.41	Paired amphipathic helix protein Sin3a OS=Mus musculus GN=Sin3a PE=1 SV=3 - [SIN3A_MOUSE]	17112.3	8564.03	3707.72	15369.1	13549.4	25168	9273.87	7559.28	11948.9	17457.2	7708.17	0.758832	1	0.662759	0.662759
Q9D8B4	3	3	118.44	NADH dehydrogenase [ubiquinone] 1 alpha subcomplex subunit 11 OS=Mus musculus GN=Ndufa11 PE=2 SV=2 - [NDUAB_MOUSE]	67389	54446.8	68717.5	75587.7	67706	82879.8	66226.2	67341.9	75830.8	66435.7	74013.7	0.8939	1	0.845467	0.845467
D0QMC3	5	5	257.71	Myeloid cell nuclear differentiation antigen-like protein OS=Mus musculus GN=Mndal PE=1 SV=1 - [MNDAL_MOUSE]	284405	240447	265306	271756	254702	345905	178812	181080	201832	176630	176736	0.00141192	0.175987	8.93791e-05	8.93791e-05
Q3TZZ7	6	6	281.32	Extended synaptotagmin-2 OS=Mus musculus GN=Esyt2 PE=1 SV=1 - [ESYT2_MOUSE]	1.01051e+06	695000	973464	894222	837955	955637	508809	622319	731907	663211	615442	0.0109494	1	0.00198944	0.00198944
Q61699	4	4	228.09	Heat shock protein 105 kDa OS=Mus musculus GN=Hsph1 PE=1 SV=2 - [HS105_MOUSE]	113682	91239.8	60673.2	91335.5	107874	99698.7	98579.9	69028.8	88863.5	102595	73731.1	0.662205	1	0.55126	0.55126
P97310	11	11	618.54	DNA replication licensing factor MCM2 OS=Mus musculus GN=Mcm2 PE=1 SV=3 - [MCM2_MOUSE]	478260	453757	511641	482631	399474	416775	701831	684656	676801	613124	656466	0.000599887	0.0443645	2.18868e-05	2.18868e-05
O88342	15	15	1094.46	WD repeat-containing protein 1 OS=Mus musculus GN=Wdr1 PE=1 SV=3 - [WDR1_MOUSE]	2.4581e+06	3.53548e+06	3.65341e+06	2.23679e+06	2.63875e+06	2.88605e+06	1.85098e+06	1.50595e+06	1.58448e+06	1.41236e+06	1.28069e+06	0.00231652	0.373111	0.000193623	0.000193623
Q80X82	3	3	87.96	Symplekin OS=Mus musculus GN=Sympk PE=1 SV=1 - [SYMPK_MOUSE]	47910.7	37132.7	24968.5	40362.5	34586.1	29696.6	34129.9	51136.5	53035.6	44456.6	39969.4	0.199371	1	0.105806	0.105806
Q80ZS3	1	1	89.88	28S ribosomal protein S26, mitochondrial OS=Mus musculus GN=Mrps26 PE=2 SV=1 - [RT26_MOUSE]	3478.51	2266.14	4615.75	5931.63	4362.6	8775.33	15175	15171.3	13513.8	19121.8	16262.2	0.00266073	0.464418	0.000243151	0.000243151
Q7TQK4	1	1	22.93	Exosome complex component RRP40 OS=Mus musculus GN=Exosc3 PE=1 SV=3 - [EXOS3_MOUSE]	5864.82	17163.5	5891.72	21811.7	8604.94	18001.5	22553.2	23478.8	34052.3	24141.5	24011.5	0.0504025	1	0.0161211	0.0161211
Q62189	2	1	124.68	U1 small nuclear ribonucleoprotein A OS=Mus musculus GN=Snrpa PE=2 SV=3 - [SNRPA_MOUSE]	33980.1	48583.1	59129.2	64345.4	55277.1	56120.7	67644.9	48639.2	58438.9	64541.4	75886.1	0.282735	1	0.168215	0.168215
Q9CZ13	7	6	427.99	Cytochrome b-c1 complex subunit 1, mitochondrial OS=Mus musculus GN=Uqcrc1 PE=1 SV=2 - [QCR1_MOUSE]	459879	415284	527324	475310	450725	452519	425062	506827	451145	443186	458964	0.843461	1	0.7716	0.7716
Q91VX2	1	1	76.52	Ubiquitin-associated protein 2 OS=Mus musculus GN=Ubap2 PE=2 SV=1 - [UBAP2_MOUSE]	6178.46	1694.89	1770.36	1809.63	904.471	1380.77	17545.3	19779.4	9503.32	17097.5	18354.9	0.00125982	0.147198	7.44175e-05	7.44175e-05
Q62348	2	2	122.65	Translin OS=Mus musculus GN=Tsn PE=1 SV=1 - [TSN_MOUSE]	87484.4	87125.4	94090.4	77136.6	88645.2	93259.5	81716.7	79284.7	88808.3	92881	68291	0.375387	1	0.24869	0.24869
O89100	5	5	293.83	GRB2-related adaptor protein 2 OS=Mus musculus GN=Grap2 PE=1 SV=1 - [GRAP2_MOUSE]	516303	455026	462937	418352	436478	411322	427429	357189	351446	384023	322844	0.0244214	1	0.00610601	0.00610601
Q8CGI1	1	1	35.91	Protein FAM193A OS=Mus musculus GN=Fam193a PE=1 SV=2 - [F193A_MOUSE]	102594	82524.7	119461	90263.3	81569.9	79884.4	49117.6	45857.8	60744.3	64996.2	46689.2	0.00315801	0.571779	0.00030062	0.00030062
P47740	2	2	148.3	Fatty aldehyde dehydrogenase OS=Mus musculus GN=Aldh3a2 PE=2 SV=2 - [AL3A2_MOUSE]	114657	74036.5	59980.4	107506	126176	119787	71299.8	43252.1	99645	113769	116599	0.630166	1	0.512087	0.512087
P11835	12	12	784.26	Integrin beta-2 OS=Mus musculus GN=Itgb2 PE=1 SV=2 - [ITB2_MOUSE]	1.56112e+06	1.47921e+06	3.44124e+06	1.34572e+06	1.43608e+06	1.18563e+06	1.144e+06	1.0967e+06	1.08607e+06	1.06134e+06	1.01457e+06	0.100073	1	0.0427727	0.0427727
Q8R2Y8	1	1	49.36	Peptidyl-tRNA hydrolase 2, mitochondrial OS=Mus musculus GN=Ptrh2 PE=2 SV=1 - [PTH2_MOUSE]	24998.7	25216.8	13995.9	27915.1	27703.7	24523.6	27620.9	29781.7	35567.4	36683.1	33552.5	0.0794176	1	0.0308069	0.0308069
P60335	6	4	347.44	Poly(rC)-binding protein 1 OS=Mus musculus GN=Pcbp1 PE=1 SV=1 - [PCBP1_MOUSE]	742005	682256	632339	751891	588640	672570	819506	824798	824904	900569	892734	0.00563895	1	0.000740766	0.000740766
Q9JJ80	1	1	70.62	Ribosome production factor 2 homolog OS=Mus musculus GN=Rpf2 PE=2 SV=2 - [RPF2_MOUSE]	5509.67	3820.48	2142.51	5014.33	3166.21	8450.67	12856.3	25458.8	6701.4	18425.6	1439.04	0.293526	1	0.17673	0.17673
Q8BM39	1	1	43.74	Pre-mRNA-splicing factor 18 OS=Mus musculus GN=Prpf18 PE=1 SV=1 - [PRP18_MOUSE]	19419.3	39616.9	68934.8	30004.3	29376	31870.1	38029.8	40499.6	39641.6	54567.4	40824.7	0.415531	1	0.284207	0.284207
Q91WV0	1	1	38.77	Protein Dr1 OS=Mus musculus GN=Dr1 PE=2 SV=1 - [NC2B_MOUSE]	13222.9	17608.1	149145	20979.7	13793	25603.4	15106.9	7748.97	22207.6	18973.6	22026.3	0.476212	1	0.340896	0.340896
Q8BLF1	1	1	43.96	Neutral cholesterol ester hydrolase 1 OS=Mus musculus GN=Nceh1 PE=1 SV=1 - [NCEH1_MOUSE]	11416.6	12427.5	9697.36	14684.8	13226.9	12169	13232.5	8193.63	12695.1	9590.15	8280.48	0.251517	1	0.145691	0.145691
O35892	3	3	180.14	Nuclear autoantigen Sp-100 OS=Mus musculus GN=Sp100 PE=1 SV=2 - [SP100_MOUSE]	368206	391733	330172	445468	374996	405078	271151	217405	327951	232352	193405	0.00671617	1	0.000968981	0.000968981
P70202	1	1	29.73	Latexin OS=Mus musculus GN=Lxn PE=1 SV=2 - [LXN_MOUSE]	18067.2	10804.7	16554.9	11414.9	13237.3	22037.7	17263.1	7725.24	9669.19	7077.9	6029.43	0.0859583	1	0.0349397	0.0349397
P62307	1	1	41.7	Small nuclear ribonucleoprotein F OS=Mus musculus GN=Snrpf PE=2 SV=1 - [RUXF_MOUSE]	1322.87	5031.21	3942.47	6306.8	3259.28	5163.91	73293.5	1127.26	1968.87	1855.62	817.932	0.852785	1	0.783377	0.783377
P14206	5	5	377.04	40S ribosomal protein SA OS=Mus musculus GN=Rpsa PE=1 SV=4 - [RSSA_MOUSE]	960980	844103	910562	699206	645978	761492	1.79205e+06	1.03227e+06	1.10904e+06	1.10677e+06	1.20072e+06	0.0188591	1	0.00426372	0.00426372
Q9JLV6	2	2	144.1	Bifunctional polynucleotide phosphatase/kinase OS=Mus musculus GN=Pnkp PE=1 SV=2 - [PNKP_MOUSE]	39538.2	37324.2	50335.5	49515.3	36232.1	39505.7	20584.4	29359.2	41916.6	44883.5	22258	0.147336	1	0.0715289	0.0715289
P42232	1	1	106.52	Signal transducer and activator of transcription 5B OS=Mus musculus GN=Stat5b PE=1 SV=1 - [STA5B_MOUSE]	32299.4	33397.3	31693.1	35377.5	31130.3	30763.5	27153.3	25217.3	32719.5	34909	28143	0.240559	1	0.136137	0.136137
P02535	5	2	409.69	Keratin, type I cytoskeletal 10 OS=Mus musculus GN=Krt10 PE=1 SV=3 - [K1C10_MOUSE]	1.71589e+06	1.03286e+06	1.48544e+06	3.56132e+06	848516	285674	680822	701368	999826	924483	1.29902e+06	0.659371	1	0.545762	0.545762
P04627	1	1	35.15	Serine/threonine-protein kinase A-Raf OS=Mus musculus GN=Araf PE=2 SV=2 - [ARAF_MOUSE]	10237.4	11958.6	9304.07	11169.5	7392.32	7603.19	7841.89	8299.18	7335.93	6942.49	6723.74	0.0808838	1	0.0317991	0.0317991
Q6IME9	3	1	180.04	Keratin, type II cytoskeletal 72 OS=Mus musculus GN=Krt72 PE=2 SV=1 - [K2C72_MOUSE]	14848.5	16715.5	10500.1	60981.8	9808.86	610.269	7756.41	8604.06	9431.91	10586.7	10012	0.944611	1	0.918085	0.918085
Q9Z0P5	6	6	540.34	Twinfilin-2 OS=Mus musculus GN=Twf2 PE=1 SV=1 - [TWF2_MOUSE]	441798	528836	434558	520902	530006	490448	359956	249784	367606	375688	338629	0.00671617	1	0.000981528	0.000981528
Q9CQM5	1	1	34.78	Thioredoxin domain-containing protein 17 OS=Mus musculus GN=Txndc17 PE=1 SV=1 - [TXD17_MOUSE]	14724.7	15199.7	17802.8	15882.6	14580.4	13936.1	15986.3	11621.8	16911	17112.9	15357.3	0.975716	1	0.964106	0.964106
B2RY56	6	6	238.24	RNA-binding protein 25 OS=Mus musculus GN=Rbm25 PE=1 SV=2 - [RBM25_MOUSE]	142150	132395	514354	145646	136256	155881	129252	178454	170275	164055	160290	0.786789	1	0.692045	0.692045
P61082	4	4	216.84	NEDD8-conjugating enzyme Ubc12 OS=Mus musculus GN=Ube2m PE=2 SV=1 - [UBC12_MOUSE]	144768	164438	207751	150165	138457	149660	163143	133695	135379	136676	132480	0.247031	1	0.142269	0.142269
Q9Z183	1	1	35.28	Protein-arginine deiminase type-4 OS=Mus musculus GN=Padi4 PE=2 SV=3 - [PADI4_MOUSE]	0	0	0	0	0	0	0	0	87.2363	0	0	0.42838	1	0.296665	0.296665
P61211	2	2	96.01	ADP-ribosylation factor-like protein 1 OS=Mus musculus GN=Arl1 PE=2 SV=1 - [ARL1_MOUSE]	39517.9	38211.3	33021.8	41165.2	49084.9	35470.1	26073.9	19229.3	25122.7	26239.5	28093.3	0.00415123	0.860432	0.00046037	0.00046037
Q8K0Z7	1	1	31.1	Translational activator of cytochrome c oxidase 1 OS=Mus musculus GN=Taco1 PE=2 SV=1 - [TACO1_MOUSE]	0	1553.32	1435.05	1689.85	7102.07	3162.33	6723.55	9044.44	9051.8	8630.5	6449.76	0.241747	1	0.137155	0.137155
P54276	3	3	127.08	DNA mismatch repair protein Msh6 OS=Mus musculus GN=Msh6 PE=1 SV=3 - [MSH6_MOUSE]	80658.3	77565.4	107732	76484.9	83271.6	73952.3	118141	116580	115049	126584	135173	0.00282472	0.49996	0.000262171	0.000262171
Q9D1Q6	3	3	259.65	Endoplasmic reticulum resident protein 44 OS=Mus musculus GN=Erp44 PE=1 SV=1 - [ERP44_MOUSE]	348853	338662	361428	438915	381481	440416	315284	363076	440676	441516	405211	0.874266	1	0.81601	0.81601
P03888	1	1	25.76	NADH-ubiquinone oxidoreductase chain 1 OS=Mus musculus GN=Mtnd1 PE=1 SV=3 - [NU1M_MOUSE]	3582.26	2500.23	595.022	2207.64	6119.42	4012.72	1904.4	3452.32	0	1268.23	2725.48	0.398303	1	0.269483	0.269483
Q9D1G1	6	2	472.25	Ras-related protein Rab-1B OS=Mus musculus GN=Rab1b PE=1 SV=1 - [RAB1B_MOUSE]	239584	191863	198775	253831	236969	239324	193249	197715	242890	259754	243864	0.987706	1	0.983739	0.983739
P00493	5	5	297.18	Hypoxanthine-guanine phosphoribosyltransferase OS=Mus musculus GN=Hprt1 PE=1 SV=3 - [HPRT_MOUSE]	271427	292013	314930	283989	222756	239233	345359	295178	348871	368384	281136	0.078833	1	0.0304301	0.0304301
Q8BJS4	13	13	934.87	SUN domain-containing protein 2 OS=Mus musculus GN=Sun2 PE=1 SV=3 - [SUN2_MOUSE]	800154	759412	641056	824765	833344	909882	619208	745987	851528	722502	785987	0.52403	1	0.391588	0.391588
O08914	2	2	85.65	Fatty-acid amide hydrolase 1 OS=Mus musculus GN=Faah PE=2 SV=1 - [FAAH1_MOUSE]	24490.4	22545.6	18904.3	30251.2	27601.1	27852	24533.2	23107.1	34176.4	38489.2	36785.7	0.227605	1	0.126748	0.126748
P26369	5	5	372.11	Splicing factor U2AF 65 kDa subunit OS=Mus musculus GN=U2af2 PE=1 SV=3 - [U2AF2_MOUSE]	392897	336479	392773	395692	352199	344676	369798	407657	443902	476090	438868	0.0590755	1	0.0200814	0.0200814
Q80Y81	2	2	66.89	Zinc phosphodiesterase ELAC protein 2 OS=Mus musculus GN=Elac2 PE=1 SV=1 - [RNZ2_MOUSE]	14635.9	14336.6	9339.07	16038.9	10693.9	11779.8	23927	15695.6	19677.5	25916.5	26939.3	0.0112149	1	0.00205957	0.00205957
Q9CZR8	1	1	24.65	Elongation factor Ts, mitochondrial OS=Mus musculus GN=Tsfm PE=2 SV=1 - [EFTS_MOUSE]	8632.66	13223.8	9568	8383.22	10286.4	7465.96	15624.1	6503.56	5463.98	7929.39	13634.1	0.889522	1	0.838127	0.838127
P83870	2	2	120.22	PHD finger-like domain-containing protein 5A OS=Mus musculus GN=Phf5a PE=1 SV=1 - [PHF5A_MOUSE]	24948.3	34098	40103.9	17781.8	19977.6	27082.6	39449.9	47605.1	37286	29447.8	34560.2	0.118268	1	0.0533038	0.0533038
Q8VDF2	1	1	65.54	E3 ubiquitin-protein ligase UHRF1 OS=Mus musculus GN=Uhrf1 PE=1 SV=2 - [UHRF1_MOUSE]	8881.99	21910.5	32321.5	16649.4	9563.27	7470.8	39084.2	46748.8	27696.2	35796.1	37334.2	0.0246082	1	0.00617254	0.00617254
Q9ERF3	2	2	149.19	WD repeat-containing protein 61 OS=Mus musculus GN=Wdr61 PE=2 SV=1 - [WDR61_MOUSE]	32098.2	66872.6	51857.8	44608.9	48255.1	35550.2	65736.5	45022.8	64616.3	47971.6	65616.1	0.24012	1	0.13566	0.13566
Q63844	2	1	76.56	Mitogen-activated protein kinase 3 OS=Mus musculus GN=Mapk3 PE=1 SV=5 - [MK03_MOUSE]	36527.5	32781.9	11544.1	36590.7	20557.5	23421.8	16635.2	17267	20930.9	24269.3	15433.8	0.327156	1	0.206945	0.206945
P42932	10	10	672.05	T-complex protein 1 subunit theta OS=Mus musculus GN=Cct8 PE=1 SV=3 - [TCPQ_MOUSE]	835460	738143	831152	692798	687345	620692	991025	774247	790506	973903	856423	0.0804377	1	0.0315089	0.0315089
Q9JKF1	23	21	1971.39	Ras GTPase-activating-like protein IQGAP1 OS=Mus musculus GN=Iqgap1 PE=1 SV=2 - [IQGA1_MOUSE]	2.29027e+06	2.45797e+06	2.32563e+06	2.46651e+06	2.47202e+06	2.39854e+06	1.99494e+06	1.58975e+06	2.12629e+06	1.9899e+06	1.74029e+06	0.00609385	1	0.00083243	0.00083243
Q04447	1	1	94.77	Creatine kinase B-type OS=Mus musculus GN=Ckb PE=1 SV=1 - [KCRB_MOUSE]	4537.88	8048.78	5325.02	37166	6792.99	10931	7067.7	6381.38	23421.8	41579.6	6257.14	0.662205	1	0.550709	0.550709
Q9JKB1	3	3	135.63	Ubiquitin carboxyl-terminal hydrolase isozyme L3 OS=Mus musculus GN=Uchl3 PE=1 SV=2 - [UCHL3_MOUSE]	201720	103778	115508	141078	81838.2	99360.2	153815	96127.2	99832	112313	103902	0.804789	1	0.713623	0.713623
Q8R1H0	2	2	140.9	Homeodomain-only protein OS=Mus musculus GN=Hopx PE=1 SV=1 - [HOP_MOUSE]	79024.6	96834.2	127473	114732	72466	89292.1	112766	91918	94325.9	113432	95838.4	0.661625	1	0.548749	0.548749
Q8BXZ1	1	1	48.98	Protein disulfide-isomerase TMX3 OS=Mus musculus GN=Tmx3 PE=1 SV=2 - [TMX3_MOUSE]	28656.4	20528.6	75311.3	27440.3	19590.3	21057.9	14239.9	15853.9	16755.1	14158.6	14853.6	0.0683266	1	0.0246076	0.0246076
Q9Z1T1	1	1	41.59	AP-3 complex subunit beta-1 OS=Mus musculus GN=Ap3b1 PE=1 SV=2 - [AP3B1_MOUSE]	16266.2	9262.48	13861.1	8474.56	18990.9	8939.17	6745.84	5088.5	3824.22	4150.94	5812.73	0.00672238	1	0.000991879	0.000991879
Q6A4J8	2	2	56.31	Ubiquitin carboxyl-terminal hydrolase 7 OS=Mus musculus GN=Usp7 PE=1 SV=1 - [UBP7_MOUSE]	55195.9	63722.6	489249	90114.3	54913.6	69516.7	76160.5	56406.2	78113.1	84688.8	80108.4	0.705724	1	0.600964	0.600964
P68181	3	1	163.19	cAMP-dependent protein kinase catalytic subunit beta OS=Mus musculus GN=Prkacb PE=1 SV=2 - [KAPCB_MOUSE]	46624.4	40686.9	45864.4	52752.5	53502	45645.4	18247.5	15986.2	26193.4	38370.2	22007.4	0.00587867	1	0.00078402	0.00078402
Q62448	3	3	154.45	Eukaryotic translation initiation factor 4 gamma 2 OS=Mus musculus GN=Eif4g2 PE=1 SV=2 - [IF4G2_MOUSE]	59049.1	53142.1	47591.3	59066.2	44693.8	43370.3	60602.6	80852	66503.1	81392.5	79113.4	0.00943031	1	0.00157606	0.00157606
Q78XF5	1	1	60.81	Oligosaccharyltransferase complex subunit OSTC OS=Mus musculus GN=Ostc PE=2 SV=1 - [OSTC_MOUSE]	68855	68650.4	45315.5	95501.4	96736.2	92668.1	96923	87928.7	111871	95869.9	111531	0.146481	1	0.0708352	0.0708352
P56183	1	1	36.96	Ribosomal RNA processing protein 1 homolog A OS=Mus musculus GN=Rrp1 PE=2 SV=2 - [RRP1_MOUSE]	11283	9803.31	11887.6	11934.3	9434.43	15037.7	16851.7	12459.2	18313.3	24042.8	25440.6	0.0237492	1	0.00585534	0.00585534
Q923G2	1	1	68.64	DNA-directed RNA polymerases I, II, and III subunit RPABC3 OS=Mus musculus GN=Polr2h PE=2 SV=3 - [RPAB3_MOUSE]	8824.15	26452.6	26998.5	10433.4	25989.3	29668.3	29669.9	18989.6	24994.9	26316.3	35247.7	0.380405	1	0.252758	0.252758
Q6NVF9	3	3	207.08	Cleavage and polyadenylation specificity factor subunit 6 OS=Mus musculus GN=Cpsf6 PE=1 SV=1 - [CPSF6_MOUSE]	119141	94363.2	114409	132058	109667	103147	143447	140870	153052	171771	146556	0.00616316	1	0.000847765	0.000847765
Q9D0D5	1	1	57.6	General transcription factor IIE subunit 1 OS=Mus musculus GN=Gtf2e1 PE=2 SV=1 - [T2EA_MOUSE]	5771.12	5991.68	2679.72	5859.59	7244.27	6699.12	7872.01	8917.8	9633.12	8982.88	13465.5	0.0413226	1	0.0123712	0.0123712
Q9Z2U0	8	8	478.34	Proteasome subunit alpha type-7 OS=Mus musculus GN=Psma7 PE=1 SV=1 - [PSA7_MOUSE]	1.04345e+06	641198	684187	496545	537320	518255	572641	534027	444638	514226	447691	0.208264	1	0.112905	0.112905
P51410	6	6	426.37	60S ribosomal protein L9 OS=Mus musculus GN=Rpl9 PE=2 SV=2 - [RL9_MOUSE]	723592	728213	654610	814842	764873	785585	1.14818e+06	688070	1.1584e+06	1.16559e+06	1.27541e+06	0.0300331	1	0.00800502	0.00800502
Q80TE0	1	1	25.4	RNA polymerase II-associated protein 1 OS=Mus musculus GN=Rpap1 PE=1 SV=2 - [RPAP1_MOUSE]	705220	325525	1.29129e+06	855984	377752	216851	1.85043e+06	212714	198995	219194	1.47975e+06	0.913505	1	0.874808	0.874808
E9Q5C9	1	1	41.89	Nucleolar and coiled-body phosphoprotein 1 OS=Mus musculus GN=Nolc1 PE=2 SV=1 - [NOLC1_MOUSE]	16621.3	11153.5	4152.78	6267.85	10559.7	9211.85	35000.5	34717.7	12793.7	23602.9	35274.5	0.0166738	1	0.00363476	0.00363476
P14211	12	12	713.43	Calreticulin OS=Mus musculus GN=Calr PE=1 SV=1 - [CALR_MOUSE]	2.61411e+06	2.33419e+06	2.31046e+06	1.54507e+06	2.03104e+06	2.67596e+06	2.88227e+06	3.46975e+06	2.25537e+06	2.32177e+06	2.54148e+06	0.256848	1	0.149757	0.149757
P62754	4	3	275.13	40S ribosomal protein S6 OS=Mus musculus GN=Rps6 PE=1 SV=1 - [RS6_MOUSE]	761678	535226	584685	666217	452159	418422	649250	653780	575922	700090	647216	0.33015	1	0.209467	0.209467
P57787	2	2	52.19	Monocarboxylate transporter 4 OS=Mus musculus GN=Slc16a3 PE=1 SV=1 - [MOT4_MOUSE]	14024.4	7813.65	42125.2	9835.51	7566.41	6726.34	14532.2	9334.84	9160.94	10439.7	8744.43	0.817473	1	0.729928	0.729928
Q921I1	3	3	164.8	Serotransferrin OS=Mus musculus GN=Tf PE=1 SV=1 - [TRFE_MOUSE]	30488.3	14410.7	9155.95	14113.7	8147.12	11691.6	71879.1	58860.4	49387.3	41512.2	60455.9	0.00191643	0.276524	0.000141953	0.000141953
Q9D880	5	5	360.27	Mitochondrial import inner membrane translocase subunit TIM50 OS=Mus musculus GN=Timm50 PE=1 SV=1 - [TIM50_MOUSE]	100027	89607.1	104523	93621.9	74173.4	71260.1	155334	160805	144168	158685	145420	0.000847325	0.0769672	3.83494e-05	3.83494e-05
Q9Z1K5	1	1	27.82	E3 ubiquitin-protein ligase ARIH1 OS=Mus musculus GN=Arih1 PE=2 SV=3 - [ARI1_MOUSE]	14378.7	13827.6	68289.1	9744.91	12572.5	10563.3	7522.82	8145.26	3101.4	9491.18	8650.67	0.111789	1	0.049531	0.049531
Q99KC8	2	2	130.23	von Willebrand factor A domain-containing protein 5A OS=Mus musculus GN=Vwa5a PE=1 SV=2 - [VMA5A_MOUSE]	19469.4	13059.5	12382.6	15327.5	16948.8	15773.5	5838.22	5176.87	7709.57	9826.79	9645.63	0.00457691	1	0.000540254	0.000540254
Q6P549	1	1	36.01	Phosphatidylinositol 3,4,5-trisphosphate 5-phosphatase 2 OS=Mus musculus GN=Inppl1 PE=1 SV=1 - [SHIP2_MOUSE]	16280.3	10546.8	13746.4	9575	9746.18	8229.06	14554.6	8757.81	11698.5	12337.1	10208.3	0.896862	1	0.850309	0.850309
Q61029	15	8	1187.23	Lamina-associated polypeptide 2, isoforms beta/delta/epsilon/gamma OS=Mus musculus GN=Tmpo PE=1 SV=4 - [LAP2B_MOUSE]	1.32563e+06	1.25141e+06	1.3472e+06	1.56656e+06	1.38386e+06	1.32341e+06	1.40037e+06	1.5479e+06	1.87589e+06	1.60901e+06	1.60218e+06	0.0508866	1	0.0164606	0.0164606
P28656	3	2	182.17	Nucleosome assembly protein 1-like 1 OS=Mus musculus GN=Nap1l1 PE=1 SV=2 - [NP1L1_MOUSE]	265298	272602	226697	229941	252882	174788	441947	361036	242406	310727	334356	0.0467382	1	0.0145264	0.0145264
A2AL36	1	1	30.95	Centriolin OS=Mus musculus GN=Cntrl PE=2 SV=2 - [CNTRL_MOUSE]	5349.24	2307.37	7273.13	2207.48	3591.75	2871.42	8837.74	2571.78	1721.63	1336.93	2892.7	0.603997	1	0.482393	0.482393
Q8C7V3	1	1	42.38	U3 small nucleolar RNA-associated protein 15 homolog OS=Mus musculus GN=Utp15 PE=2 SV=1 - [UTP15_MOUSE]	932.382	0	22.7363	960.851	2330.26	0	12102.3	12426	6296.33	4754.03	736.492	0.0778048	1	0.0298851	0.0298851
Q99L47	5	5	315.61	Hsc70-interacting protein OS=Mus musculus GN=St13 PE=2 SV=1 - [F10A1_MOUSE]	368079	299072	311508	260627	285419	257314	242239	232146	205234	217099	173383	0.0132083	1	0.00264039	0.00264039
Q8BP92	2	2	128.82	Reticulocalbin-2 OS=Mus musculus GN=Rcn2 PE=2 SV=1 - [RCN2_MOUSE]	15275.2	26330.2	66924.2	20273.9	21138.3	30264.3	31185.6	23472.6	35537.4	24500.1	29730.6	0.842642	1	0.768628	0.768628
P48377	2	2	88.28	MHC class II regulatory factor RFX1 OS=Mus musculus GN=Rfx1 PE=2 SV=2 - [RFX1_MOUSE]	9093.96	15462.5	1589.11	11750.4	11045.6	10699.1	7788.95	12637.2	23484.6	10233.9	17338.5	0.404544	1	0.275344	0.275344
P68368	12	4	995.33	Tubulin alpha-4A chain OS=Mus musculus GN=Tuba4a PE=1 SV=1 - [TBA4A_MOUSE]	1.00494e+06	956563	1.49179e+06	740970	728960	850614	1.22064e+06	1.19178e+06	765593	829787	940372	0.852785	1	0.783262	0.783262
P84096	7	7	385.41	Rho-related GTP-binding protein RhoG OS=Mus musculus GN=Rhog PE=2 SV=1 - [RHOG_MOUSE]	581570	539458	457658	694507	548396	591160	355717	407308	423006	450291	414103	0.00862854	1	0.0013758	0.0013758
P11103	5	5	321.41	Poly [ADP-ribose] polymerase 1 OS=Mus musculus GN=Parp1 PE=1 SV=3 - [PARP1_MOUSE]	53003.1	71158.4	34833.5	80062.7	55859.4	52243.3	99746.8	128414	117276	125131	80632.3	0.0102693	1	0.00181827	0.00181827
Q8CFE2	1	1	43.43	UPF0609 protein C4orf27 homolog OS=Mus musculus PE=2 SV=1 - [CD027_MOUSE]	28597.7	29634.7	11931.7	24682.3	23963.8	19813.5	26991.3	22315.9	28357.1	24153.8	24053.3	0.578266	1	0.449414	0.449414
Q80SU7	2	2	77.45	Interferon-induced very large GTPase 1 OS=Mus musculus GN=Gvin1 PE=1 SV=1 - [GVIN1_MOUSE]	32775	30336.4	23550.5	38760.7	29957.1	22341.6	26778.7	20792.4	30349.6	32663.2	25553.6	0.636645	1	0.518874	0.518874
Q9D7A6	1	1	57.89	Signal recognition particle 19 kDa protein OS=Mus musculus GN=Srp19 PE=2 SV=1 - [SRP19_MOUSE]	25357.8	26581.3	39859.1	41422.6	27056.4	29750	31936	23186.1	47999.7	44491.5	36998.2	0.510906	1	0.376675	0.376675
P60824	2	2	157.32	Cold-inducible RNA-binding protein OS=Mus musculus GN=Cirbp PE=1 SV=1 - [CIRBP_MOUSE]	38803.5	26229.9	27202.3	40151.9	34463.3	46120.7	37090.6	37839.4	47455	40122.2	59685.9	0.205451	1	0.110988	0.110988
Q6ZQ08	2	1	87.5	CCR4-NOT transcription complex subunit 1 OS=Mus musculus GN=Cnot1 PE=1 SV=2 - [CNOT1_MOUSE]	2042.11	2176.88	2012.59	2392.59	2390.09	1591.16	2152.47	2063.84	1230.83	3441.97	2210.7	0.959139	1	0.940796	0.940796
Q8K3W0	1	1	63.76	BRCA1-A complex subunit BRE OS=Mus musculus GN=Bre PE=1 SV=2 - [BRE_MOUSE]	6898.32	8640.74	3509.72	5635.22	9826.34	12095.4	8539.58	5359.52	9013.41	6593.33	10259.3	0.835305	1	0.756117	0.756117
Q01853	15	15	994.06	Transitional endoplasmic reticulum ATPase OS=Mus musculus GN=Vcp PE=1 SV=4 - [TERA_MOUSE]	1.98883e+06	1.94153e+06	1.90691e+06	1.79685e+06	1.74375e+06	1.83197e+06	2.44103e+06	2.21763e+06	2.35594e+06	2.36514e+06	2.30612e+06	0.000501774	0.0303569	1.4859e-05	1.4859e-05
O35129	4	4	332.39	Prohibitin-2 OS=Mus musculus GN=Phb2 PE=1 SV=1 - [PHB2_MOUSE]	239376	206770	149766	306935	301241	292740	355634	317481	393077	382758	451066	0.0363937	1	0.0101854	0.0101854
Q8BNI4	1	1	25.42	Derlin-2 OS=Mus musculus GN=Derl2 PE=2 SV=2 - [DERL2_MOUSE]	5340.06	18428.1	14669.3	15176.6	13591.5	15940.3	14190.5	18533.8	15907	7160.03	12427.4	0.991574	1	0.989686	0.989686
Q80XN0	5	5	327.16	D-beta-hydroxybutyrate dehydrogenase, mitochondrial OS=Mus musculus GN=Bdh1 PE=1 SV=2 - [BDH_MOUSE]	72703.2	66652	47965.2	82808.1	66707.8	77581.9	98511.1	99560.5	97398.7	101392	117774	0.00939381	1	0.00156489	0.00156489
Q9R061	1	1	53.31	Cytosolic Fe-S cluster assembly factor NUBP2 OS=Mus musculus GN=Nubp2 PE=1 SV=1 - [NUBP2_MOUSE]	16530.2	18495.5	17163.6	25906.6	26181.8	18370.3	22131.8	16480.5	29497.3	32895.7	26151.3	0.295871	1	0.17941	0.17941
Q60932	13	12	1173.34	Voltage-dependent anion-selective channel protein 1 OS=Mus musculus GN=Vdac1 PE=1 SV=3 - [VDAC1_MOUSE]	1.24275e+06	1.25048e+06	1.0534e+06	1.25446e+06	1.27067e+06	1.31697e+06	1.26246e+06	1.34451e+06	1.28705e+06	1.13953e+06	1.5996e+06	0.408154	1	0.278384	0.278384
D3Z7P3	6	6	298.9	Glutaminase kidney isoform, mitochondrial OS=Mus musculus GN=Gls PE=1 SV=1 - [GLSK_MOUSE]	242496	246968	325384	241516	241357	263608	296759	309711	261300	220058	248844	0.830755	1	0.747324	0.747324
O70435	1	1	26.88	Proteasome subunit alpha type-3 OS=Mus musculus GN=Psma3 PE=1 SV=3 - [PSA3_MOUSE]	22994.4	26176.7	24662.7	11528.6	24997.9	18969.9	20734.9	18632.4	7624.03	10787.6	11500.6	0.12582	1	0.0577298	0.0577298
Q99NB9	11	11	633.72	Splicing factor 3B subunit 1 OS=Mus musculus GN=Sf3b1 PE=1 SV=1 - [SF3B1_MOUSE]	525278	478002	495753	501287	499342	534103	674358	714876	687922	653913	679945	5.49886e-05	0.000656408	3.14071e-07	3.17085e-07
P19973	10	10	785.73	Lymphocyte-specific protein 1 OS=Mus musculus GN=Lsp1 PE=1 SV=2 - [LSP1_MOUSE]	5.75165e+06	4.84092e+06	5.01383e+06	3.73868e+06	3.96519e+06	4.63003e+06	3.21845e+06	3.57473e+06	3.54404e+06	3.12613e+06	2.72329e+06	0.0113661	1	0.00213856	0.00213856
Q9D0I9	4	4	290.55	Arginine--tRNA ligase, cytoplasmic OS=Mus musculus GN=Rars PE=2 SV=2 - [SYRC_MOUSE]	129966	104952	53981.6	97999.7	95351.2	94214.8	195954	151643	120644	135707	139769	0.0465083	1	0.0144094	0.0144094
P08003	9	9	527.02	Protein disulfide-isomerase A4 OS=Mus musculus GN=Pdia4 PE=1 SV=3 - [PDIA4_MOUSE]	395184	360109	320686	326818	347984	414265	487821	478051	455626	472672	488242	0.00251222	0.421986	0.000220013	0.000220013
Q9D2M8	1	1	27.07	Ubiquitin-conjugating enzyme E2 variant 2 OS=Mus musculus GN=Ube2v2 PE=2 SV=4 - [UB2V2_MOUSE]	16648.1	9382.47	11045.1	13680.9	10716.5	12990.4	23581.5	12161.7	11758.5	11373.9	11253.4	0.67564	1	0.565663	0.565663
Q9Z1Z2	5	5	423.33	Serine-threonine kinase receptor-associated protein OS=Mus musculus GN=Strap PE=1 SV=2 - [STRAP_MOUSE]	76528.8	95353.6	118449	67744	70918.1	84202.7	204901	174424	135015	155228	185413	0.00218149	0.337359	0.000174436	0.000174436
Q62383	1	1	27.2	Transcription elongation factor SPT6 OS=Mus musculus GN=Supt6h PE=1 SV=2 - [SPT6H_MOUSE]	1558.18	4457.66	2846.49	6748.77	4548.69	4878.26	5201.23	4817.13	7593.57	6813.43	5478.56	0.199293	1	0.105291	0.105291
P27870	1	1	29.56	Proto-oncogene vav OS=Mus musculus GN=Vav1 PE=1 SV=1 - [VAV_MOUSE]	22478.8	14560.8	23663.9	8176.11	15970.3	15954.7	15199.7	11213.8	8486.4	9069.31	18489.4	0.346639	1	0.222898	0.222898
P13542	3	2	118.89	Myosin-8 OS=Mus musculus GN=Myh8 PE=1 SV=2 - [MYH8_MOUSE]	8190.04	7334.93	10664.5	40827.9	22805.3	22120.1	7113.31	5965.29	9536.53	13366.2	10028.8	0.234233	1	0.131108	0.131108
P01851	1	1	33.34	T-cell receptor beta-2 chain C region OS=Mus musculus PE=1 SV=1 - [TCB2_MOUSE]	89521	59830.9	73393.8	68206.1	54530.6	58469.9	65872.6	79425.9	87335.1	62505.8	70117.2	0.529045	1	0.396315	0.396315
Q69ZK0	5	5	308.22	Phosphatidylinositol 3,4,5-trisphosphate-dependent Rac exchanger 1 protein OS=Mus musculus GN=Prex1 PE=1 SV=2 - [PREX1_MOUSE]	130121	130815	104116	118603	137335	115892	78386.4	72430	67600.6	73335.4	77503.8	0.000276103	0.00893141	4.31469e-06	4.31484e-06
Q99JF8	6	5	294.34	PC4 and SFRS1-interacting protein OS=Mus musculus GN=Psip1 PE=1 SV=1 - [PSIP1_MOUSE]	205352	171007	177806	170773	178831	170412	203035	151139	141158	144758	151669	0.172041	1	0.0873391	0.0873391
Q8VDP3	3	3	223.76	Protein-methionine sulfoxide oxidase MICAL1 OS=Mus musculus GN=Mical1 PE=1 SV=1 - [MICA1_MOUSE]	120992	76143.7	62146.9	85287	73965.1	78644.3	61891.7	61740.2	66852.3	76912.9	74290.2	0.245765	1	0.140604	0.140604
Q8BVE3	1	1	37.43	V-type proton ATPase subunit H OS=Mus musculus GN=Atp6v1h PE=1 SV=1 - [VATH_MOUSE]	13587.2	9149.28	6822.01	11255.3	7795.43	6368.07	5970.32	7067.07	9155.8	10020.2	8006.01	0.622138	1	0.501619	0.501619
P21619	2	2	69.98	Lamin-B2 OS=Mus musculus GN=Lmnb2 PE=1 SV=2 - [LMNB2_MOUSE]	11456.6	9720.79	10679.7	12588	10950.5	12688.3	17204.6	9745.27	10461.5	5274.32	7954.84	0.467961	1	0.333911	0.333911
P10639	3	3	244.66	Thioredoxin OS=Mus musculus GN=Txn PE=1 SV=3 - [THIO_MOUSE]	1.16006e+06	1.00327e+06	875209	904256	894984	819785	826612	746592	665040	918990	674817	0.0712812	1	0.0264052	0.0264052
P06330	2	1	101.78	Ig heavy chain V region AC38 205.12 OS=Mus musculus PE=1 SV=1 - [HVM51_MOUSE]	12023.2	15713.7	46600.4	22792	33937	30868.3	9966.21	4120.8	2415.94	1755.91	4323.2	0.00424811	0.902078	0.000484207	0.000484207
Q61753	13	13	913.63	D-3-phosphoglycerate dehydrogenase OS=Mus musculus GN=Phgdh PE=1 SV=3 - [SERA_MOUSE]	1.0694e+06	1.03616e+06	1.22552e+06	1.05324e+06	888901	854543	1.47666e+06	1.24583e+06	1.22096e+06	1.5027e+06	1.25636e+06	0.0184827	1	0.00414039	0.00414039
P17225	8	7	843.45	Polypyrimidine tract-binding protein 1 OS=Mus musculus GN=Ptbp1 PE=1 SV=2 - [PTBP1_MOUSE]	2.01281e+06	2.0594e+06	1.78033e+06	2.4073e+06	2.24358e+06	2.21764e+06	2.25541e+06	2.20031e+06	2.23347e+06	2.5182e+06	2.50967e+06	0.179159	1	0.0916689	0.0916689
Q9D168	1	1	22.83	Integrator complex subunit 12 OS=Mus musculus GN=Ints12 PE=1 SV=1 - [INT12_MOUSE]	11765.1	9988.96	2232.85	10735.1	9053.34	14140	12244.6	13813.2	18732.2	17564.5	12719.5	0.199271	1	0.105184	0.105184
Q8CHP5	1	1	59.3	Partner of Y14 and mago OS=Mus musculus GN=Wibg PE=1 SV=2 - [WIBG_MOUSE]	11046.5	8098.91	21316.4	12007.7	11806.8	11858.1	10479.2	5887.93	13633	16590.7	12134.3	0.780851	1	0.685707	0.685707
P62264	3	3	182.58	40S ribosomal protein S14 OS=Mus musculus GN=Rps14 PE=2 SV=3 - [RS14_MOUSE]	651091	432265	432392	623543	376961	381966	664286	680002	609999	752078	575927	0.0596072	1	0.020427	0.020427
Q9WV55	3	2	142.33	Vesicle-associated membrane protein-associated protein A OS=Mus musculus GN=Vapa PE=1 SV=2 - [VAPA_MOUSE]	8181.38	16184.5	701.411	8514.98	11086	9818.98	17463.3	20107.7	10681.6	20960.6	20572.2	0.187331	1	0.0974551	0.0974551
Q9D7Z3	1	1	94.92	Nucleolar protein 7 OS=Mus musculus GN=Nol7 PE=1 SV=1 - [NOL7_MOUSE]	5363.69	6041.95	5809.84	9535.66	7414.96	5068.6	6764	4873.54	12006.5	11711.6	8706.79	0.303075	1	0.186519	0.186519
Q99K85	3	3	132.41	Phosphoserine aminotransferase OS=Mus musculus GN=Psat1 PE=1 SV=1 - [SERC_MOUSE]	67814.3	38678.3	47622.1	34890.1	29345.7	40918.2	88719	91752.6	71827	76839.5	68224.3	0.00862854	1	0.00137186	0.00137186
Q8VEE4	8	8	402.1	Replication protein A 70 kDa DNA-binding subunit OS=Mus musculus GN=Rpa1 PE=2 SV=1 - [RFA1_MOUSE]	399286	369947	396756	376385	357469	320552	390873	446768	387573	427440	444250	0.0641847	1	0.0225762	0.0225762
Q9QUG9	1	1	31.42	RAS guanyl-releasing protein 2 OS=Mus musculus GN=Rasgrp2 PE=1 SV=2 - [GRP2_MOUSE]	8165.37	8437.26	7419.97	7890.47	8930.44	8098.76	10604.5	12891.6	10092.5	9408.84	13245.7	0.00775661	1	0.00119247	0.00119247
Q9WTQ8	1	1	69.24	Mitochondrial import inner membrane translocase subunit Tim23 OS=Mus musculus GN=Timm23 PE=2 SV=1 - [TIM23_MOUSE]	14986.7	17247	19196.7	16464.6	19003.8	25586.1	34314.5	31572.1	27209.8	28728.1	46072.4	0.00609385	1	0.000830022	0.000830022
Q3TTY5	2	1	107.48	Keratin, type II cytoskeletal 2 epidermal OS=Mus musculus GN=Krt2 PE=1 SV=1 - [K22E_MOUSE]	257868	114426	85041.6	331334	97524.2	53747	98343.6	78526.2	117830	115984	178576	0.818492	1	0.732007	0.732007
Q6NXH9	3	1	297.65	Keratin, type II cytoskeletal 73 OS=Mus musculus GN=Krt73 PE=1 SV=1 - [K2C73_MOUSE]	1.78246e+06	825357	179445	2.59972e+06	1.18797e+06	332622	833497	255080	787968	888171	1.93868e+06	0.969987	1	0.955675	0.955675
Q9QY76	1	1	26.48	Vesicle-associated membrane protein-associated protein B OS=Mus musculus GN=Vapb PE=2 SV=3 - [VAPB_MOUSE]	66571.7	65483.5	57380.9	103128	79637.6	54353.8	54553.1	41875.4	77992.3	77263.3	65495	0.58588	1	0.459279	0.459279
P09103	10	9	780.28	Protein disulfide-isomerase OS=Mus musculus GN=P4hb PE=1 SV=2 - [PDIA1_MOUSE]	810464	695454	689387	580288	682131	765253	983928	1.03618e+06	873459	928462	877955	0.00613813	1	0.000841399	0.000841399
Q01965	1	1	75.79	T-lymphocyte surface antigen Ly-9 OS=Mus musculus GN=Ly9 PE=1 SV=2 - [LY9_MOUSE]	4989.47	18096.9	3452.33	18510.6	16938.8	19189.8	23086.5	13499.1	28472	16523.6	22234.1	0.247087	1	0.142419	0.142419
P70404	3	3	209.62	Isocitrate dehydrogenase [NAD] subunit gamma 1, mitochondrial OS=Mus musculus GN=Idh3g PE=1 SV=1 - [IDHG1_MOUSE]	189859	197994	214487	208507	162096	206145	167637	221074	189836	175454	170838	0.499882	1	0.365454	0.365454
Q61233	27	27	1930	Plastin-2 OS=Mus musculus GN=Lcp1 PE=1 SV=4 - [PLSL_MOUSE]	1.26085e+07	1.18085e+07	1.09104e+07	1.04365e+07	1.08106e+07	1.03841e+07	1.08036e+07	8.70406e+06	7.14457e+06	8.48785e+06	7.83735e+06	0.0192949	1	0.00438981	0.00438981
Q9D8X2	1	1	49.23	Coiled-coil domain-containing protein 124 OS=Mus musculus GN=Ccdc124 PE=2 SV=1 - [CC124_MOUSE]	17376.2	15081.3	6472.08	20281.8	18489.1	17223.4	24793.4	19754.6	25505.2	34027.6	27395.5	0.0685018	1	0.0247603	0.0247603
Q9CQH7	1	1	29.22	Transcription factor BTF3 homolog 4 OS=Mus musculus GN=Btf3l4 PE=2 SV=1 - [BT3L4_MOUSE]	37056.1	27433.3	23662.7	17550.2	16294.8	15580	55166.3	37238.6	54753.1	30574.3	30144.9	0.0417188	1	0.0125693	0.0125693
Q8CIN4	7	7	492.1	Serine/threonine-protein kinase PAK 2 OS=Mus musculus GN=Pak2 PE=1 SV=1 - [PAK2_MOUSE]	736468	693628	649655	749861	607561	595225	621352	528157	653784	682250	567983	0.255227	1	0.148569	0.148569
P61079	1	1	44.53	Ubiquitin-conjugating enzyme E2 D3 OS=Mus musculus GN=Ube2d3 PE=1 SV=1 - [UB2D3_MOUSE]	127636	115338	145348	66388.6	90129	111732	110248	115647	50604.5	74206.6	85855.6	0.356434	1	0.230818	0.230818
Q9CXZ1	1	1	30.17	NADH dehydrogenase [ubiquinone] iron-sulfur protein 4, mitochondrial OS=Mus musculus GN=Ndufs4 PE=1 SV=3 - [NDUS4_MOUSE]	26914.8	32141.2	29470.1	34314.5	29480.5	25510.7	39794.4	42063.7	39261.3	41260.6	43185.8	0.00172017	0.243861	0.000125057	0.000125057
Q9D937	1	1	72.43	Uncharacterized protein C11orf98 homolog OS=Mus musculus PE=2 SV=1 - [CK098_MOUSE]	64964.5	53427.6	45988.5	63896	47335.2	55169.1	51434.7	46233.4	55348	71454.1	52367.8	0.987209	1	0.98251	0.98251
Q5DU31	3	3	153.19	Interactor protein for cytohesin exchange factors 1 OS=Mus musculus GN=Ipcef1 PE=2 SV=2 - [ICEF1_MOUSE]	53522.2	69599.9	63548.1	62581.5	60796.3	47988.8	33109.5	35164.8	39735.5	38145.9	25754.9	0.00228458	0.361624	0.00018737	0.00018737
Q9D0M0	4	4	200.14	Exosome complex exonuclease RRP42 OS=Mus musculus GN=Exosc7 PE=2 SV=2 - [EXOS7_MOUSE]	23813.8	23532.5	16877	13979.4	22539.2	37016.4	44715.3	30842.3	29641.8	25504.3	35700.5	0.107033	1	0.0465135	0.0465135
O88569	14	11	1085.98	Heterogeneous nuclear ribonucleoproteins A2/B1 OS=Mus musculus GN=Hnrnpa2b1 PE=1 SV=2 - [ROA2_MOUSE]	2.10367e+06	1.59444e+06	1.52383e+06	1.92289e+06	1.80198e+06	1.84912e+06	3.49995e+06	1.98991e+06	2.13765e+06	2.1726e+06	1.86482e+06	0.140414	1	0.0665645	0.0665645
P27612	2	2	101.35	Phospholipase A-2-activating protein OS=Mus musculus GN=Plaa PE=2 SV=4 - [PLAP_MOUSE]	110113	45779.4	41349.6	51291.1	62046.4	42414.5	31847.9	29725.3	38231.5	43615.5	24543.5	0.0665203	1	0.0236826	0.0236826
Q921M7	5	5	309.06	Protein FAM49B OS=Mus musculus GN=Fam49b PE=2 SV=1 - [FA49B_MOUSE]	375170	415818	375396	546678	457047	379531	278622	197974	283850	318546	276876	0.00857801	1	0.00135142	0.00135142
P63038	15	14	1381.13	60 kDa heat shock protein, mitochondrial OS=Mus musculus GN=Hspd1 PE=1 SV=1 - [CH60_MOUSE]	3.27285e+06	2.53366e+06	2.68461e+06	2.94552e+06	2.79039e+06	3.23109e+06	3.8825e+06	3.90849e+06	4.3623e+06	4.50634e+06	4.30323e+06	0.00125934	0.145873	7.36731e-05	7.36731e-05
Q9WU81	1	1	26.34	Sugar phosphate exchanger 2 OS=Mus musculus GN=Slc37a2 PE=2 SV=1 - [SPX2_MOUSE]	2395.9	2655.62	3920.16	1985.81	1484.98	1001.94	0	861.839	1003.07	125.096	425.553	0.121213	1	0.055097	0.055097
Q61656	14	11	758.12	Probable ATP-dependent RNA helicase DDX5 OS=Mus musculus GN=Ddx5 PE=1 SV=2 - [DDX5_MOUSE]	988706	850472	1.08469e+06	873630	831339	815560	1.57496e+06	1.46906e+06	1.13172e+06	1.10989e+06	1.26409e+06	0.00919945	1	0.001515	0.001515
O55022	1	1	61.79	Membrane-associated progesterone receptor component 1 OS=Mus musculus GN=Pgrmc1 PE=1 SV=4 - [PGRC1_MOUSE]	5077.12	12954.3	8173.08	4546.26	10682.5	3929.14	1497.48	3322.49	0	1216.04	1083.54	0.143619	1	0.0687676	0.0687676
Q8BNW9	3	3	177.39	Kelch repeat and BTB domain-containing protein 11 OS=Mus musculus GN=Kbtbd11 PE=1 SV=3 - [KBTBB_MOUSE]	46904.1	27935.1	29742	38242.9	36354.6	32723.6	36026.8	32551.5	30138.6	41886.2	32921.7	0.954126	1	0.930057	0.930057
P70460	6	6	320.2	Vasodilator-stimulated phosphoprotein OS=Mus musculus GN=Vasp PE=1 SV=4 - [VASP_MOUSE]	971145	790392	2.65776e+06	633205	620642	636587	563095	555738	486737	453861	446601	0.111789	1	0.0495363	0.0495363
Q91WN1	7	7	387.5	DnaJ homolog subfamily C member 9 OS=Mus musculus GN=Dnajc9 PE=2 SV=2 - [DNJC9_MOUSE]	856264	835822	1.06031e+06	847413	853217	817591	423119	513370	502147	445104	316898	0.000645133	0.051474	2.54822e-05	2.54822e-05
P62806	15	15	1764.1	Histone H4 OS=Mus musculus GN=Hist1h4a PE=1 SV=2 - [H4_MOUSE]	1.63371e+08	1.25591e+08	128511273	1.37131e+08	1.35529e+08	1.22818e+08	9.68013e+07	1.08328e+08	1.13538e+08	1.06504e+08	1.10904e+08	0.0100913	1	0.00177045	0.00177045
Q9JHW4	1	1	26.43	Selenocysteine-specific elongation factor OS=Mus musculus GN=Eefsec PE=2 SV=2 - [SELB_MOUSE]	11118.8	6548.08	12648.3	8740.37	4496.16	7700.56	4094.4	7369.65	11106.3	7876.49	4796.63	0.543156	1	0.413895	0.413895
O88685	5	5	214.31	26S protease regulatory subunit 6A OS=Mus musculus GN=Psmc3 PE=1 SV=2 - [PRS6A_MOUSE]	173098	167940	184766	155019	181404	208893	212753	159823	203273	184176	230370	0.321181	1	0.20133	0.20133
Q6ZWQ7	1	1	48.53	Signal peptidase complex subunit 3 OS=Mus musculus GN=Spcs3 PE=1 SV=1 - [SPCS3_MOUSE]	20652.7	19369.4	13088.8	4234.98	24702.3	43451.9	8733.49	12573.8	1476.91	2248.97	7795.63	0.095639	1	0.0399217	0.0399217
Q9CQ48	2	2	180.63	NudC domain-containing protein 2 OS=Mus musculus GN=Nudcd2 PE=1 SV=1 - [NUDC2_MOUSE]	8018.54	19394.2	42872.2	6062.34	17807.2	11062.6	27969.2	27253.1	7677.35	18870.7	24112.2	0.571138	1	0.440654	0.440654
O88842	1	1	34.2	FYVE, RhoGEF and PH domain-containing protein 3 OS=Mus musculus GN=Fgd3 PE=2 SV=1 - [FGD3_MOUSE]	10643.6	14127.9	14735.5	12739.4	9191.06	10125.3	4741.88	7175.18	11871	5860.39	3477.96	0.0370814	1	0.0105367	0.0105367
Q99PG2	2	2	69.32	Opioid growth factor receptor OS=Mus musculus GN=Ogfr PE=2 SV=1 - [OGFR_MOUSE]	2770	13773.4	9865.08	5683.89	7970.34	7758.45	19129.4	16182.5	12468.6	10304.8	15627.6	0.0723283	1	0.0268865	0.0268865
Q9QYC0	4	4	252.16	Alpha-adducin OS=Mus musculus GN=Add1 PE=1 SV=2 - [ADDA_MOUSE]	124177	124411	81546.7	152050	128077	121482	211510	226037	224197	246716	215529	0.00156776	0.211745	0.000108199	0.000108199
Q4KML4	1	1	39.63	Costars family protein ABRACL OS=Mus musculus GN=Abracl PE=3 SV=1 - [ABRAL_MOUSE]	140967	157371	158237	134913	126480	96393.5	81911.7	72559.3	59677.3	72663.2	61830.2	0.00135897	0.1682	8.53806e-05	8.53806e-05
P43274	8	3	644.08	Histone H1.4 OS=Mus musculus GN=Hist1h1e PE=1 SV=2 - [H14_MOUSE]	1.36475e+07	1.01975e+07	9.24104e+06	1.44057e+07	8.54785e+06	1.05454e+07	8.12206e+06	1.03998e+07	1.10018e+07	1.05052e+07	8.11786e+06	0.398303	1	0.269769	0.269769
Q9EQR5	1	1	103.65	Lck-interacting transmembrane adapter 1 OS=Mus musculus GN=Lime1 PE=1 SV=1 - [LIME1_MOUSE]	34270.2	15211.8	4374.99	14340.6	19851.7	18353.4	15671.5	10138.2	13504.7	16289.3	16693	0.898752	1	0.85427	0.85427
Q8CGC7	11	11	738.46	Bifunctional glutamate/proline--tRNA ligase OS=Mus musculus GN=Eprs PE=1 SV=4 - [SYEP_MOUSE]	252275	251209	256003	228505	219611	226892	392834	364102	309771	329763	360991	0.000599887	0.0442701	2.18187e-05	2.18187e-05
Q9CYL5	3	3	187.33	Golgi-associated plant pathogenesis-related protein 1 OS=Mus musculus GN=Glipr2 PE=2 SV=3 - [GAPR1_MOUSE]	52067.7	43971.7	39702.4	27167.1	21004.7	31860.8	188765	128222	64237.4	63059.1	78551.4	0.012792	1	0.00252064	0.00252064
Q9WTR1	1	1	68.34	Transient receptor potential cation channel subfamily V member 2 OS=Mus musculus GN=Trpv2 PE=1 SV=2 - [TRPV2_MOUSE]	17201.8	12322.5	8646.73	15450.4	12318.6	13950.6	26703.3	29477.4	27405.9	19599.8	32458	0.00383138	0.76412	0.000406663	0.000406663
O54984	1	1	28.69	ATPase Asna1 OS=Mus musculus GN=Asna1 PE=1 SV=2 - [ASNA_MOUSE]	15411.6	19494.9	22066.5	24108.5	19635.3	17419.2	17917.8	21876.9	13898.2	27012.2	15333.1	0.829915	1	0.745778	0.745778
P38647	15	14	1198.59	Stress-70 protein, mitochondrial OS=Mus musculus GN=Hspa9 PE=1 SV=3 - [GRP75_MOUSE]	1.06012e+06	925842	1.1827e+06	1.1874e+06	993144	1.01091e+06	1.65425e+06	1.89111e+06	1.86527e+06	2.19549e+06	1.9186e+06	0.000276103	0.00972512	4.70494e-06	4.70507e-06
Q02053	18	17	1283.73	Ubiquitin-like modifier-activating enzyme 1 OS=Mus musculus GN=Uba1 PE=1 SV=1 - [UBA1_MOUSE]	2.14084e+06	2.08996e+06	2.09322e+06	2.04448e+06	1.85638e+06	1.91126e+06	1.87877e+06	1.71909e+06	1.82436e+06	2.00318e+06	1.75101e+06	0.0642264	1	0.0226214	0.0226214
Q8VHE0	1	1	28.11	Translocation protein SEC63 homolog OS=Mus musculus GN=Sec63 PE=1 SV=4 - [SEC63_MOUSE]	0	6707.3	6593.45	7985.65	6392.87	2128.24	11901.8	12013.9	11809.2	9745.23	8401.18	0.356434	1	0.230614	0.230614
Q9JIK5	19	19	967.07	Nucleolar RNA helicase 2 OS=Mus musculus GN=Ddx21 PE=1 SV=3 - [DDX21_MOUSE]	860891	827207	1.14329e+06	992809	701670	776377	1.41058e+06	1.38948e+06	1.22155e+06	1.39809e+06	1.38043e+06	0.00415314	0.864058	0.000462558	0.000462558
O88520	1	1	47.19	Leucine-rich repeat protein SHOC-2 OS=Mus musculus GN=Shoc2 PE=2 SV=2 - [SHOC2_MOUSE]	5378.11	6767.96	311.517	7484.54	7072.2	6149.49	2398.82	5297.36	8291.74	6737.07	6284.67	0.716456	1	0.613131	0.613131
Q3TKY6	1	1	56.52	Peptidyl-prolyl cis-trans isomerase CWC27 homolog OS=Mus musculus GN=Cwc27 PE=1 SV=1 - [CWC27_MOUSE]	4746.15	6688.58	5341.45	7015.72	6676.85	8017.21	11557.9	12667	9833.26	9185.79	9940.29	0.00545723	1	0.000685725	0.000685725
Q5SFM8	1	1	25.16	RNA-binding protein 27 OS=Mus musculus GN=Rbm27 PE=2 SV=3 - [RBM27_MOUSE]	4660.1	6001.53	962.831	6172.25	5692.26	6104.95	7124.8	7164.59	10102.5	10412.8	7775.74	0.151571	1	0.074523	0.074523
Q9D1A2	4	4	182.17	Cytosolic non-specific dipeptidase OS=Mus musculus GN=Cndp2 PE=1 SV=1 - [CNDP2_MOUSE]	325661	283883	256747	274566	253338	269059	249625	220788	258838	279714	239368	0.172041	1	0.0873716	0.0873716
P54923	3	3	119.6	[Protein ADP-ribosylarginine] hydrolase OS=Mus musculus GN=Adprh PE=2 SV=1 - [ADPRH_MOUSE]	53816.3	83138.7	100325	74057.1	81338.9	70463.8	80398.5	64649.8	64452.3	80900.8	66009.6	0.651985	1	0.534683	0.534683
Q9ERR7	3	3	161.74	15 kDa selenoprotein OS=Mus musculus GN=Sep15 PE=1 SV=3 - [SEP15_MOUSE]	42469.3	51652.1	69145.5	57901.5	59481	72866.6	41594.7	60857.1	53057.1	53710.6	57544	0.542383	1	0.412396	0.412396
O88196	1	1	27.44	E3 ubiquitin-protein ligase TTC3 OS=Mus musculus GN=Ttc3 PE=2 SV=2 - [TTC3_MOUSE]	32773.7	11826.3	4712.87	36263.1	90200.9	19254.4	9345.7	5907.73	16501	14736.9	14479.3	0.334332	1	0.212757	0.212757
Q9ESX5	7	7	379.17	H/ACA ribonucleoprotein complex subunit 4 OS=Mus musculus GN=Dkc1 PE=1 SV=4 - [DKC1_MOUSE]	226076	182118	170323	254865	222860	260987	288037	315216	309505	327378	342263	0.00872108	1	0.00139471	0.00139471
Q8BG48	3	3	121.49	Serine/threonine-protein kinase 17B OS=Mus musculus GN=Stk17b PE=2 SV=1 - [ST17B_MOUSE]	47850	61219.3	44086.4	52216.5	51560.3	45650	30263.6	25571.7	30340	25220	26115.9	0.000323508	0.0137465	6.67307e-06	6.67313e-06
Q8VED5	3	1	297.54	Keratin, type II cytoskeletal 79 OS=Mus musculus GN=Krt79 PE=1 SV=2 - [K2C79_MOUSE]	1.27274e+06	810243	833284	3.97869e+06	967258	294031	2.33409e+06	398321	955861	994263	2.85361e+06	0.802788	1	0.711085	0.711085
Q8K4F0	1	1	35.12	CD226 antigen OS=Mus musculus GN=Cd226 PE=2 SV=1 - [CD226_MOUSE]	8128.56	10426.6	14425.3	0	7736.64	10619.1	27238.4	29407.4	37716.5	18777.7	27243	0.297113	1	0.180445	0.180445
P17751	7	7	569.31	Triosephosphate isomerase OS=Mus musculus GN=Tpi1 PE=1 SV=4 - [TPIS_MOUSE]	982512	1.00245e+06	1.0698e+06	891653	840364	1.02785e+06	1.20635e+06	886770	995929	1.06121e+06	952645	0.577135	1	0.448028	0.448028
Q922U2	7	3	595.62	Keratin, type II cytoskeletal 5 OS=Mus musculus GN=Krt5 PE=1 SV=1 - [K2C5_MOUSE]	191263	50145.5	67939.4	182438	70360.2	23874.3	91155	30200.6	48031	68432.4	128266	0.802788	1	0.710762	0.710762
Q61768	3	2	183.87	Kinesin-1 heavy chain OS=Mus musculus GN=Kif5b PE=1 SV=3 - [KINH_MOUSE]	18935.2	12539.5	12802.6	10424.5	7608.42	7532.13	23044.3	9951.57	11252.4	7126.41	8879.89	0.995595	1	0.995595	0.995595
Q05512	1	1	57.53	Serine/threonine-protein kinase MARK2 OS=Mus musculus GN=Mark2 PE=1 SV=3 - [MARK2_MOUSE]	24606.6	16950.3	20117.9	24853.5	15413	15651	22419.3	18557.9	17977.7	19975.5	13561.1	0.783034	1	0.687997	0.687997
O54965	1	1	25.93	E3 ubiquitin-protein ligase RNF13 OS=Mus musculus GN=Rnf13 PE=1 SV=2 - [RNF13_MOUSE]	83342.6	85486.9	74532.4	119160	100752	94957.9	71913.4	81027	117538	85796.5	79848.5	0.654991	1	0.537908	0.537908
O35691	2	1	52.85	Pinin OS=Mus musculus GN=Pnn PE=1 SV=4 - [PININ_MOUSE]	9343.93	9438.24	8342.76	9826.64	9700.93	11781.8	10635	8644.86	14430.8	12862.7	16112.9	0.140316	1	0.0664514	0.0664514
Q9JJA4	2	2	76.92	Ribosome biogenesis protein WDR12 OS=Mus musculus GN=Wdr12 PE=2 SV=1 - [WDR12_MOUSE]	22778.7	24368.3	16026.2	14542.6	20325.1	26138	54024.9	73123.6	34627	39412.5	58327.7	0.00346996	0.639477	0.000336922	0.000336922
P56528	1	1	50.75	ADP-ribosyl cyclase 1 OS=Mus musculus GN=Cd38 PE=1 SV=2 - [CD38_MOUSE]	32650.3	27289.5	35398	15821.4	21008.9	19607.8	7041.57	5519.43	9472.61	3791.05	3306.13	0.00141605	0.180208	9.16622e-05	9.16622e-05
Q9QZD9	4	4	125.72	Eukaryotic translation initiation factor 3 subunit I OS=Mus musculus GN=Eif3i PE=1 SV=1 - [EIF3I_MOUSE]	71640.7	58370.1	50901.4	46440.1	54528.7	57689.5	91530.6	80675.7	70506.3	96858.5	92653.1	0.00551073	1	0.00069507	0.00069507
P42227	6	6	252.5	Signal transducer and activator of transcription 3 OS=Mus musculus GN=Stat3 PE=1 SV=2 - [STAT3_MOUSE]	160219	210594	190637	157166	149541	115797	96211.3	101281	82129.7	92218.4	80393.2	0.00312184	0.560165	0.000294204	0.000294204
P58059	1	1	64.39	28S ribosomal protein S21, mitochondrial OS=Mus musculus GN=Mrps21 PE=2 SV=1 - [RT21_MOUSE]	9134.08	4225.07	6702.69	5726.82	3760.8	5925.4	10993.3	15472.7	10287.6	16815.5	13262.3	0.00561536	1	0.000730629	0.000730629
Q60953	5	5	248.25	Protein PML OS=Mus musculus GN=Pml PE=1 SV=3 - [PML_MOUSE]	80952.3	87101.3	119543	136346	87323.3	83871.7	40615.9	54862.4	89657.8	78405.2	51543.6	0.0527039	1	0.0172586	0.0172586
Q8CGK3	2	2	98.53	Lon protease homolog, mitochondrial OS=Mus musculus GN=Lonp1 PE=1 SV=2 - [LONM_MOUSE]	10508.1	11660.2	5999.05	13699.8	10261.7	10177.9	20890.2	22055.1	23500.5	24224.9	23929.3	0.00172017	0.244146	0.000125267	0.000125267
Q99LD4	1	1	23.86	COP9 signalosome complex subunit 1 OS=Mus musculus GN=Gps1 PE=1 SV=1 - [CSN1_MOUSE]	21249.5	16600.8	23515.2	6390.61	13268.6	20621.7	21896.9	20967.8	11838.5	7293.85	22143.6	0.980348	1	0.970409	0.970409
Q9CQJ8	1	1	20.96	NADH dehydrogenase [ubiquinone] 1 beta subcomplex subunit 9 OS=Mus musculus GN=Ndufb9 PE=1 SV=3 - [NDUB9_MOUSE]	16377.7	34807.8	18207.9	41488	43532.7	51532.5	49080.9	39210.1	59926.8	45836.4	43658.1	0.203259	1	0.108889	0.108889
P84104	3	2	235.25	Serine/arginine-rich splicing factor 3 OS=Mus musculus GN=Srsf3 PE=1 SV=1 - [SRSF3_MOUSE]	862234	719712	614631	839643	817390	996453	877879	957090	1.17523e+06	1.01342e+06	938982	0.0914789	1	0.0378368	0.0378368
D3Z6Q9	5	5	359.99	Bridging integrator 2 OS=Mus musculus GN=Bin2 PE=2 SV=1 - [BIN2_MOUSE]	348182	345083	471174	390550	333979	386272	359973	315687	292167	289768	256790	0.0508017	1	0.0163939	0.0163939
P27046	3	3	164.8	Alpha-mannosidase 2 OS=Mus musculus GN=Man2a1 PE=1 SV=2 - [MA2A1_MOUSE]	22525.9	25058.5	20899.8	28180	30166.8	31163.3	24287.7	28102.5	28044.6	30572.9	27688.8	0.59542	1	0.473275	0.473275
Q501J6	7	4	363.25	Probable ATP-dependent RNA helicase DDX17 OS=Mus musculus GN=Ddx17 PE=2 SV=1 - [DDX17_MOUSE]	180533	149560	164924	145736	138927	126075	103860	120211	115219	117102	118639	0.0108517	1	0.00195755	0.00195755
Q8K4G5	2	2	147.19	Actin-binding LIM protein 1 OS=Mus musculus GN=Ablim1 PE=1 SV=1 - [ABLM1_MOUSE]	50430.5	29145.7	31613.2	32516	39474.4	39952.1	18064.9	25174.8	19422.8	27050	30089.6	0.0269336	1	0.00696094	0.00696094
Q8WTY4	1	1	86.44	Anamorsin OS=Mus musculus GN=Ciapin1 PE=1 SV=1 - [CPIN1_MOUSE]	12583.4	10835.3	12715.4	10734.9	12887.7	12367.9	9763.62	3973.02	7253.71	8942.34	10855.7	0.0704677	1	0.0259265	0.0259265
P80315	8	8	721.74	T-complex protein 1 subunit delta OS=Mus musculus GN=Cct4 PE=1 SV=3 - [TCPD_MOUSE]	1.71897e+06	697906	962098	1.41542e+06	841724	685977	877828	640937	880773	1.09958e+06	1.05523e+06	0.714034	1	0.610378	0.610378
Q02257	7	7	526.34	Junction plakoglobin OS=Mus musculus GN=Jup PE=1 SV=3 - [PLAK_MOUSE]	141698	107493	221055	331818	108943	74255.6	175361	100693	139428	144985	243038	0.876624	1	0.820087	0.820087
Q9DAP7	2	1	85.1	Histone chaperone ASF1B OS=Mus musculus GN=Asf1b PE=1 SV=1 - [ASF1B_MOUSE]	3431.84	2320.22	1638.48	2686.07	4275.71	177.005	12418.7	17693.3	15155.5	18839.6	18413.9	0.0114708	1	0.00217841	0.00217841
Q8K3C3	1	1	51.54	Protein LZIC OS=Mus musculus GN=Lzic PE=1 SV=1 - [LZIC_MOUSE]	20014	20114.3	22714.5	22983.8	22468.2	18376.1	15562.5	12018.7	11364	17685.8	14215.6	0.00634973	1	0.000897606	0.000897606
P06745	4	4	376.88	Glucose-6-phosphate isomerase OS=Mus musculus GN=Gpi PE=1 SV=4 - [G6PI_MOUSE]	331906	392089	531462	314599	336946	319294	339872	272752	316042	338172	278309	0.22546	1	0.125232	0.125232
Q64152	4	4	231.98	Transcription factor BTF3 OS=Mus musculus GN=Btf3 PE=2 SV=3 - [BTF3_MOUSE]	362303	282452	375862	318389	248684	242490	675481	413967	442384	539702	591082	0.00712644	1	0.00107185	0.00107185
Q62351	1	1	86.98	Transferrin receptor protein 1 OS=Mus musculus GN=Tfrc PE=1 SV=1 - [TFR1_MOUSE]	8702.4	6521.22	4404.17	5207.67	7670.18	3329.01	44458.2	31899.8	25009.6	35041.6	54173.1	0.000323508	0.0142287	6.91382e-06	6.91388e-06
Q9QYI3	1	1	62.95	DnaJ homolog subfamily C member 7 OS=Mus musculus GN=Dnajc7 PE=1 SV=2 - [DNJC7_MOUSE]	6412.14	15701.8	8199.2	9688.99	12251.1	13249.5	22472.5	12197	13858.1	13067.9	15177.4	0.1515	1	0.0742646	0.0742646
O89086	3	3	192.25	Putative RNA-binding protein 3 OS=Mus musculus GN=Rbm3 PE=1 SV=1 - [RBM3_MOUSE]	376952	107961	64573.5	187164	109364	106898	648465	276978	283217	336466	285860	0.0453134	1	0.0139111	0.0139111
Q4VAA2	2	2	80.22	Protein CDV3 OS=Mus musculus GN=Cdv3 PE=1 SV=2 - [CDV3_MOUSE]	52345.6	98360.9	156094	68867.3	83842.1	58700.4	167889	133653	108440	126476	124773	0.0799188	1	0.0311915	0.0311915
P11499	28	19	2010.89	Heat shock protein HSP 90-beta OS=Mus musculus GN=Hsp90ab1 PE=1 SV=3 - [HS90B_MOUSE]	5.47469e+06	3.96407e+06	3.98951e+06	3.36418e+06	3.59763e+06	3.36705e+06	6.25031e+06	4.45134e+06	3.83261e+06	4.62764e+06	4.43745e+06	0.245855	1	0.140949	0.140949
P46062	2	2	107.86	Signal-induced proliferation-associated protein 1 OS=Mus musculus GN=Sipa1 PE=2 SV=2 - [SIPA1_MOUSE]	62287.4	53551.3	62715.1	53579.7	48076	44235.9	29420.4	36234.7	34508.5	40287.2	30252.7	0.0034055	0.619345	0.000325799	0.000325799
Q9D7H3	1	1	37.19	RNA 3'-terminal phosphate cyclase OS=Mus musculus GN=RtcA PE=2 SV=2 - [RTCA_MOUSE]	5786.44	5480.7	7081.29	7261.1	7793.59	6728.82	3194.38	3250.47	2263.06	4931.5	4884.06	0.0112149	1	0.00207083	0.00207083
Q9CQI7	2	1	184.56	U2 small nuclear ribonucleoprotein B'' OS=Mus musculus GN=Snrpb2 PE=2 SV=1 - [RU2B_MOUSE]	64873.8	61893.9	62634.5	72089	62034.3	60411.3	71344.4	87462.7	86624.4	86507.1	72015.4	0.00918431	1	0.00150676	0.00150676
O35955	1	1	190.46	Proteasome subunit beta type-10 OS=Mus musculus GN=Psmb10 PE=1 SV=1 - [PSB10_MOUSE]	80078.3	100298	109897	69218.7	102439	80521.1	51870.8	36011.4	29874.2	46936.2	42442.9	0.00156579	0.208775	0.000106572	0.000106572
Q9ESY9	1	1	83.8	Gamma-interferon-inducible lysosomal thiol reductase OS=Mus musculus GN=Ifi30 PE=1 SV=3 - [GILT_MOUSE]	20927.8	26434.8	58993.8	12934.4	19811.8	27087.9	32653.7	43706.9	19515	26551.6	28012.1	0.657404	1	0.541141	0.541141
Q9JLI8	1	1	100.46	Squamous cell carcinoma antigen recognized by T-cells 3 OS=Mus musculus GN=Sart3 PE=2 SV=1 - [SART3_MOUSE]	16249.4	10959.2	12363.8	14531.2	14331.9	13784.5	6359.41	11966.1	13576.6	10797.9	11486	0.169725	1	0.0857915	0.0857915
O88890	3	3	194.61	SH2 domain-containing protein 1A OS=Mus musculus GN=Sh2d1a PE=1 SV=1 - [SH21A_MOUSE]	225579	249504	235102	187369	231402	240750	106735	63550.6	67409.5	68840.6	58259.1	0.000173666	0.00329062	1.57975e-06	1.58053e-06
P23475	2	1	66.14	X-ray repair cross-complementing protein 6 OS=Mus musculus GN=Xrcc6 PE=1 SV=5 - [XRCC6_MOUSE]	22095.5	21003.6	27657.7	23859.8	20622.4	25134.6	24316.1	28474.8	40258.4	38425.5	28418.6	0.0504025	1	0.0161033	0.0161033
P60766	3	3	234.68	Cell division control protein 42 homolog OS=Mus musculus GN=Cdc42 PE=1 SV=2 - [CDC42_MOUSE]	443955	410778	230738	485596	474843	504401	326291	207496	297177	308606	302088	0.0900768	1	0.0371712	0.0371712
Q8CBW3	2	2	94.41	Abl interactor 1 OS=Mus musculus GN=Abi1 PE=1 SV=3 - [ABI1_MOUSE]	32870	36535.1	49415.8	35793.9	33082.9	32254.7	41473.2	38660.8	34346	29688.7	32293.5	0.807005	1	0.716529	0.716529
P14733	26	25	1661.51	Lamin-B1 OS=Mus musculus GN=Lmnb1 PE=1 SV=3 - [LMNB1_MOUSE]	4.54557e+06	3.75035e+06	3.78105e+06	4.17194e+06	3.92657e+06	4.14538e+06	4.2368e+06	3.68472e+06	4.07973e+06	3.32236e+06	3.78108e+06	0.390482	1	0.260755	0.260755
Q9Z1B5	1	1	20.54	Mitotic spindle assembly checkpoint protein MAD2A OS=Mus musculus GN=Mad2l1 PE=2 SV=2 - [MD2L1_MOUSE]	27658	14745.6	15647.1	6792.59	12686.6	13800	33359.6	43385.5	15176.4	17557.6	27579.1	0.11986	1	0.0543455	0.0543455
Q3UPL0	4	4	212.37	Protein transport protein Sec31A OS=Mus musculus GN=Sec31a PE=1 SV=2 - [SC31A_MOUSE]	117382	89362.5	80725.9	102953	112019	71314.3	96618.8	78768.1	84337.7	114129	84750	0.832209	1	0.749028	0.749028
P35700	7	6	375.96	Peroxiredoxin-1 OS=Mus musculus GN=Prdx1 PE=1 SV=1 - [PRDX1_MOUSE]	2.06873e+06	1.89595e+06	3.1483e+06	1.31657e+06	1.46185e+06	1.35453e+06	1.82655e+06	1.49472e+06	1.14684e+06	1.27335e+06	1.2025e+06	0.258488	1	0.150959	0.150959
Q9CQ22	1	1	99.73	Ragulator complex protein LAMTOR1 OS=Mus musculus GN=Lamtor1 PE=1 SV=1 - [LTOR1_MOUSE]	35299.4	39229.9	38233.1	48114.6	45196.1	43445.5	39798.4	32544.6	39973.4	51373.2	48242.3	0.931172	1	0.898064	0.898064
Q9DAR7	8	7	580.38	m7GpppX diphosphatase OS=Mus musculus GN=Dcps PE=1 SV=1 - [DCPS_MOUSE]	386238	393563	472466	477418	391729	455480	337654	270132	405867	403180	309338	0.0684925	1	0.0247108	0.0247108
Q9D6R2	3	3	238.97	Isocitrate dehydrogenase [NAD] subunit alpha, mitochondrial OS=Mus musculus GN=Idh3a PE=1 SV=1 - [IDH3A_MOUSE]	423231	403117	309445	441181	465048	561462	426659	365253	452759	432832	439334	0.933144	1	0.902942	0.902942
Q6IFX2	11	5	677.7	Keratin, type I cytoskeletal 42 OS=Mus musculus GN=Krt42 PE=1 SV=1 - [K1C42_MOUSE]	619685	172548	537440	658557	312846	174245	3.32669e+06	137352	194046	162419	987144	0.8509	1	0.780836	0.780836
Q9EP69	2	2	80.9	Phosphatidylinositide phosphatase SAC1 OS=Mus musculus GN=Sacm1l PE=2 SV=1 - [SAC1_MOUSE]	45729.4	39300.8	27247.9	46948	44078.8	40871.4	23070.6	28596.2	40466.4	37961.8	35022.5	0.237505	1	0.133618	0.133618
P62311	1	1	38.36	U6 snRNA-associated Sm-like protein LSm3 OS=Mus musculus GN=Lsm3 PE=3 SV=2 - [LSM3_MOUSE]	74641	64799	70723.8	83233	63589.1	74656.4	70729.2	78781	102153	98795.3	65171.8	0.30065	1	0.184497	0.184497
Q9CZ83	1	1	21.44	39S ribosomal protein L55, mitochondrial OS=Mus musculus GN=Mrpl55 PE=2 SV=1 - [RM55_MOUSE]	5126.09	3193.63	1054.62	2282.5	491.221	522.405	3341.15	9700.71	9442.68	11125.4	7294.69	0.0292916	1	0.00775162	0.00775162
Q9CQV8	7	5	576.9	14-3-3 protein beta/alpha OS=Mus musculus GN=Ywhab PE=1 SV=3 - [1433B_MOUSE]	653621	643553	670170	486707	528399	536675	500002	486531	425214	452416	385841	0.0255822	1	0.00646557	0.00646557
O08553	12	10	803.19	Dihydropyrimidinase-related protein 2 OS=Mus musculus GN=Dpysl2 PE=1 SV=2 - [DPYL2_MOUSE]	2.02641e+06	2.07241e+06	1.76406e+06	1.89294e+06	1.8201e+06	1.93007e+06	1.2645e+06	1.09552e+06	1.42301e+06	1.33008e+06	1.14591e+06	0.000501774	0.0314363	1.54251e-05	1.54251e-05
Q9DCC8	1	1	68.05	Mitochondrial import receptor subunit TOM20 homolog OS=Mus musculus GN=Tomm20 PE=1 SV=1 - [TOM20_MOUSE]	83195.1	61790.2	106692	68923.1	52588	58506.3	86280.8	91723.7	102617	100446	77981.5	0.132991	1	0.0617798	0.0617798
Q91V41	3	2	236.58	Ras-related protein Rab-14 OS=Mus musculus GN=Rab14 PE=1 SV=3 - [RAB14_MOUSE]	154696	104470	99176.8	132913	111800	99883	75740.2	89939.6	119019	109016	82222	0.18271	1	0.0943886	0.0943886
Q8R081	10	10	569.07	Heterogeneous nuclear ribonucleoprotein L OS=Mus musculus GN=Hnrnpl PE=1 SV=2 - [HNRPL_MOUSE]	1.39769e+06	1.2822e+06	1.54387e+06	974792	1.27393e+06	1.44051e+06	1.52578e+06	1.60581e+06	1.30812e+06	1.15541e+06	1.40718e+06	0.615554	1	0.494849	0.494849
Q9QZE5	5	4	287.7	Coatomer subunit gamma-1 OS=Mus musculus GN=Copg1 PE=2 SV=1 - [COPG1_MOUSE]	123081	132828	130825	136174	110782	83602.5	119084	105667	131882	136330	102466	0.984568	1	0.978007	0.978007
Q9D358	2	2	131.18	Low molecular weight phosphotyrosine protein phosphatase OS=Mus musculus GN=Acp1 PE=1 SV=3 - [PPAC_MOUSE]	329479	277224	349413	263547	288139	277030	245557	175836	194043	236001	194341	0.00776762	1	0.00119786	0.00119786
P26443	11	11	728.27	Glutamate dehydrogenase 1, mitochondrial OS=Mus musculus GN=Glud1 PE=1 SV=1 - [DHE3_MOUSE]	1.40335e+06	1.13698e+06	1.12468e+06	1.26832e+06	1.11452e+06	1.3436e+06	1.00945e+06	1.1101e+06	1.27794e+06	1.12295e+06	937022	0.18271	1	0.0944422	0.0944422
P61161	8	8	555.85	Actin-related protein 2 OS=Mus musculus GN=Actr2 PE=1 SV=1 - [ARP2_MOUSE]	1.59797e+06	1.2498e+06	1.34602e+06	1.05742e+06	1.12327e+06	1.2994e+06	794404	777667	635372	643039	656958	0.00081754	0.0704617	3.50207e-05	3.50207e-05
Q9WU78	11	10	701.34	Programmed cell death 6-interacting protein OS=Mus musculus GN=Pdcd6ip PE=1 SV=3 - [PDC6I_MOUSE]	624966	698122	644107	656538	622901	573719	441417	430828	450525	485647	417294	0.000277344	0.0106208	5.14822e-06	5.14832e-06
Q6DID3	3	3	148.24	Protein SCAF8 OS=Mus musculus GN=Scaf8 PE=1 SV=1 - [SCAF8_MOUSE]	34393.4	26045.1	16778.1	28501.2	32842.9	36921.6	29044.5	32573.6	32683.8	34099.9	31215.8	0.529045	1	0.396846	0.396846
Q3UW53	6	6	228.06	Protein Niban OS=Mus musculus GN=Fam129a PE=1 SV=2 - [NIBAN_MOUSE]	166787	163767	123831	166842	149136	135065	119394	91245.3	127725	130882	96929.2	0.0318011	1	0.00861921	0.00861921
Q9DBS9	2	2	128.81	Oxysterol-binding protein-related protein 3 OS=Mus musculus GN=Osbpl3 PE=1 SV=2 - [OSBL3_MOUSE]	39700.3	34297	35985.2	28782.8	29521.2	26079.6	7902.34	11034	12722.9	13654.5	213474	0.541432	1	0.411292	0.411292
P97384	5	5	349.41	Annexin A11 OS=Mus musculus GN=Anxa11 PE=1 SV=2 - [ANX11_MOUSE]	285523	252284	255710	249406	241716	228382	212894	213225	202460	205593	164537	0.0112149	1	0.00205083	0.00205083
Q8QZS1	1	1	67.3	3-hydroxyisobutyryl-CoA hydrolase, mitochondrial OS=Mus musculus GN=Hibch PE=1 SV=1 - [HIBCH_MOUSE]	10246.7	14355.5	3234.04	12087.5	13120.2	10599.2	9773.45	13208.3	16098.3	15425.8	11782.2	0.405333	1	0.276074	0.276074
Q9DCL9	2	2	68.69	Multifunctional protein ADE2 OS=Mus musculus GN=Paics PE=1 SV=4 - [PUR6_MOUSE]	80488.1	60755.5	73716.8	62438.4	50761.8	52750.9	91465.6	102929	69994.4	79058	83953.9	0.0476522	1	0.0148332	0.0148332
O70503	2	2	78.27	Estradiol 17-beta-dehydrogenase 12 OS=Mus musculus GN=Hsd17b12 PE=2 SV=1 - [DHB12_MOUSE]	47976.6	44795.4	33884.7	50696	44773.5	33956.5	68186.5	60849.9	68058.2	61320.5	71219.9	0.00424811	0.903569	0.000485268	0.000485268
P62814	5	5	303.96	V-type proton ATPase subunit B, brain isoform OS=Mus musculus GN=Atp6v1b2 PE=1 SV=1 - [VATB2_MOUSE]	198175	204891	163760	195141	192785	209418	218655	163174	193658	199802	191845	0.959139	1	0.940554	0.940554
P14824	30	29	2274.95	Annexin A6 OS=Mus musculus GN=Anxa6 PE=1 SV=3 - [ANXA6_MOUSE]	7.08595e+06	6.82514e+06	8.6256e+06	6.83759e+06	6.22344e+06	6.63769e+06	6.20974e+06	4.35786e+06	5.6748e+06	6.16141e+06	4.57494e+06	0.0365915	1	0.0103627	0.0103627
Q8R1I1	1	1	70.38	Cytochrome b-c1 complex subunit 9 OS=Mus musculus GN=Uqcr10 PE=1 SV=1 - [QCR9_MOUSE]	142272	136004	140195	102656	161402	115637	103370	128436	75795.7	97444.7	100485	0.0725718	1	0.0271151	0.0271151
Q8R1S0	2	1	58.35	Ubiquinone biosynthesis monooxygenase COQ6 OS=Mus musculus GN=Coq6 PE=2 SV=3 - [COQ6_MOUSE]	27857.7	25950.1	12209.6	4098.77	1332.89	7470.71	9969.47	6624.76	15566.1	5777.81	6689.83	0.985292	1	0.979665	0.979665
P61924	1	1	63.53	Coatomer subunit zeta-1 OS=Mus musculus GN=Copz1 PE=2 SV=1 - [COPZ1_MOUSE]	77288.1	71202.9	75316.2	77131.9	68342.6	73231.3	89047.5	51489.4	77898.1	93719.6	70123.7	0.915311	1	0.877971	0.877971
Q6P1Y8	1	1	69	Type II inositol 3,4-bisphosphate 4-phosphatase OS=Mus musculus GN=Inpp4b PE=1 SV=1 - [INP4B_MOUSE]	3012.84	3972.68	2258.19	5430.65	5734.79	4159.08	2170.05	1825.35	1340.83	4404.99	2691.16	0.120273	1	0.0546123	0.0546123
P05064	14	12	947.46	Fructose-bisphosphate aldolase A OS=Mus musculus GN=Aldoa PE=1 SV=2 - [ALDOA_MOUSE]	1.54574e+06	1.3081e+06	1.56324e+06	1.28147e+06	1.07431e+06	1.11477e+06	1.96656e+06	1.32082e+06	1.34205e+06	1.60629e+06	1.32586e+06	0.321591	1	0.202047	0.202047
Q8R332	1	1	40.62	Nucleoporin p58/p45 OS=Mus musculus GN=Nupl1 PE=1 SV=1 - [NUPL1_MOUSE]	27339	31512.6	14891	27399.1	24756.9	30731	38295.3	44522.6	38565.4	35523.7	37404.9	0.0346513	1	0.00950612	0.00950612
P62874	2	1	67.19	Guanine nucleotide-binding protein G(I)/G(S)/G(T) subunit beta-1 OS=Mus musculus GN=Gnb1 PE=1 SV=3 - [GBB1_MOUSE]	49383.1	51788.9	87465.4	52314.2	32858.3	39609.3	38291.8	49258.9	53883.4	43315.4	25489.8	0.453455	1	0.31921	0.31921
Q99KP6	8	8	422.23	Pre-mRNA-processing factor 19 OS=Mus musculus GN=Prpf19 PE=2 SV=1 - [PRP19_MOUSE]	620603	612728	564671	674233	607060	661820	740230	911588	830608	844380	866598	0.00119785	0.130279	6.55654e-05	6.55654e-05
P06332	1	1	83.64	T-cell surface glycoprotein CD4 OS=Mus musculus GN=Cd4 PE=1 SV=1 - [CD4_MOUSE]	0	0	0	0	1539.9	0	0	0	0	0	0	0.521942	1	0.389283	0.389283
P20108	3	2	142.95	Thioredoxin-dependent peroxide reductase, mitochondrial OS=Mus musculus GN=Prdx3 PE=1 SV=1 - [PRDX3_MOUSE]	388477	311433	330468	314684	288286	393641	330340	481023	364541	374274	396163	0.20839	1	0.113361	0.113361
Q9QZ73	1	1	73.37	DCN1-like protein 1 OS=Mus musculus GN=Dcun1d1 PE=2 SV=1 - [DCNL1_MOUSE]	8073.83	14957.3	5448.6	17609.4	13675	15425.1	14359.3	7686.66	11489.5	12285.2	13234.1	0.988779	1	0.985663	0.985663
P61202	1	1	26.49	COP9 signalosome complex subunit 2 OS=Mus musculus GN=Cops2 PE=1 SV=1 - [CSN2_MOUSE]	15893.2	25759.7	23498.1	25681.2	18405.3	17281.3	20997.3	27017.5	17829.6	22691.6	20626.7	0.80063	1	0.707649	0.707649
Q9JKR6	4	4	162.19	Hypoxia up-regulated protein 1 OS=Mus musculus GN=Hyou1 PE=1 SV=1 - [HYOU1_MOUSE]	202215	152679	159982	130700	149702	146029	175232	224138	205965	204113	195834	0.0300331	1	0.00800339	0.00800339
Q91WJ8	4	4	248.49	Far upstream element-binding protein 1 OS=Mus musculus GN=Fubp1 PE=1 SV=1 - [FUBP1_MOUSE]	157753	125382	95100.2	151211	109730	100771	98360.3	65303.1	84056.7	66661.5	56555.3	0.0165027	1	0.00357388	0.00357388
P23198	4	4	432.85	Chromobox protein homolog 3 OS=Mus musculus GN=Cbx3 PE=1 SV=2 - [CBX3_MOUSE]	1.48431e+06	1.11071e+06	1.13622e+06	1.03652e+06	999484	1.12048e+06	1.37866e+06	1.20555e+06	1.17762e+06	1.13927e+06	944734	0.876624	1	0.819994	0.819994
P05202	7	7	586.7	Aspartate aminotransferase, mitochondrial OS=Mus musculus GN=Got2 PE=1 SV=1 - [AATM_MOUSE]	1.35251e+06	1.03871e+06	804495	1.10902e+06	1.1202e+06	1.36716e+06	1.11528e+06	1.14545e+06	1.07187e+06	1.17354e+06	1.26758e+06	0.81208	1	0.722407	0.722407
Q8BMC4	1	1	134.01	Nucleolar protein 9 OS=Mus musculus GN=Nop9 PE=2 SV=1 - [NOP9_MOUSE]	6349.84	7180.34	4644.78	11743	11282.5	12071.6	11706	10496.5	15668.9	20782.6	16826	0.0704555	1	0.0258885	0.0258885
Q8BH59	8	8	530.38	Calcium-binding mitochondrial carrier protein Aralar1 OS=Mus musculus GN=Slc25a12 PE=1 SV=1 - [CMC1_MOUSE]	335311	304407	278981	404438	375458	368372	183455	176454	261822	216650	210636	0.00347496	0.649803	0.000342904	0.000342904
P56391	4	4	303.14	Cytochrome c oxidase subunit 6B1 OS=Mus musculus GN=Cox6b1 PE=1 SV=2 - [CX6B1_MOUSE]	1.0728e+06	880466	896279	843565	874671	999213	969743	1.19533e+06	931540	869040	980638	0.491239	1	0.356096	0.356096
Q9CQM9	4	4	223.48	Glutaredoxin-3 OS=Mus musculus GN=Glrx3 PE=1 SV=1 - [GLRX3_MOUSE]	87321.7	124578	136487	149530	111311	97551.7	181956	155453	183481	169064	130724	0.0394916	1	0.0115929	0.0115929
Q9CWK3	2	2	125.35	CD2 antigen cytoplasmic tail-binding protein 2 OS=Mus musculus GN=Cd2bp2 PE=1 SV=1 - [CD2B2_MOUSE]	39679.4	35723.9	43991.9	50674.8	32713.5	39822.1	65890	75315.4	83038.8	80675.8	64990.9	0.00092167	0.088658	4.43068e-05	4.43068e-05
Q8VDI1	1	1	87.99	Epithelial-stromal interaction protein 1 OS=Mus musculus GN=Epsti1 PE=1 SV=2 - [ESIP1_MOUSE]	87004.6	31632.5	27109.5	57536.4	53786	45917.7	22061.7	31819.5	40692.7	55266.3	46974.2	0.511155	1	0.377102	0.377102
Q9JLI6	3	2	164.79	Selenocysteine lyase OS=Mus musculus GN=Scly PE=1 SV=1 - [SCLY_MOUSE]	22035.3	12898.2	7992.01	12681.7	22063	26656.3	4941.21	2576.44	10780.6	7646.14	6255.18	0.0298541	1	0.00792889	0.00792889
Q8CH25	2	2	70.33	SAFB-like transcription modulator OS=Mus musculus GN=Sltm PE=1 SV=1 - [SLTM_MOUSE]	13597.3	9259.05	12677.8	12671.2	11497.1	11967.3	9719.65	11713.1	11169.4	8099.83	7580.62	0.115524	1	0.0517961	0.0517961
Q9QZ88	2	2	87.47	Vacuolar protein sorting-associated protein 29 OS=Mus musculus GN=Vps29 PE=1 SV=1 - [VPS29_MOUSE]	47706.8	35438.3	45382.8	31742	32807.7	31005.2	32846	26494.6	28260.7	27915.2	26641.6	0.0578593	1	0.0195526	0.0195526
Q80X50	6	6	280.31	Ubiquitin-associated protein 2-like OS=Mus musculus GN=Ubap2l PE=1 SV=1 - [UBP2L_MOUSE]	131730	103516	109296	150260	140080	144059	175925	185528	162608	222341	262584	0.0125161	1	0.00244246	0.00244246
Q9EQH2	4	4	202.7	Endoplasmic reticulum aminopeptidase 1 OS=Mus musculus GN=Erap1 PE=2 SV=2 - [ERAP1_MOUSE]	155071	185323	177730	191152	157888	205984	151680	189700	223605	211833	177672	0.586224	1	0.461774	0.461774
Q9EPL8	1	1	90.87	Importin-7 OS=Mus musculus GN=Ipo7 PE=1 SV=2 - [IPO7_MOUSE]	14307.4	12622.2	13458.9	14995.8	12785.5	13129.3	21911.3	15708.3	20180.4	28438.5	22846.3	0.00561536	1	0.000734323	0.000734323
Q9QYF1	2	2	92.04	Retinol dehydrogenase 11 OS=Mus musculus GN=Rdh11 PE=2 SV=2 - [RDH11_MOUSE]	7318.4	10653.3	4908.2	15911	11225.9	9546.9	11558.8	10482.2	13530.5	15082.8	16128.3	0.203259	1	0.108934	0.108934
O89090	1	1	73.42	Transcription factor Sp1 OS=Mus musculus GN=Sp1 PE=1 SV=2 - [SP1_MOUSE]	35327.1	38485.1	37215.1	50692.2	32224	30113	44122.2	46627.8	86204.8	45473.6	46652.1	0.0913605	1	0.0377444	0.0377444
Q9R1K9	1	1	83.74	Centrin-2 OS=Mus musculus GN=Cetn2 PE=1 SV=1 - [CETN2_MOUSE]	37017.1	53054.3	45010.8	59412.9	52011.2	53681.8	42491.9	25231.4	49604.8	43108.1	38478	0.179441	1	0.0919839	0.0919839
P53569	2	2	88.79	CCAAT/enhancer-binding protein zeta OS=Mus musculus GN=Cebpz PE=2 SV=2 - [CEBPZ_MOUSE]	3337.25	5050.85	2553.08	7407.49	4326.59	6730	14405	16380.5	18586.1	17117.9	14921.2	0.00141226	0.17729	9.00865e-05	9.00865e-05
Q9QXS1	47	46	2663.08	Plectin OS=Mus musculus GN=Plec PE=1 SV=3 - [PLEC_MOUSE]	1.04564e+06	1.0362e+06	1.0727e+06	1.19999e+06	1.01475e+06	1.06971e+06	1.82131e+06	1.7332e+06	1.965e+06	1.98147e+06	1.96867e+06	3.03911e-05	0.000151666	7.23253e-08	7.46775e-08
P49442	2	2	160.91	Inositol polyphosphate 1-phosphatase OS=Mus musculus GN=Inpp1 PE=1 SV=2 - [INPP_MOUSE]	51648.3	74516.4	72191.8	57126.3	67490.4	72279.2	20931.7	14464.1	26496.5	24780.6	20967.2	0.000276103	0.00940963	4.55011e-06	4.55025e-06
P62830	3	3	285.23	60S ribosomal protein L23 OS=Mus musculus GN=Rpl23 PE=1 SV=1 - [RL23_MOUSE]	567753	551721	326676	681208	561668	601704	839648	690700	723713	825298	873315	0.0390426	1	0.0114099	0.0114099
Q8BN21	1	1	58.31	Serine/threonine-protein kinase VRK2 OS=Mus musculus GN=Vrk2 PE=1 SV=2 - [VRK2_MOUSE]	5168.46	3312.44	977.92	7223.74	4802.66	5387.42	6135.45	6153.17	10987	11407.9	10622.1	0.097988	1	0.0416484	0.0416484
Q0P678	2	2	44.73	Zinc finger CCCH domain-containing protein 18 OS=Mus musculus GN=Zc3h18 PE=1 SV=1 - [ZCH18_MOUSE]	11953	6726.51	5126.32	4202.83	4057.12	3057.52	2768.55	5986	8118.55	4103.13	4858.29	0.840724	1	0.764294	0.764294
Q8BHG9	1	1	50.18	CGG triplet repeat-binding protein 1 OS=Mus musculus GN=Cggbp1 PE=2 SV=1 - [CGBP1_MOUSE]	16808.1	17414.5	15413.2	14193.3	10727.1	9842.86	11529.4	8574.77	11422.1	9584.95	9125.68	0.0703343	1	0.0257043	0.0257043
P63028	3	2	288.7	Translationally-controlled tumor protein OS=Mus musculus GN=Tpt1 PE=1 SV=1 - [TCTP_MOUSE]	356766	447319	264154	358985	371676	405462	724326	557332	403475	509140	536016	0.0311883	1	0.00843167	0.00843167
Q6NZB0	3	3	140.22	DnaJ homolog subfamily C member 8 OS=Mus musculus GN=Dnajc8 PE=2 SV=2 - [DNJC8_MOUSE]	179886	137230	185124	161144	134992	121415	121025	103900	129891	145830	104703	0.0950557	1	0.0396329	0.0396329
O55135	3	3	202.97	Eukaryotic translation initiation factor 6 OS=Mus musculus GN=Eif6 PE=1 SV=2 - [IF6_MOUSE]	202800	171960	204837	183820	129623	157031	268052	259321	225342	248456	221315	0.0145941	1	0.00300078	0.00300078
P11157	1	1	72.1	Ribonucleoside-diphosphate reductase subunit M2 OS=Mus musculus GN=Rrm2 PE=1 SV=1 - [RIR2_MOUSE]	12490.2	3203.92	23518.6	4599.6	951.044	4616.26	14040.3	32074.6	24048.4	39261.6	40292.6	0.0388758	1	0.0113241	0.0113241
Q99J36	1	1	84.62	THUMP domain-containing protein 1 OS=Mus musculus GN=Thumpd1 PE=1 SV=1 - [THUM1_MOUSE]	15060.5	15819.1	10383.5	19699.1	7291.69	10598.4	15998.6	15407	22275.3	44244.3	23154.7	0.0860597	1	0.0350629	0.0350629
Q9CPQ8	1	1	72.81	ATP synthase subunit g, mitochondrial OS=Mus musculus GN=Atp5l PE=1 SV=1 - [ATP5L_MOUSE]	62409	38317	26323.5	25945.2	34823	27892	21264	19578.9	19007.3	14531.5	14100.3	0.0153527	1	0.00323716	0.00323716
Q8VDQ8	2	1	73.64	NAD-dependent protein deacetylase sirtuin-2 OS=Mus musculus GN=Sirt2 PE=1 SV=2 - [SIR2_MOUSE]	15849.4	17985.1	5864.9	20649.7	12536.2	11603.3	26245.6	22910.4	18708.6	29342.1	25827.7	0.0534306	1	0.0176268	0.0176268
Q6ZWN5	6	6	289.89	40S ribosomal protein S9 OS=Mus musculus GN=Rps9 PE=2 SV=3 - [RS9_MOUSE]	435390	391093	340860	426338	417945	316623	674241	498912	414376	544788	492238	0.0381539	1	0.0109686	0.0109686
P56376	1	1	75.61	Acylphosphatase-1 OS=Mus musculus GN=Acyp1 PE=2 SV=2 - [ACYP1_MOUSE]	17369.6	19290	12586.9	20647.1	19662	22503	12755.4	10956.8	13118	11634.4	10466.6	0.00924842	1	0.00152746	0.00152746
P62137	8	4	467.29	Serine/threonine-protein phosphatase PP1-alpha catalytic subunit OS=Mus musculus GN=Ppp1ca PE=1 SV=1 - [PP1A_MOUSE]	316993	258894	254169	221345	237884	239620	234230	246063	223308	255051	259054	0.64435	1	0.525969	0.525969
P70296	3	3	226.7	Phosphatidylethanolamine-binding protein 1 OS=Mus musculus GN=Pebp1 PE=1 SV=3 - [PEBP1_MOUSE]	560241	592487	679503	494063	493188	521725	520079	472397	439113	466109	413865	0.0619058	1	0.021421	0.021421
Q9R0Q6	3	2	136.33	Actin-related protein 2/3 complex subunit 1A OS=Mus musculus GN=Arpc1a PE=1 SV=1 - [ARC1A_MOUSE]	25994.7	27481.6	27750.6	25533.2	25866.1	18941.9	22846	23148.5	26679.4	28146.7	18447.5	0.648127	1	0.530285	0.530285
Q8VDJ3	2	2	87.09	Vigilin OS=Mus musculus GN=Hdlbp PE=1 SV=1 - [VIGLN_MOUSE]	14051.9	14222.9	6968.56	14569.8	11958	10345.8	27899.6	21240.2	22613.2	28506.9	22915.6	0.00422388	0.888614	0.000476469	0.000476469
P63325	3	3	298.26	40S ribosomal protein S10 OS=Mus musculus GN=Rps10 PE=1 SV=1 - [RS10_MOUSE]	509840	422658	665122	451032	393997	376323	664751	604515	574378	683536	583331	0.0483297	1	0.0152017	0.0152017
Q9CZD3	4	4	235.48	Glycine--tRNA ligase OS=Mus musculus GN=Gars PE=1 SV=1 - [SYG_MOUSE]	272098	201285	246777	253188	213489	240340	251653	247948	278363	304473	264469	0.140546	1	0.0666942	0.0666942
Q3TIR3	1	1	39.58	Synembryn-A OS=Mus musculus GN=Ric8a PE=1 SV=2 - [RIC8A_MOUSE]	6349.24	8540.77	1752.21	14231.9	11977.2	9899.06	6818.33	5364.18	5109.3	8299.77	8680.81	0.860412	1	0.79325	0.79325
Q9Z130	4	1	176.38	Heterogeneous nuclear ribonucleoprotein D-like OS=Mus musculus GN=Hnrpdl PE=1 SV=1 - [HNRDL_MOUSE]	10093.5	13167.8	3892.17	4933.77	6946.63	5434.28	54643.3	18929.8	12222	13347.8	15326.1	0.036414	1	0.010233	0.010233
P26039	39	38	3065.28	Talin-1 OS=Mus musculus GN=Tln1 PE=1 SV=2 - [TLN1_MOUSE]	4.36941e+06	4.27513e+06	4.04348e+06	4.12368e+06	3.67691e+06	3.47113e+06	3.27382e+06	2.70467e+06	3.11183e+06	3.16003e+06	2.74013e+06	0.00422388	0.887013	0.000475355	0.000475355
P50516	4	4	159	V-type proton ATPase catalytic subunit A OS=Mus musculus GN=Atp6v1a PE=1 SV=2 - [VATA_MOUSE]	95619.3	91556.7	96678.8	94665.6	86927	81279.2	84731.6	86540.5	101673	112257	95964.8	0.519287	1	0.385325	0.385325
P70295	1	1	49.44	Ancient ubiquitous protein 1 OS=Mus musculus GN=Aup1 PE=2 SV=1 - [AUP1_MOUSE]	23164.9	28187.5	11585.7	32668.2	31045.9	15109.2	20219.7	19569.3	29684.6	27066.7	32429.8	0.655922	1	0.539473	0.539473
Q68FD5	27	27	1757.43	Clathrin heavy chain 1 OS=Mus musculus GN=Cltc PE=1 SV=3 - [CLH1_MOUSE]	2.20622e+06	2.06032e+06	2.13793e+06	2.02093e+06	2.05869e+06	2.03477e+06	2.11997e+06	2.2256e+06	2.4312e+06	2.34652e+06	2.17811e+06	0.0525078	1	0.0171285	0.0171285
Q9Z110	7	6	497.66	Delta-1-pyrroline-5-carboxylate synthase OS=Mus musculus GN=Aldh18a1 PE=2 SV=2 - [P5CS_MOUSE]	228502	209333	182673	233101	250440	252973	270241	245020	278599	276439	314208	0.0415711	1	0.0124852	0.0124852
P61327	2	2	51.6	Protein mago nashi homolog OS=Mus musculus GN=Magoh PE=2 SV=1 - [MGN_MOUSE]	226086	186136	269460	209261	174756	227548	201682	320949	225912	211382	210444	0.598284	1	0.476121	0.476121
Q9D1J3	5	5	280.1	SAP domain-containing ribonucleoprotein OS=Mus musculus GN=Sarnp PE=1 SV=3 - [SARNP_MOUSE]	457188	348179	385382	442957	341178	316681	339930	328958	411858	383844	304018	0.53153	1	0.400129	0.400129
Q9QUR6	7	7	398.8	Prolyl endopeptidase OS=Mus musculus GN=Prep PE=2 SV=1 - [PPCE_MOUSE]	190342	246420	236000	184349	190782	231539	363280	261794	284232	292357	278299	0.0113661	1	0.00214229	0.00214229
Q505B7	1	1	74.86	Protein archease OS=Mus musculus GN=Zbtb8os PE=2 SV=2 - [ARCH_MOUSE]	36478	25452.1	51940.3	18786.2	22378.7	23029.3	23634.9	22105.5	20874.9	22391.7	26323.5	0.429344	1	0.297945	0.297945
P52503	2	2	63.22	NADH dehydrogenase [ubiquinone] iron-sulfur protein 6, mitochondrial OS=Mus musculus GN=Ndufs6 PE=1 SV=2 - [NDUS6_MOUSE]	14902.3	35124.2	49647	30624.7	26736.6	35161.4	33297	29889.1	34542.4	30905.3	27508.6	0.904197	1	0.86399	0.86399
Q9DCF9	1	1	128.33	Translocon-associated protein subunit gamma OS=Mus musculus GN=Ssr3 PE=1 SV=1 - [SSRG_MOUSE]	75386	62998	45884.6	77321.5	64455	59520.1	80853.4	88975.1	99414.6	97290.6	85777.5	0.0180919	1	0.00398694	0.00398694
P48193	2	2	114.13	Protein 4.1 OS=Mus musculus GN=Epb41 PE=1 SV=2 - [41_MOUSE]	20837.8	28720.3	7734.37	19674.3	40543.8	25714.1	27410.5	23015.9	17552.8	15914.7	17345	0.855219	1	0.787241	0.787241
P62204	3	3	376.68	Calmodulin OS=Mus musculus GN=Calm1 PE=1 SV=2 - [CALM_MOUSE]	3.69883e+06	3.08038e+06	3.02699e+06	2.80995e+06	3.07773e+06	3.16204e+06	3.44346e+06	3.04983e+06	3.11373e+06	3.39097e+06	2.67536e+06	0.972955	1	0.959512	0.959512
Q64524	8	1	915.84	Histone H2B type 2-E OS=Mus musculus GN=Hist2h2be PE=1 SV=3 - [H2B2E_MOUSE]	136941	105204	134505	77759	109777	115003	76522.4	92992.4	63402.2	54852.3	80828.1	0.0287	1	0.00752676	0.00752676
P97807	4	4	166.88	Fumarate hydratase, mitochondrial OS=Mus musculus GN=Fh PE=1 SV=3 - [FUMH_MOUSE]	64235.2	76193.8	51325.7	74518.5	55860.6	60917.1	120006	66076.7	83195.9	81229.8	66797.1	0.137175	1	0.0646373	0.0646373
Q9CR16	5	5	256.6	Peptidyl-prolyl cis-trans isomerase D OS=Mus musculus GN=Ppid PE=1 SV=3 - [PPID_MOUSE]	162768	159062	144106	176000	161599	165388	187418	150285	128870	184524	183802	0.829863	1	0.744546	0.744546
Q9CR57	3	3	303.04	60S ribosomal protein L14 OS=Mus musculus GN=Rpl14 PE=2 SV=3 - [RL14_MOUSE]	389953	312154	216710	377201	357846	340405	561497	388236	317197	413968	395052	0.211989	1	0.11553	0.11553
P62309	1	1	49.6	Small nuclear ribonucleoprotein G OS=Mus musculus GN=Snrpg PE=1 SV=1 - [RUXG_MOUSE]	11707.3	3715.98	39497.9	3965.91	2880.81	5745.65	7572.35	6400.98	4101.95	6539.26	6125.63	0.837877	1	0.760119	0.760119
O09159	1	1	53.28	Lysosomal alpha-mannosidase OS=Mus musculus GN=Man2b1 PE=2 SV=4 - [MA2B1_MOUSE]	12370.7	3807.56	13385.8	12227	18605.4	15944.8	3981.31	9848.87	9941.83	10910.6	11380	0.519287	1	0.385181	0.385181
P25976	6	6	223.23	Nucleolar transcription factor 1 OS=Mus musculus GN=Ubtf PE=1 SV=1 - [UBF1_MOUSE]	248412	182727	335933	267493	194733	189632	196641	248610	245592	255002	209731	0.984568	1	0.977978	0.977978
Q61107	1	1	47.08	Guanylate-binding protein 4 OS=Mus musculus GN=Gbp4 PE=1 SV=1 - [GBP4_MOUSE]	20134.4	27141.6	12839.1	21839.3	31602	17740.6	18836.1	10088.7	20414.5	19596.6	16527.3	0.360434	1	0.234181	0.234181
P97379	2	2	57.84	Ras GTPase-activating protein-binding protein 2 OS=Mus musculus GN=G3bp2 PE=1 SV=2 - [G3BP2_MOUSE]	9165.69	12279.1	9352.51	6475.87	11307.3	9846.09	30925.9	15673.6	10777.7	9708.75	16313.6	0.115695	1	0.0519279	0.0519279
Q9DAA6	1	1	60.63	Exosome complex component CSL4 OS=Mus musculus GN=Exosc1 PE=2 SV=1 - [EXOS1_MOUSE]	6412.12	4123.85	10796.4	6019.81	5737.95	5426.92	13668.4	18298.8	13612.7	14720.6	14010	0.00279291	0.489773	0.00025656	0.00025656
P28063	4	4	361.16	Proteasome subunit beta type-8 OS=Mus musculus GN=Psmb8 PE=1 SV=2 - [PSB8_MOUSE]	588179	455500	479415	404992	409558	488480	465582	439206	362313	356989	353318	0.132491	1	0.0614212	0.0614212
Q62422	2	2	86.71	Osteoclast-stimulating factor 1 OS=Mus musculus GN=Ostf1 PE=1 SV=2 - [OSTF1_MOUSE]	101653	60595.5	77056.3	63647.2	58525.6	66180.2	55450	51337.1	47524.8	55735.6	50720.5	0.045536	1	0.0140011	0.0140011
Q61035	3	1	131.64	Histidine--tRNA ligase, cytoplasmic OS=Mus musculus GN=Hars PE=2 SV=2 - [SYHC_MOUSE]	26532.3	22416.7	59124.3	22011.4	19058.3	18647.1	25831.4	23333.3	26484.8	28098.9	19781.1	0.897088	1	0.851255	0.851255
Q99LF4	2	2	72.41	tRNA-splicing ligase RtcB homolog OS=Mus musculus GN=D10Wsu52e PE=2 SV=1 - [RTCB_MOUSE]	22670.7	17642	31838.9	23369.4	19516.7	18340.9	60246.3	21262.7	26028.3	26831.8	21119.6	0.331068	1	0.210207	0.210207
Q9CZ44	5	4	492.99	NSFL1 cofactor p47 OS=Mus musculus GN=Nsfl1c PE=1 SV=1 - [NSF1C_MOUSE]	191055	221704	203210	227683	165556	159625	249293	197670	207420	213116	182116	0.496374	1	0.361235	0.361235
Q8BWT1	9	8	549.87	3-ketoacyl-CoA thiolase, mitochondrial OS=Mus musculus GN=Acaa2 PE=1 SV=3 - [THIM_MOUSE]	339208	291704	349424	332813	338021	353567	344663	434131	456009	409452	389328	0.0228838	1	0.00559841	0.00559841
Q9Z2N8	3	3	178.74	Actin-like protein 6A OS=Mus musculus GN=Actl6a PE=1 SV=2 - [ACL6A_MOUSE]	168226	148191	88308.4	170347	194529	173125	149326	150666	166836	174832	188512	0.671883	1	0.561235	0.561235
P09671	2	2	126.55	Superoxide dismutase [Mn], mitochondrial OS=Mus musculus GN=Sod2 PE=1 SV=3 - [SODM_MOUSE]	71169.3	58456.5	51602.2	66577.7	63305.1	68556.3	64868.1	59437.5	79100.1	80813.4	60735.1	0.456914	1	0.322297	0.322297
Q60648	3	3	194.15	Ganglioside GM2 activator OS=Mus musculus GN=Gm2a PE=1 SV=2 - [SAP3_MOUSE]	128058	115788	154693	204257	157769	199807	216170	135725	396337	307517	252105	0.101356	1	0.043659	0.043659
Q3U1F9	2	2	88.5	Phosphoprotein associated with glycosphingolipid-enriched microdomains 1 OS=Mus musculus GN=Pag1 PE=1 SV=2 - [PHAG1_MOUSE]	1010.17	0	531.022	1515.37	2319.76	1949.56	29731.1	33316.5	26740.9	23516.4	18394.4	0.0522018	1	0.0169202	0.0169202
P35279	2	1	87.17	Ras-related protein Rab-6A OS=Mus musculus GN=Rab6a PE=1 SV=4 - [RAB6A_MOUSE]	41629.3	39384.3	72618.2	49907.4	48833.4	35664.6	32199.7	36113.1	46319	41737.7	35994.1	0.253562	1	0.147479	0.147479
Q80U16	1	1	35.75	Protein FAM65B OS=Mus musculus GN=Fam65b PE=1 SV=2 - [FA65B_MOUSE]	21571.4	15922.4	8470.88	30182.6	18272.7	24740.9	10771	6276.33	19256.2	15987.5	12391.7	0.248364	1	0.14351	0.14351
Q8BHS3	2	2	133.74	Pre-mRNA-splicing factor RBM22 OS=Mus musculus GN=Rbm22 PE=2 SV=1 - [RBM22_MOUSE]	33419.6	52369.6	268648	56913	67104.8	63048.5	52645	44166	59213.5	51608.1	56382.3	0.537111	1	0.406476	0.406476
Q8R001	3	3	90.97	Microtubule-associated protein RP/EB family member 2 OS=Mus musculus GN=Mapre2 PE=1 SV=1 - [MARE2_MOUSE]	65213.6	61652.4	80303.2	63483.6	56531.8	59203.4	48737.2	55475.1	49076.8	55537.1	44553.3	0.0254678	1	0.00642453	0.00642453
Q9DCG9	2	2	94.12	tRNA methyltransferase 112 homolog OS=Mus musculus GN=Trmt112 PE=2 SV=1 - [TR112_MOUSE]	45550.1	104946	61811.2	62773.6	113471	83559.3	127857	86468	121768	36799.8	129546	0.594475	1	0.472241	0.472241
O35737	8	5	802.91	Heterogeneous nuclear ribonucleoprotein H OS=Mus musculus GN=Hnrnph1 PE=1 SV=3 - [HNRH1_MOUSE]	375174	282333	322096	229807	261798	254893	496042	368546	254353	300856	350102	0.274902	1	0.162246	0.162246
Q8CI33	1	1	41.43	CWF19-like protein 1 OS=Mus musculus GN=Cwf19l1 PE=2 SV=2 - [C19L1_MOUSE]	21849.1	14298.6	14483.8	15984	12605.6	14632	15141.3	14633.7	12381.9	12872.7	15141.6	0.461211	1	0.326426	0.326426
Q8K212	1	1	33.99	Phosphofurin acidic cluster sorting protein 1 OS=Mus musculus GN=Pacs1 PE=1 SV=2 - [PACS1_MOUSE]	9380.25	10875.9	13764.2	11755	7127.42	7914.11	3274.93	4733.19	15057.2	5590.97	3181.67	0.115524	1	0.0517735	0.0517735
Q07417	3	3	281.75	Short-chain specific acyl-CoA dehydrogenase, mitochondrial OS=Mus musculus GN=Acads PE=2 SV=2 - [ACADS_MOUSE]	185054	121322	324485	132023	122057	147233	91365.1	109269	121102	118040	103899	0.115166	1	0.0515262	0.0515262
Q8K1Z0	1	1	50.58	Ubiquinone biosynthesis protein COQ9, mitochondrial OS=Mus musculus GN=Coq9 PE=1 SV=1 - [COQ9_MOUSE]	7381.36	4358.56	4556.87	1722.96	2007.99	4129.09	3241.64	5131.01	6897.72	3920.21	3907.84	0.574788	1	0.444564	0.444564
Q99P72	1	1	33.15	Reticulon-4 OS=Mus musculus GN=Rtn4 PE=1 SV=2 - [RTN4_MOUSE]	55538.4	133495	126789	164851	135787	142826	119971	113652	207053	138496	144122	0.567191	1	0.436259	0.436259
Q8BGZ7	5	1	441.19	Keratin, type II cytoskeletal 75 OS=Mus musculus GN=Krt75 PE=1 SV=1 - [K2C75_MOUSE]	82390.7	36988.5	40131.2	89445.3	33387.4	17175.3	50978.7	34159.1	25562.1	34905.1	73124.1	0.915911	1	0.879728	0.879728
Q99KF1	3	2	185.83	Transmembrane emp24 domain-containing protein 9 OS=Mus musculus GN=Tmed9 PE=2 SV=2 - [TMED9_MOUSE]	118342	111989	135211	110649	134151	119809	98302.7	100493	83823.5	95700.3	123153	0.0531463	1	0.0174793	0.0174793
Q8BFQ8	1	1	35.6	Parkinson disease 7 domain-containing protein 1 OS=Mus musculus GN=Pddc1 PE=1 SV=1 - [PDDC1_MOUSE]	4423.54	4360.98	1288.97	4477.2	8853.88	3913.21	3924.65	2713.06	1761.79	4612.52	1915.93	0.44417	1	0.31056	0.31056
Q920B9	6	5	279.2	FACT complex subunit SPT16 OS=Mus musculus GN=Supt16h PE=1 SV=2 - [SP16H_MOUSE]	336461	283452	205295	312872	234147	279704	314295	394533	352418	349423	332964	0.0634415	1	0.0221818	0.0221818
Q9JHS3	1	1	46.81	Ragulator complex protein LAMTOR2 OS=Mus musculus GN=Lamtor2 PE=1 SV=1 - [LTOR2_MOUSE]	16440.1	20216.6	24132	25213.3	16860.4	17687.8	15181	12896	14953.9	16449	11546.8	0.03114	1	0.00840381	0.00840381
P47757	8	8	455.89	F-actin-capping protein subunit beta OS=Mus musculus GN=Capzb PE=1 SV=3 - [CAPZB_MOUSE]	1.43585e+06	1.15105e+06	1.26702e+06	886324	989267	1.0359e+06	827780	847686	638196	637902	653881	0.00918132	1	0.0014989	0.0014989
Q8BK64	1	1	57.46	Activator of 90 kDa heat shock protein ATPase homolog 1 OS=Mus musculus GN=Ahsa1 PE=2 SV=2 - [AHSA1_MOUSE]	87863.3	92107.4	93220.6	113377	99336.6	96286.8	53590.2	44810.2	79617.1	87130.6	56426.1	0.0217129	1	0.00518796	0.00518796
Q64378	1	1	56.1	Peptidyl-prolyl cis-trans isomerase FKBP5 OS=Mus musculus GN=Fkbp5 PE=1 SV=1 - [FKBP5_MOUSE]	19521.5	35106.4	17295	29451.7	43174.6	33054.2	31834.5	46693.9	27914.5	42800.1	39837.3	0.274902	1	0.162206	0.162206
P0DN34	1	1	27.12	NADH dehydrogenase [ubiquinone] 1 beta subcomplex subunit 1 OS=Mus musculus GN=Ndufb1 PE=3 SV=1 - [NDUB1_MOUSE]	26774.2	16018.9	13062.2	15144.4	16994.9	11721.7	21728.4	29136.2	13089.5	9280.53	12639.4	0.961637	1	0.943786	0.943786
Q9ET30	3	3	145.87	Transmembrane 9 superfamily member 3 OS=Mus musculus GN=Tm9sf3 PE=1 SV=1 - [TM9S3_MOUSE]	45224.7	50149.9	49615.2	38304.6	55804.7	60673.2	46409.2	39644.6	38255.6	46959.1	66736.5	0.725284	1	0.624081	0.624081
P03930	2	2	112.43	ATP synthase protein 8 OS=Mus musculus GN=Mtatp8 PE=1 SV=1 - [ATP8_MOUSE]	263173	227936	205968	224120	268843	252801	213107	289876	236142	218884	263065	0.898752	1	0.854691	0.854691
Q9CXT8	1	1	29.16	Mitochondrial-processing peptidase subunit beta OS=Mus musculus GN=Pmpcb PE=2 SV=1 - [MPPB_MOUSE]	6830.87	5719.84	7818.01	3999.42	6968.26	10272.2	7474.67	6986.89	15084.7	13760.6	12788.2	0.106811	1	0.0462629	0.0462629
Q9CWM4	1	1	52.08	Prefoldin subunit 1 OS=Mus musculus GN=Pfdn1 PE=2 SV=1 - [PFD1_MOUSE]	68009.2	56179.6	56010.1	55139.4	53485.9	55315.9	70559.2	61595.4	61437.1	80853.1	73314.1	0.0426631	1	0.0129553	0.0129553
P62257	1	1	33.19	Ubiquitin-conjugating enzyme E2 H OS=Mus musculus GN=Ube2h PE=2 SV=1 - [UBE2H_MOUSE]	5939.02	4795.27	4088.33	6059.46	4119.34	5188.99	3472.73	1935.92	3138.86	3750.11	2025.51	0.0150334	1	0.00314039	0.00314039
Q8CG76	1	1	57.81	Aflatoxin B1 aldehyde reductase member 2 OS=Mus musculus GN=Akr7a2 PE=1 SV=3 - [ARK72_MOUSE]	4826.41	8366.07	4077.13	3956.82	6798.69	8579.16	6794.84	8024.4	3068.65	5553.04	7216.1	0.987706	1	0.983945	0.983945
Q3TEA8	5	5	333.04	Heterochromatin protein 1-binding protein 3 OS=Mus musculus GN=Hp1bp3 PE=1 SV=1 - [HP1B3_MOUSE]	749039	676562	462681	821727	788811	838056	484549	499233	626358	579988	555175	0.097051	1	0.0410192	0.0410192
Q8C092	1	1	22.33	Transcription initiation factor TFIID subunit 5 OS=Mus musculus GN=Taf5 PE=2 SV=1 - [TAF5_MOUSE]	2344.81	3169.85	5837.24	6626.4	4003.79	2893.81	6066.06	3165.93	6374.25	7277.63	4119.22	0.368636	1	0.241888	0.241888
P23492	3	3	144.05	Purine nucleoside phosphorylase OS=Mus musculus GN=Pnp PE=1 SV=2 - [PNPH_MOUSE]	100581	125481	65720.4	97403.5	111768	107415	112474	65697.3	90462.9	103998	70864.2	0.484437	1	0.347706	0.347706
Q8BYW1	3	3	141.36	Rho GTPase-activating protein 25 OS=Mus musculus GN=Arhgap25 PE=1 SV=2 - [RHG25_MOUSE]	90925.9	91516.9	62046.2	95483.9	87749.9	83382.9	64346.7	64984.7	69683	77551.6	61351.5	0.0590755	1	0.0201042	0.0201042
Q8QZY9	3	3	240.72	Splicing factor 3B subunit 4 OS=Mus musculus GN=Sf3b4 PE=2 SV=1 - [SF3B4_MOUSE]	133572	117828	110384	111736	123047	118209	128587	145418	122484	114896	120714	0.384042	1	0.25554	0.25554
Q6PB66	6	5	435.69	Leucine-rich PPR motif-containing protein, mitochondrial OS=Mus musculus GN=Lrpprc PE=1 SV=2 - [LPPRC_MOUSE]	144353	137349	131530	117962	150340	149561	237037	255270	209471	252859	217398	0.000277344	0.0105833	5.12756e-06	5.12767e-06
P51174	6	6	327.42	Long-chain specific acyl-CoA dehydrogenase, mitochondrial OS=Mus musculus GN=Acadl PE=2 SV=2 - [ACADL_MOUSE]	424423	418497	410333	442176	409546	455610	240120	270559	338953	322843	264730	0.00152284	0.201731	0.000102924	0.000102924
P62983	8	6	510.67	Ubiquitin-40S ribosomal protein S27a OS=Mus musculus GN=Rps27a PE=1 SV=2 - [RS27A_MOUSE]	303533	179974	233476	231208	153686	221362	624238	321438	356097	325319	311979	0.0273835	1	0.00709025	0.00709025
Q9D1I6	1	1	84.59	39S ribosomal protein L14, mitochondrial OS=Mus musculus GN=Mrpl14 PE=2 SV=1 - [RM14_MOUSE]	6967.99	4268.15	6996.69	5210.37	5613.63	4756.18	8381.06	9746.34	5606.64	7617.09	8864.11	0.0565307	1	0.0190768	0.0190768
Q9CRB9	3	3	158.68	Coiled-coil-helix-coiled-coil-helix domain-containing protein 3, mitochondrial OS=Mus musculus GN=Chchd3 PE=1 SV=1 - [CHCH3_MOUSE]	70687.1	58769.4	109248	48040.9	63510.4	35672.9	56323.3	84345.9	63962.9	63841.3	82391.8	0.605358	1	0.483768	0.483768
Q62318	8	8	407.21	Transcription intermediary factor 1-beta OS=Mus musculus GN=Trim28 PE=1 SV=3 - [TIF1B_MOUSE]	415692	395635	346876	386386	383408	363120	404937	459247	431163	443547	416998	0.0268893	1	0.00689829	0.00689829
P54775	2	2	76.76	26S protease regulatory subunit 6B OS=Mus musculus GN=Psmc4 PE=1 SV=2 - [PRS6B_MOUSE]	50809.4	69467.8	86284.9	75601.1	63818.1	65764	81884.3	76980.5	116479	105146	97568.4	0.0407378	1	0.0120798	0.0120798
Q9CQZ5	2	2	131.16	NADH dehydrogenase [ubiquinone] 1 alpha subcomplex subunit 6 OS=Mus musculus GN=Ndufa6 PE=1 SV=1 - [NDUA6_MOUSE]	13629.1	14168.8	7288.98	12393.6	15834.4	11322.9	13277.8	11135.3	8443.13	10247	11876.6	0.592696	1	0.470198	0.470198
Q9CZ30	1	1	36.03	Obg-like ATPase 1 OS=Mus musculus GN=Ola1 PE=1 SV=1 - [OLA1_MOUSE]	22419.1	12703.4	11237.7	16523.3	16654	13108.2	16045.3	11292.2	6045.07	18695.5	15002.5	0.540851	1	0.410594	0.410594
P35821	5	4	235.64	Tyrosine-protein phosphatase non-receptor type 1 OS=Mus musculus GN=Ptpn1 PE=1 SV=2 - [PTN1_MOUSE]	70480	66212.1	66635.3	74524.5	78376	68513.4	74940.7	55986.2	60977.9	67937.9	74540.8	0.464279	1	0.329567	0.329567
P59325	2	2	71.37	Eukaryotic translation initiation factor 5 OS=Mus musculus GN=Eif5 PE=1 SV=1 - [IF5_MOUSE]	51808	40120.1	31463.4	46434.5	39347.2	36271.5	39926	38502.8	43407.4	44962.5	31409.9	0.861452	1	0.796259	0.796259
Q9WUM3	2	2	117.57	Coronin-1B OS=Mus musculus GN=Coro1b PE=1 SV=1 - [COR1B_MOUSE]	144123	116477	135098	75665	94321.2	86030.3	63687	63481	40862.2	43896.7	50820.6	0.00561536	1	0.00073164	0.00073164
Q9DCT6	1	1	76.06	Chromatin complexes subunit BAP18 OS=Mus musculus GN=Bap18 PE=1 SV=1 - [BAP18_MOUSE]	20285.1	19922.9	33073.3	38047.4	27084.3	38584.7	15526.7	22037.9	25843	29388.2	23100	0.323331	1	0.203602	0.203602
Q62384	1	1	55.93	Zinc finger protein ZPR1 OS=Mus musculus GN=Znf259 PE=1 SV=1 - [ZPR1_MOUSE]	12758.2	6761.27	13303.6	8486.79	10803.5	9803.23	11546.2	8743.99	12307.5	16063.6	14798.8	0.310379	1	0.192343	0.192343
Q9QZC2	1	1	25.25	Plexin-C1 OS=Mus musculus GN=Plxnc1 PE=1 SV=1 - [PLXC1_MOUSE]	8603.85	17075.9	7745.27	2995.88	4390.94	7440.12	3556.19	5444.18	9635.06	1354.73	1040.2	0.204617	1	0.110148	0.110148
Q640N3	3	2	112.05	Rho GTPase-activating protein 30 OS=Mus musculus GN=Arhgap30 PE=2 SV=3 - [RHG30_MOUSE]	17393.6	16765	8864.03	16849	13175.9	13664.5	10131.1	18317.9	15241.7	15026.2	15050.1	0.897088	1	0.851401	0.851401
Q9QXB9	1	1	40.99	Developmentally-regulated GTP-binding protein 2 OS=Mus musculus GN=Drg2 PE=1 SV=1 - [DRG2_MOUSE]	10420.5	10378.1	4640.17	11325.5	12205.2	6878.27	13983.9	12571.1	10529.8	15522.1	11824.6	0.145252	1	0.0699644	0.0699644
P25799	1	1	74.98	Nuclear factor NF-kappa-B p105 subunit OS=Mus musculus GN=Nfkb1 PE=1 SV=2 - [NFKB1_MOUSE]	1604.52	13788.2	9151.26	8433.34	9518.57	9927.02	10841.3	10147.4	15703.6	6123.25	11776.9	0.508537	1	0.374444	0.374444
O35218	5	5	202.35	Cleavage and polyadenylation specificity factor subunit 2 OS=Mus musculus GN=Cpsf2 PE=1 SV=1 - [CPSF2_MOUSE]	489315	434717	610228	555424	362606	411719	484255	502984	664875	552222	424527	0.518818	1	0.384484	0.384484
P56203	4	4	147.46	Cathepsin W OS=Mus musculus GN=Ctsw PE=2 SV=2 - [CATW_MOUSE]	184946	187300	156617	164055	111140	199322	150902	187729	181462	154057	191517	0.764462	1	0.66804	0.66804
Q9WU00	1	1	21.83	Nuclear respiratory factor 1 OS=Mus musculus GN=Nrf1 PE=2 SV=2 - [NRF1_MOUSE]	33352.3	31373.5	29245.4	38891.1	26643.1	25327	23456.1	25638.6	31643.3	40939.7	24103.1	0.690335	1	0.580262	0.580262
Q8BMS1	9	9	733.58	Trifunctional enzyme subunit alpha, mitochondrial OS=Mus musculus GN=Hadha PE=1 SV=1 - [ECHA_MOUSE]	741224	693821	718549	736690	703372	768881	784043	698922	802893	680174	704645	0.877823	1	0.822254	0.822254
P48428	1	1	29.51	Tubulin-specific chaperone A OS=Mus musculus GN=Tbca PE=2 SV=3 - [TBCA_MOUSE]	36541.6	19493.8	28104.9	23265.8	19888.2	30483.6	16066.6	10642	19944.7	22364.5	17440.9	0.0732512	1	0.0274736	0.0274736
Q9QWL7	12	5	901.4	Keratin, type I cytoskeletal 17 OS=Mus musculus GN=Krt17 PE=1 SV=3 - [K1C17_MOUSE]	93270.2	18735.5	59986.5	68341.6	29616	13876.6	788685	7499.34	20410.7	12641.1	293030	0.800231	1	0.706915	0.706915
Q9CSH3	1	1	35.91	Exosome complex exonuclease RRP44 OS=Mus musculus GN=Dis3 PE=2 SV=4 - [RRP44_MOUSE]	7608.68	10998.5	7838.03	11407.3	9042.32	14043.4	11039.1	9113.29	19894.6	16668.5	15625.6	0.151524	1	0.0744216	0.0744216
P26011	1	1	26.4	Integrin beta-7 OS=Mus musculus GN=Itgb7 PE=1 SV=2 - [ITB7_MOUSE]	9192.92	6152.11	3675.31	1587.65	2252.09	4149.72	16123.3	16715.8	13045.1	13311.1	12548.5	0.00929056	1	0.00153885	0.00153885
Q9D8Y0	6	6	321.68	EF-hand domain-containing protein D2 OS=Mus musculus GN=Efhd2 PE=1 SV=1 - [EFHD2_MOUSE]	479534	376531	399737	466202	392665	385677	351377	316776	316152	367307	293047	0.0155308	1	0.00328948	0.00328948
O09110	1	1	33.06	Dual specificity mitogen-activated protein kinase kinase 3 OS=Mus musculus GN=Map2k3 PE=1 SV=2 - [MP2K3_MOUSE]	35760	28949.7	32042.5	30947.9	25514.4	28246.6	42795.4	40589.5	36085.4	37080.3	38556.8	0.0102693	1	0.00181357	0.00181357
P02088	8	7	1015.79	Hemoglobin subunit beta-1 OS=Mus musculus GN=Hbb-b1 PE=1 SV=2 - [HBB1_MOUSE]	2.86594e+07	8.41958e+06	8.18512e+06	4.7762e+06	4.74836e+07	9.0817e+06	2.37896e+06	5.71409e+06	3.60563e+06	5.21173e+06	3.31677e+06	0.0585823	1	0.0198527	0.0198527
Q8K4Z3	2	2	106.06	NAD(P)H-hydrate epimerase OS=Mus musculus GN=Apoa1bp PE=1 SV=1 - [NNRE_MOUSE]	28330.6	43697.8	36791.8	41160	39809.2	30342.5	27373.4	22645	16820.7	21783.9	15863.8	0.00700371	1	0.00104672	0.00104672
Q9D8C4	2	2	135.31	Interferon-induced 35 kDa protein homolog OS=Mus musculus GN=Ifi35 PE=2 SV=3 - [IN35_MOUSE]	93513.3	92369.1	107867	113380	99922.5	85698	68504.3	55307.9	73763.1	83121.1	54666.5	0.00889045	1	0.00143872	0.00143872
Q5SUA5	11	11	743.29	Unconventional myosin-Ig OS=Mus musculus GN=Myo1g PE=2 SV=1 - [MYO1G_MOUSE]	671105	719671	699152	815303	743819	834088	767103	796270	998695	931250	856096	0.0790745	1	0.0305609	0.0305609
P14685	6	6	328.04	26S proteasome non-ATPase regulatory subunit 3 OS=Mus musculus GN=Psmd3 PE=1 SV=3 - [PSMD3_MOUSE]	231214	222130	220653	249722	204091	197214	221530	222388	254570	272385	246772	0.186168	1	0.0966727	0.0966727
O35405	3	3	112.98	Phospholipase D3 OS=Mus musculus GN=Pld3 PE=2 SV=1 - [PLD3_MOUSE]	133736	132139	153913	174881	128050	153698	157772	165590	262464	230664	163191	0.0800164	1	0.0312975	0.0312975
P97351	7	7	591.47	40S ribosomal protein S3a OS=Mus musculus GN=Rps3a PE=1 SV=3 - [RS3A_MOUSE]	1.30799e+06	1.20887e+06	1.23324e+06	1.35453e+06	1.17004e+06	1.2068e+06	1.8608e+06	1.63627e+06	1.51967e+06	1.79013e+06	1.66328e+06	0.000830793	0.0731442	3.63793e-05	3.63793e-05
Q9D0R2	3	3	127.02	Threonine--tRNA ligase, cytoplasmic OS=Mus musculus GN=Tars PE=1 SV=2 - [SYTC_MOUSE]	85228.7	82425.6	80803.8	61700.5	63310.8	67251.6	104567	75890.3	69887.6	72004	73582.8	0.585018	1	0.457831	0.457831
P62259	9	7	644.5	14-3-3 protein epsilon OS=Mus musculus GN=Ywhae PE=1 SV=1 - [1433E_MOUSE]	733879	641951	763247	733886	614004	729979	1.15734e+06	602515	805495	934168	772918	0.232288	1	0.129798	0.129798
Q8CHK3	1	1	63.33	Lysophospholipid acyltransferase 7 OS=Mus musculus GN=Mboat7 PE=2 SV=1 - [MBOA7_MOUSE]	20130.3	23960.2	192352	19950	37999.3	49164	19881	14830	24443.5	16212.5	27804.1	0.240176	1	0.135806	0.135806
Q9DC50	2	2	86.01	Peroxisomal carnitine O-octanoyltransferase OS=Mus musculus GN=Crot PE=1 SV=1 - [OCTC_MOUSE]	40266	65568	33091.5	55755.8	54158.9	43997.8	42946.3	29707.1	43361.6	42860.5	41703.1	0.318526	1	0.199211	0.199211
Q64521	3	3	375.9	Glycerol-3-phosphate dehydrogenase, mitochondrial OS=Mus musculus GN=Gpd2 PE=1 SV=2 - [GPDM_MOUSE]	136252	145272	193936	168254	158778	156506	71544.9	69565	96341	85115.9	83854.4	0.000453447	0.0221436	1.07912e-05	1.07912e-05
Q9CWK8	2	2	72.48	Sorting nexin-2 OS=Mus musculus GN=Snx2 PE=1 SV=2 - [SNX2_MOUSE]	33123.6	52456.4	31857.9	49631.3	44883.6	51238.9	36796.9	41115.9	49897.1	43290.3	28730.7	0.630166	1	0.511445	0.511445
P32233	3	3	163.47	Developmentally-regulated GTP-binding protein 1 OS=Mus musculus GN=Drg1 PE=1 SV=1 - [DRG1_MOUSE]	62313.4	52642.2	45695.2	50856.2	54953.2	52203.8	79690	65385.3	67780.2	99134	80524.2	0.00708421	1	0.00106213	0.00106213
Q9CR68	4	3	149.62	Cytochrome b-c1 complex subunit Rieske, mitochondrial OS=Mus musculus GN=Uqcrfs1 PE=1 SV=1 - [UCRI_MOUSE]	143398	176250	154322	241822	194791	200398	168991	167960	199259	220857	214671	0.694315	1	0.58526	0.58526
P51660	4	4	230.13	Peroxisomal multifunctional enzyme type 2 OS=Mus musculus GN=Hsd17b4 PE=1 SV=3 - [DHB4_MOUSE]	102522	89119.1	67943.8	91363.2	80850.5	93874.6	79386.6	84278.2	80991	82859.4	76024.2	0.424471	1	0.291786	0.291786
Q9JIF0	5	5	298.39	Protein arginine N-methyltransferase 1 OS=Mus musculus GN=Prmt1 PE=1 SV=1 - [ANM1_MOUSE]	143265	138136	145728	74903	87316	122046	183530	214070	110373	112121	138540	0.318237	1	0.198879	0.198879
Q5SSI6	1	1	76.96	U3 small nucleolar RNA-associated protein 18 homolog OS=Mus musculus GN=Utp18 PE=1 SV=1 - [UTP18_MOUSE]	16103.5	15550.8	9988.02	14390.6	8759.24	12933.9	24514.2	23822.2	18863.2	23366.7	22432.8	0.00661145	1	0.000950337	0.000950337
Q61550	2	2	89.09	Double-strand-break repair protein rad21 homolog OS=Mus musculus GN=Rad21 PE=1 SV=3 - [RAD21_MOUSE]	62411.9	51053.6	41428.8	63863.9	48736.3	45513.9	43858.6	53437.4	61151	57650.1	48552.6	0.889522	1	0.837255	0.837255
Q3UJB9	2	2	50.69	Enhancer of mRNA-decapping protein 4 OS=Mus musculus GN=Edc4 PE=1 SV=2 - [EDC4_MOUSE]	27376	23776.2	34761.3	32240.5	31302.7	17987	36187.5	43595.4	38962.6	40214.2	40057.1	0.0327458	1	0.00894626	0.00894626
O08756	2	2	178.9	3-hydroxyacyl-CoA dehydrogenase type-2 OS=Mus musculus GN=Hsd17b10 PE=1 SV=4 - [HCD2_MOUSE]	73175.1	77496.4	97311.1	92257.3	82634	102899	62859.3	56455.1	97780.2	71965.8	71449.8	0.156259	1	0.0774228	0.0774228
Q6DFW4	3	3	333.39	Nucleolar protein 58 OS=Mus musculus GN=Nop58 PE=1 SV=1 - [NOP58_MOUSE]	89946.6	73012.4	72200	96922	92195.9	103216	125050	98762.4	99270.2	121144	153525	0.0464545	1	0.0143498	0.0143498
Q61103	2	2	164.15	Zinc finger protein ubi-d4 OS=Mus musculus GN=Dpf2 PE=1 SV=1 - [REQU_MOUSE]	30732.3	52326.2	27916.2	59289.5	47343.2	42944.9	63528.9	62656.4	66776.1	56706.5	48377.1	0.0957345	1	0.0400527	0.0400527
P17710	9	9	582.03	Hexokinase-1 OS=Mus musculus GN=Hk1 PE=1 SV=3 - [HXK1_MOUSE]	560096	469790	560769	513688	519693	432981	328510	293438	332708	368023	341182	0.000830793	0.0731442	3.63721e-05	3.63721e-05
Q62261	16	16	1014.58	Spectrin beta chain, non-erythrocytic 1 OS=Mus musculus GN=Sptbn1 PE=1 SV=2 - [SPTB2_MOUSE]	353649	292516	377747	317996	304939	301844	552472	630720	517196	559085	560644	0.000230039	0.00586536	2.82396e-06	2.82428e-06
P80313	9	9	543.72	T-complex protein 1 subunit eta OS=Mus musculus GN=Cct7 PE=1 SV=1 - [TCPH_MOUSE]	318824	342698	395101	309477	365430	348086	532133	321973	402327	457253	445153	0.0878441	1	0.0360408	0.0360408
Q8BTS4	1	1	94.39	Nuclear pore complex protein Nup54 OS=Mus musculus GN=Nup54 PE=1 SV=1 - [NUP54_MOUSE]	0	9400.04	10065.4	4015.74	8842.36	3657.18	12044.9	4947.46	7323.11	2577.16	15221.8	0.513347	1	0.379512	0.379512
O55201	6	6	221	Transcription elongation factor SPT5 OS=Mus musculus GN=Supt5h PE=1 SV=1 - [SPT5H_MOUSE]	228123	180823	190779	173611	174415	175499	176402	193100	179997	180908	179229	0.734987	1	0.635636	0.635636
P23506	1	1	53.95	Protein-L-isoaspartate(D-aspartate) O-methyltransferase OS=Mus musculus GN=Pcmt1 PE=1 SV=3 - [PIMT_MOUSE]	136984	87362.3	92749.5	74098.3	82579.8	83814.2	94538.9	99990.9	69527.6	72139.5	85786.2	0.599865	1	0.47795	0.47795
Q9CWI3	1	1	33.94	BRCA2 and CDKN1A-interacting protein OS=Mus musculus GN=Bccip PE=2 SV=1 - [BCCIP_MOUSE]	2728.16	2506.98	3498.11	767.049	2145.08	1535.05	3817.81	4385.86	1571.29	4531.58	1916.13	0.36016	1	0.233821	0.233821
P47911	5	5	299.26	60S ribosomal protein L6 OS=Mus musculus GN=Rpl6 PE=1 SV=3 - [RL6_MOUSE]	496980	378763	371123	385979	323932	323792	548955	561976	459939	534080	552916	0.0100192	1	0.00173107	0.00173107
P10711	1	1	36.59	Transcription elongation factor A protein 1 OS=Mus musculus GN=Tcea1 PE=1 SV=2 - [TCEA1_MOUSE]	10224.1	11484.7	9657.22	5029.84	6585.73	8355.62	9177.56	5471.74	1815.71	4232.82	6283.79	0.163394	1	0.0822023	0.0822023
Q9D1R9	1	1	34.43	60S ribosomal protein L34 OS=Mus musculus GN=Rpl34 PE=3 SV=2 - [RL34_MOUSE]	10279.5	3766.7	20374.9	4616.61	4908.84	6085.58	152572	4632.65	7634.84	6502.27	6013.23	0.575293	1	0.446051	0.446051
Q3UVK0	3	3	111.63	Endoplasmic reticulum metallopeptidase 1 OS=Mus musculus GN=Ermp1 PE=1 SV=2 - [ERMP1_MOUSE]	34798.4	84094	107285	59592.6	74832.8	52974.1	67884.8	58780.3	48064.6	53486.6	48568	0.529249	1	0.397503	0.397503
P80316	6	6	438.31	T-complex protein 1 subunit epsilon OS=Mus musculus GN=Cct5 PE=1 SV=1 - [TCPE_MOUSE]	387878	385343	422203	393968	353397	369415	516631	380162	443615	478413	420104	0.0704396	1	0.025847	0.025847
P07901	21	13	1543.49	Heat shock protein HSP 90-alpha OS=Mus musculus GN=Hsp90aa1 PE=1 SV=4 - [HS90A_MOUSE]	2.27426e+06	1.88953e+06	2.15502e+06	1.53048e+06	1.88283e+06	1.78833e+06	2.52816e+06	1.92514e+06	1.7042e+06	2.00268e+06	2.02293e+06	0.630166	1	0.510816	0.510816
Q9Z0H4	6	5	428.64	CUGBP Elav-like family member 2 OS=Mus musculus GN=Celf2 PE=1 SV=1 - [CELF2_MOUSE]	201668	144861	116537	165840	206507	149453	152575	169268	180086	181950	223133	0.485774	1	0.349304	0.349304
Q9DC51	5	3	347.04	Guanine nucleotide-binding protein G(k) subunit alpha OS=Mus musculus GN=Gnai3 PE=1 SV=3 - [GNAI3_MOUSE]	77483.3	97162	80442.2	75208.3	84399.5	83553.2	95194.9	112962	107915	82276.6	87467.2	0.113171	1	0.0503638	0.0503638
Q9Z0N1	7	7	458.5	Eukaryotic translation initiation factor 2 subunit 3, X-linked OS=Mus musculus GN=Eif2s3x PE=1 SV=2 - [IF2G_MOUSE]	583773	537929	544284	540730	461453	447618	749353	718625	654790	705923	661581	0.00312251	0.562819	0.000295754	0.000295754
Q6A068	3	3	322.39	Cell division cycle 5-like protein OS=Mus musculus GN=Cdc5l PE=1 SV=2 - [CDC5L_MOUSE]	78595.4	75594.3	127289	100466	80690.9	81675.4	107320	111239	140238	128647	117842	0.0483297	1	0.0151619	0.0151619
Q9Z2Y8	1	1	32.09	Proline synthase co-transcribed bacterial homolog protein OS=Mus musculus GN=Prosc PE=1 SV=1 - [PROSC_MOUSE]	18166.5	19048.3	38849.6	18143.4	22741.7	18177.4	18887.6	12317.8	12114.3	18649.6	16853.9	0.146466	1	0.0707581	0.0707581
Q6PGH1	2	2	101.61	Protein BUD31 homolog OS=Mus musculus GN=Bud31 PE=2 SV=1 - [BUD31_MOUSE]	65264.5	47698.5	77746.2	34184.3	43012	59018.6	49220.9	50712.2	45334	39361.4	45731	0.497879	1	0.363173	0.363173
Q80SX8	1	1	25.18	ATP-dependent DNA helicase PIF1 OS=Mus musculus GN=Pif1 PE=1 SV=2 - [PIF1_MOUSE]	6251.26	3665.59	1348.08	4608.57	3872.81	3143.49	5641.16	5905.47	7105.78	6464.94	5538.03	0.0974026	1	0.0412605	0.0412605
O70310	1	1	42.56	Glycylpeptide N-tetradecanoyltransferase 1 OS=Mus musculus GN=Nmt1 PE=1 SV=1 - [NMT1_MOUSE]	39892.8	30673.8	25410.3	33434.1	21764.7	16573.9	34952.8	38032.9	18660.5	33100.3	26547.4	0.737648	1	0.639693	0.639693
P97329	1	1	38.21	Kinesin-like protein KIF20A OS=Mus musculus GN=Kif20a PE=2 SV=1 - [KI20A_MOUSE]	379217	168385	153091	282019	199135	260898	659373	243170	262004	222861	163568	0.630166	1	0.512291	0.512291
P29595	2	2	166.06	NEDD8 OS=Mus musculus GN=Nedd8 PE=1 SV=2 - [NEDD8_MOUSE]	153038	138127	139087	136865	139192	144266	118344	110020	130401	128620	116580	0.00733452	1	0.00112373	0.00112373
P43276	9	9	679.22	Histone H1.5 OS=Mus musculus GN=Hist1h1b PE=1 SV=2 - [H15_MOUSE]	1.1537e+07	9.38027e+06	8.14189e+06	1.2081e+07	7.93792e+06	8.99355e+06	1.20608e+07	1.10473e+07	9.53258e+06	1.03878e+07	8.75727e+06	0.576737	1	0.447444	0.447444
P01942	5	5	393.25	Hemoglobin subunit alpha OS=Mus musculus GN=Hba PE=1 SV=2 - [HBA_MOUSE]	3.32167e+07	1.04799e+07	1.03493e+07	5.39722e+06	6.02779e+07	1.05539e+07	3.26597e+06	8.14686e+06	5.12225e+06	7.31585e+06	4.38641e+06	0.0924073	1	0.0383088	0.0383088
O35127	1	1	74.51	Protein C10 OS=Mus musculus GN=Grcc10 PE=2 SV=1 - [C10_MOUSE]	8189.61	10938.9	5676.58	15466.7	9685.98	13327.9	9245.99	6926.23	12815.2	23799.4	18621.5	0.485933	1	0.349769	0.349769
Q61166	5	5	385.61	Microtubule-associated protein RP/EB family member 1 OS=Mus musculus GN=Mapre1 PE=1 SV=3 - [MARE1_MOUSE]	646857	556561	709054	536368	423133	504068	548235	455346	500727	495867	415847	0.269355	1	0.158331	0.158331
Q921N6	1	1	38.21	Probable ATP-dependent RNA helicase DDX27 OS=Mus musculus GN=Ddx27 PE=1 SV=3 - [DDX27_MOUSE]	6072.41	3431.65	2869.77	4328.67	5138.87	3934.71	16641.5	18008.1	11726.5	16616	18673.2	0.000302872	0.01189	5.76625e-06	5.76633e-06
Q91V08	1	1	32.04	C-type lectin domain family 2 member D OS=Mus musculus GN=Clec2d PE=1 SV=1 - [CLC2D_MOUSE]	4528.26	2187.11	667.044	11.4189	2798.26	6000.59	2647.88	2611.52	54.1714	3509.78	4713.87	0.869491	1	0.807	0.807
Q8CHY6	5	5	255.71	Transcriptional repressor p66 alpha OS=Mus musculus GN=Gatad2a PE=1 SV=2 - [P66A_MOUSE]	136697	129233	90612.7	135289	127756	120596	149556	136638	161979	159984	149645	0.0558339	1	0.0186822	0.0186822
Q00651	4	4	174.24	Integrin alpha-4 OS=Mus musculus GN=Itga4 PE=1 SV=1 - [ITA4_MOUSE]	73495.6	71889.2	80953.1	77374.2	64849.2	57246.4	55391.2	50235.8	80313.4	47614	38392.1	0.100508	1	0.0431022	0.0431022
Q9DBR1	6	6	307.57	5'-3' exoribonuclease 2 OS=Mus musculus GN=Xrn2 PE=1 SV=1 - [XRN2_MOUSE]	229552	199679	217383	227046	203786	249788	292360	288157	288926	253687	328322	0.00491323	1	0.000589307	0.000589307
P63242	6	6	434.93	Eukaryotic translation initiation factor 5A-1 OS=Mus musculus GN=Eif5a PE=1 SV=2 - [IF5A1_MOUSE]	475042	398680	349605	410292	395235	385937	832413	556391	563639	785130	692282	0.00237317	0.388962	0.000202163	0.000202163
Q9QYB5	2	2	118.82	Gamma-adducin OS=Mus musculus GN=Add3 PE=1 SV=2 - [ADDG_MOUSE]	73581	71637.5	52381.1	97184.9	77617.5	84307.7	129568	113009	136278	136282	118321	0.00439421	0.951709	0.000512222	0.000512222
P97496	2	1	75.02	SWI/SNF complex subunit SMARCC1 OS=Mus musculus GN=Smarcc1 PE=1 SV=2 - [SMRC1_MOUSE]	1621.14	3457.64	3736.25	2124.21	1541.55	667.994	6046.45	8189.13	8905.95	7905.57	6002.45	0.00833254	1	0.00129291	0.00129291
P62996	4	4	339.81	Transformer-2 protein homolog beta OS=Mus musculus GN=Tra2b PE=1 SV=1 - [TRA2B_MOUSE]	468185	487279	460190	449557	508125	525152	466529	425072	462664	425122	541678	0.535014	1	0.40387	0.40387
Q78PY7	13	13	722.49	Staphylococcal nuclease domain-containing protein 1 OS=Mus musculus GN=Snd1 PE=1 SV=1 - [SND1_MOUSE]	386347	388336	438331	379758	347512	349053	550628	469182	440575	445310	470717	0.01251	1	0.00243531	0.00243531
Q8K1I7	6	6	228.04	WAS/WASL-interacting protein family member 1 OS=Mus musculus GN=Wipf1 PE=1 SV=1 - [WIPF1_MOUSE]	665372	662654	558277	705579	573943	586743	559625	559030	574846	639259	538790	0.239425	1	0.134926	0.134926
Q9ERL7	2	1	87.29	Glia maturation factor gamma OS=Mus musculus GN=Gmfg PE=1 SV=1 - [GMFG_MOUSE]	210739	155354	160363	103330	120406	150104	128096	123349	76932.5	88654.7	96628.2	0.0734428	1	0.0276153	0.0276153
Q9D0M3	3	3	154.59	Cytochrome c1, heme protein, mitochondrial OS=Mus musculus GN=Cyc1 PE=1 SV=1 - [CY1_MOUSE]	388875	289164	313169	416235	230908	231033	230989	311361	329099	308098	235704	0.665846	1	0.554608	0.554608
P70349	2	1	98.67	Histidine triad nucleotide-binding protein 1 OS=Mus musculus GN=Hint1 PE=1 SV=3 - [HINT1_MOUSE]	57031.2	22211.7	33968.1	38585.4	40175.5	70931.4	28876.5	24343.8	44353.6	52098	44720.3	0.785403	1	0.690452	0.690452
Q9R0U0	2	2	87.92	Serine/arginine-rich splicing factor 10 OS=Mus musculus GN=Srsf10 PE=1 SV=2 - [SRS10_MOUSE]	117223	129167	183739	111261	159166	169369	136085	130278	124357	118533	183333	0.82323	1	0.737811	0.737811
Q6P8X1	2	2	118.01	Sorting nexin-6 OS=Mus musculus GN=Snx6 PE=1 SV=2 - [SNX6_MOUSE]	23755.3	20912.2	33832.9	19286.3	19363.9	16439.6	17840.2	12386.1	15801.5	15737	11005.3	0.0483297	1	0.0152051	0.0152051
P11032	7	7	429.58	Granzyme A OS=Mus musculus GN=Gzma PE=1 SV=2 - [GRAA_MOUSE]	1.09045e+06	1.53842e+06	1.98048e+06	1.41708e+06	922747	1.08138e+06	2.08443e+06	2.43747e+06	2.04357e+06	2.13092e+06	1.82722e+06	0.0230091	1	0.00566192	0.00566192
P63330	3	1	163.1	Serine/threonine-protein phosphatase 2A catalytic subunit alpha isoform OS=Mus musculus GN=Ppp2ca PE=1 SV=1 - [PP2AA_MOUSE]	55006	73620.4	53555.2	41395.4	22862	26489.7	73005	71478.9	38674.6	43477.8	65939.3	0.366742	1	0.23984	0.23984
P97377	1	1	22.14	Cyclin-dependent kinase 2 OS=Mus musculus GN=Cdk2 PE=1 SV=2 - [CDK2_MOUSE]	2537.91	4695.38	785.655	2201.81	3003.62	2772.7	7791.08	5353.81	6624.97	5102.95	4777.76	0.0370399	1	0.0105073	0.0105073
Q78IK2	2	2	116.84	Up-regulated during skeletal muscle growth protein 5 OS=Mus musculus GN=Usmg5 PE=1 SV=1 - [USMG5_MOUSE]	316292	212110	421126	317211	261808	259291	216785	254345	292331	286784	277887	0.557044	1	0.426599	0.426599
P60867	3	3	330.3	40S ribosomal protein S20 OS=Mus musculus GN=Rps20 PE=1 SV=1 - [RS20_MOUSE]	641504	514691	441212	517225	465627	424496	841920	729726	678472	792972	694274	0.00426921	0.911348	0.000489709	0.000489709
P49718	7	7	488.14	DNA replication licensing factor MCM5 OS=Mus musculus GN=Mcm5 PE=2 SV=1 - [MCM5_MOUSE]	574697	405778	502518	459645	381808	422057	576886	667734	701176	760415	634868	0.00671617	1	0.000979315	0.000979315
Q8K2D3	1	1	37.84	Enhancer of mRNA-decapping protein 3 OS=Mus musculus GN=Edc3 PE=2 SV=1 - [EDC3_MOUSE]	1881.87	1823.67	2563.78	1257.58	2652.39	2455.51	1909.34	3720.19	2075.65	1596.69	2453.68	0.70812	1	0.603638	0.603638
P59708	1	1	40.73	Pre-mRNA branch site protein p14 OS=Mus musculus GN=Sf3b14 PE=2 SV=1 - [PM14_MOUSE]	17713.8	10253.7	12546.1	7109.36	10917.9	7175.85	14508.5	12995.4	5816.95	6293.09	9129.06	0.688782	1	0.577753	0.577753
Q9CQI6	5	5	244.92	Coactosin-like protein OS=Mus musculus GN=Cotl1 PE=1 SV=3 - [COTL1_MOUSE]	2.28361e+06	3.19485e+06	3.61875e+06	2.62258e+06	2.61651e+06	2.90781e+06	2.0136e+06	1.58144e+06	1.74342e+06	1.54563e+06	1.5774e+06	0.00228458	0.358931	0.000185782	0.000185782
P19536	2	1	134.79	Cytochrome c oxidase subunit 5B, mitochondrial OS=Mus musculus GN=Cox5b PE=1 SV=1 - [COX5B_MOUSE]	134847	99648.1	72740.7	98042.1	81323.5	68570.3	91246	111418	88604.9	92650.1	97977.9	0.705724	1	0.600608	0.600608
P20065	1	1	44.25	Thymosin beta-4 OS=Mus musculus GN=Tmsb4x PE=1 SV=1 - [TYB4_MOUSE]	11359	4290.56	7750.15	6080.41	4864.09	7022.26	1.51943e+06	9043.2	7063.85	6918.91	4786.16	0.422301	1	0.289641	0.289641
Q8R574	2	1	65.24	Phosphoribosyl pyrophosphate synthase-associated protein 2 OS=Mus musculus GN=Prpsap2 PE=1 SV=1 - [KPRB_MOUSE]	18514.7	21495.8	9475.01	13747.5	19028.4	18219.7	17629.7	12456.2	13247.3	14434.3	13439.5	0.512229	1	0.378381	0.378381
P62482	2	2	61.57	Voltage-gated potassium channel subunit beta-2 OS=Mus musculus GN=Kcnab2 PE=1 SV=1 - [KCAB2_MOUSE]	95708.1	100502	69288.3	91140.7	92180.2	90791.9	99892	76703.1	71042.3	85080.5	70391.9	0.335311	1	0.213699	0.213699
E9Q1P8	1	1	26.46	Interferon regulatory factor 2-binding protein 2 OS=Mus musculus GN=Irf2bp2 PE=1 SV=1 - [I2BP2_MOUSE]	4010.24	1383.79	0	6253.33	3198.23	3388.58	9390.31	9696.74	7854.08	12609.1	13107	0.249785	1	0.144569	0.144569
Q91YQ5	10	10	546.59	Dolichyl-diphosphooligosaccharide--protein glycosyltransferase subunit 1 OS=Mus musculus GN=Rpn1 PE=2 SV=1 - [RPN1_MOUSE]	630672	584115	608485	783310	676608	671477	705621	651406	722269	734832	812465	0.216964	1	0.118964	0.118964
Q9CY66	1	1	36.35	H/ACA ribonucleoprotein complex subunit 1 OS=Mus musculus GN=Gar1 PE=2 SV=1 - [GAR1_MOUSE]	46425.8	36473.2	32720.3	41071.5	33537.6	25655.8	32359.3	34538.1	37320.6	40024.8	34127.6	0.969301	1	0.954538	0.954538
Q62176	1	1	25.86	RNA-binding protein 38 OS=Mus musculus GN=Rbm38 PE=1 SV=2 - [RBM38_MOUSE]	8880.5	6832.31	778.848	7884.03	12737.8	9080.2	17512.9	12336	12791.3	23746.1	27351.3	0.108725	1	0.0475057	0.0475057
O08582	1	1	68.3	GTP-binding protein 1 OS=Mus musculus GN=Gtpbp1 PE=1 SV=2 - [GTPB1_MOUSE]	55492.6	32315.3	15336	38395.4	51819	65856.1	47032.4	38524.8	40859.6	49404.1	74819	0.553886	1	0.423389	0.423389
Q922Y1	1	1	22.76	UBX domain-containing protein 1 OS=Mus musculus GN=Ubxn1 PE=1 SV=1 - [UBXN1_MOUSE]	11167.7	21031.7	14175.2	17754.5	16409.7	18764.2	17340.3	11556.6	13449	18639.7	15581.7	0.696429	1	0.588036	0.588036
Q9DB20	3	3	176.8	ATP synthase subunit O, mitochondrial OS=Mus musculus GN=Atp5o PE=1 SV=1 - [ATPO_MOUSE]	260700	265961	243664	259661	281885	274425	280286	370437	300730	275558	378040	0.0579506	1	0.0196111	0.0196111
Q99L43	2	2	110.26	Phosphatidate cytidylyltransferase 2 OS=Mus musculus GN=Cds2 PE=1 SV=1 - [CDS2_MOUSE]	33520.1	48457.9	24977.8	44109.3	40535.7	39376.4	16695.5	23119.8	18201.2	23403.1	37224.3	0.04481	1	0.0137181	0.0137181
Q91W59	2	2	73.13	RNA-binding motif, single-stranded-interacting protein 1 OS=Mus musculus GN=Rbms1 PE=2 SV=1 - [RBMS1_MOUSE]	39640.6	42320.2	46117.1	32562.9	35669.8	31105.1	56171.6	56009.5	45198	53200.1	53027.1	0.0108296	1	0.00193951	0.00193951
Q8CCF0	3	3	98.8	U4/U6 small nuclear ribonucleoprotein Prp31 OS=Mus musculus GN=Prpf31 PE=2 SV=3 - [PRP31_MOUSE]	48473.6	50248.5	54360.8	62251.8	52163.1	68587.7	56545.5	59638.9	86932.6	70855.8	68880.7	0.125305	1	0.0574338	0.0574338
Q9CPP6	1	1	76.67	NADH dehydrogenase [ubiquinone] 1 alpha subcomplex subunit 5 OS=Mus musculus GN=Ndufa5 PE=1 SV=3 - [NDUA5_MOUSE]	28813.5	23282.5	19649.3	38967.3	31613	29970.5	28592.8	17588	36717.6	37815.7	37688.5	0.737331	1	0.638716	0.638716
Q99LX0	6	6	398.31	Protein DJ-1 OS=Mus musculus GN=Park7 PE=1 SV=1 - [PARK7_MOUSE]	496369	515469	398562	460552	344451	379112	425246	328354	408430	413121	367036	0.391256	1	0.261458	0.261458
P01868	1	1	62.6	Ig gamma-1 chain C region secreted form OS=Mus musculus GN=Ighg1 PE=1 SV=1 - [IGHG1_MOUSE]	54045	42323.4	53889.3	57532.8	49688.8	45022.5	33303.5	34436.7	64568	53301.6	50329.6	0.606569	1	0.485601	0.485601
Q8BFY9	1	1	37.67	Transportin-1 OS=Mus musculus GN=Tnpo1 PE=1 SV=2 - [TNPO1_MOUSE]	10327.2	12890.2	10218.9	8271.34	7653.9	6533.95	10725.4	9170.37	4488.11	9571.03	6207.52	0.506884	1	0.372985	0.372985
Q9D0S9	1	1	41.77	Histidine triad nucleotide-binding protein 2, mitochondrial OS=Mus musculus GN=Hint2 PE=2 SV=1 - [HINT2_MOUSE]	15027.5	12000.5	5636.18	17663.5	14110.5	17375.8	12422	11895.6	16943.4	20502	16960.6	0.537806	1	0.407514	0.407514
Q9JIH2	5	5	280	Nuclear pore complex protein Nup50 OS=Mus musculus GN=Nup50 PE=1 SV=3 - [NUP50_MOUSE]	55807.7	49891.1	34012.6	70827.1	57563	63871.7	113244	79889.9	119977	131077	103686	0.00561536	1	0.000718911	0.000718911
Q9JI11	2	2	86.91	Serine/threonine-protein kinase 4 OS=Mus musculus GN=Stk4 PE=1 SV=1 - [STK4_MOUSE]	281679	166528	1.16353e+06	220876	187010	192357	117173	140009	147059	140524	142290	0.136845	1	0.0644169	0.0644169
P83887	1	1	20.55	Tubulin gamma-1 chain OS=Mus musculus GN=Tubg1 PE=1 SV=1 - [TBG1_MOUSE]	478.847	1675.65	338.751	835.235	2038.6	2218.68	852.758	1771.17	1095.25	659.318	1463.29	0.880634	1	0.825725	0.825725
P46664	5	4	363.69	Adenylosuccinate synthetase isozyme 2 OS=Mus musculus GN=Adss PE=1 SV=2 - [PURA2_MOUSE]	298185	203251	134141	253654	230750	225581	258353	247666	261599	319928	240294	0.290746	1	0.174365	0.174365
Q6ZQA0	4	4	184.84	Neurobeachin-like protein 2 OS=Mus musculus GN=Nbeal2 PE=2 SV=2 - [NBEL2_MOUSE]	126124	128318	123056	120558	94683.6	93285.9	93690.4	71236.2	90242.9	89327.3	73873.7	0.0206857	1	0.00488343	0.00488343
P14869	6	6	693.02	60S acidic ribosomal protein P0 OS=Mus musculus GN=Rplp0 PE=1 SV=3 - [RLA0_MOUSE]	1.80492e+06	1.63548e+06	1.51559e+06	1.88237e+06	1.62579e+06	1.52097e+06	2.33459e+06	2.10366e+06	2.19956e+06	2.48639e+06	2.32041e+06	0.00135897	0.167222	8.47984e-05	8.47984e-05
P01786	2	2	203.01	Ig heavy chain V region MOPC 47A OS=Mus musculus PE=1 SV=1 - [HVM17_MOUSE]	51926.3	22437.3	1.80875e+06	43430.1	11893.2	16348.5	17765.2	24643.8	27395.9	26094.9	9199.26	0.419946	1	0.287626	0.287626
P18572	1	1	37.83	Basigin OS=Mus musculus GN=Bsg PE=1 SV=2 - [BASI_MOUSE]	7607.21	4813.81	4375.86	2875.57	5364.87	2625.3	12141.4	12701.2	7145.9	10905.9	11542	0.00938694	1	0.00155928	0.00155928
O55143	7	5	440.92	Sarcoplasmic/endoplasmic reticulum calcium ATPase 2 OS=Mus musculus GN=Atp2a2 PE=1 SV=2 - [AT2A2_MOUSE]	229899	185089	262545	206634	203862	197554	198390	247253	271748	258153	274985	0.156717	1	0.0778738	0.0778738
P70671	1	1	51.1	Interferon regulatory factor 3 OS=Mus musculus GN=Irf3 PE=1 SV=1 - [IRF3_MOUSE]	12144.1	11961.7	3010.6	13013.9	8948.53	9152.1	9157.7	8530.58	4279.91	8645.17	7997.12	0.67564	1	0.565981	0.565981
Q9D7M8	1	1	75.03	DNA-directed RNA polymerase II subunit RPB4 OS=Mus musculus GN=Polr2d PE=2 SV=2 - [RPB4_MOUSE]	805.719	5252.38	10349.7	4229.88	6177.58	5325.22	13002.7	9802.35	9029.39	9493.99	10249.5	0.122247	1	0.0556249	0.0556249
Q99M74	2	1	64.82	Keratin, type II cuticular Hb2 OS=Mus musculus GN=Krt82 PE=2 SV=2 - [KRT82_MOUSE]	90788.5	78987.9	87852.3	80027.1	78157	63889.4	77150.4	79324.6	87028.6	92084.2	71425	0.847669	1	0.776717	0.776717
Q08024	3	3	237.34	Core-binding factor subunit beta OS=Mus musculus GN=Cbfb PE=1 SV=1 - [PEBB_MOUSE]	232747	163550	325438	193008	123400	157913	171518	188410	193022	205944	157124	0.871246	1	0.810288	0.810288
P14131	6	6	346.97	40S ribosomal protein S16 OS=Mus musculus GN=Rps16 PE=2 SV=4 - [RS16_MOUSE]	737686	616455	617589	796878	667116	613888	1.03215e+06	741943	878418	989074	829447	0.0184827	1	0.00414071	0.00414071
P62880	5	4	280.61	Guanine nucleotide-binding protein G(I)/G(S)/G(T) subunit beta-2 OS=Mus musculus GN=Gnb2 PE=1 SV=3 - [GBB2_MOUSE]	191115	182728	238482	238080	141221	203122	326507	182102	226094	175653	161910	0.802788	1	0.710326	0.710326
P60710	26	15	2517.67	Actin, cytoplasmic 1 OS=Mus musculus GN=Actb PE=1 SV=1 - [ACTB_MOUSE]	3.18472e+07	1.49652e+07	1.07331e+07	1.83515e+07	1.08093e+07	1.54754e+07	1.84167e+07	1.14883e+07	1.39921e+07	1.41921e+07	1.28808e+07	0.661625	1	0.549202	0.549202
Q9WTM5	7	7	366.28	RuvB-like 2 OS=Mus musculus GN=Ruvbl2 PE=2 SV=3 - [RUVB2_MOUSE]	179295	204656	155643	196562	203553	216792	313318	243532	255509	257066	239494	0.00967286	1	0.001639	0.001639
Q8R480	1	1	48.66	Nuclear pore complex protein Nup85 OS=Mus musculus GN=Nup85 PE=1 SV=1 - [NUP85_MOUSE]	1803.55	5820.55	5355.03	3915.17	3683.08	1092.97	4391.7	6767.52	3102.21	3826.44	4481.71	0.44417	1	0.310516	0.310516
Q810A7	3	3	121.09	ATP-dependent RNA helicase DDX42 OS=Mus musculus GN=Ddx42 PE=1 SV=3 - [DDX42_MOUSE]	90787.1	60491.1	78343.3	71989.4	62046.6	63784.2	72292.5	73921	72794.9	82031.9	74412.2	0.554566	1	0.424173	0.424173
P10853	9	3	990.38	Histone H2B type 1-F/J/L OS=Mus musculus GN=Hist1h2bf PE=1 SV=2 - [H2B1F_MOUSE]	3.59541e+06	1.27728e+06	1.64034e+06	1.63283e+06	1.88409e+06	2.40742e+06	2.68707e+07	2.48825e+06	2.10098e+06	1.35915e+06	1.72972e+06	0.502107	1	0.367559	0.367559
Q9WUM5	6	5	220.05	Succinyl-CoA ligase [ADP/GDP-forming] subunit alpha, mitochondrial OS=Mus musculus GN=Suclg1 PE=1 SV=4 - [SUCA_MOUSE]	120439	123291	122989	157833	151992	151055	223419	167018	185187	204971	180715	0.00861539	1	0.0013655	0.0013655
P30681	11	6	1026.49	High mobility group protein B2 OS=Mus musculus GN=Hmgb2 PE=1 SV=3 - [HMGB2_MOUSE]	4.43019e+06	4.60784e+06	5.34074e+06	4.48353e+06	4.61141e+06	4.80922e+06	4.87284e+06	4.688e+06	4.79505e+06	4.96107e+06	4.38303e+06	0.902046	1	0.859829	0.859829
Q3UQ44	5	5	256.9	Ras GTPase-activating-like protein IQGAP2 OS=Mus musculus GN=Iqgap2 PE=1 SV=2 - [IQGA2_MOUSE]	89156.1	69351.4	57622.4	91317.4	83515.2	95895	108812	96910.7	101947	137781	123076	0.0355641	1	0.00988549	0.00988549
P51912	1	1	61.11	Neutral amino acid transporter B(0) OS=Mus musculus GN=Slc1a5 PE=2 SV=2 - [AAAT_MOUSE]	1002.78	2837.84	0	1979.57	1280.24	0	11108.2	13267.6	18128.1	14787.8	16261.9	0.0778159	1	0.0299634	0.0299634
P53026	2	2	113.81	60S ribosomal protein L10a OS=Mus musculus GN=Rpl10a PE=1 SV=3 - [RL10A_MOUSE]	478516	278687	225803	282723	292416	310894	369580	417604	247493	295240	367159	0.627981	1	0.508423	0.508423
P97770	1	1	43	THUMP domain-containing protein 3 OS=Mus musculus GN=Thumpd3 PE=2 SV=1 - [THUM3_MOUSE]	8720.61	20268.8	12194.5	12255.7	12855.6	8707.43	14584.2	8444.4	19834.5	17175.9	16207	0.455957	1	0.321405	0.321405
Q99J45	1	1	41.48	Nuclear receptor-binding protein OS=Mus musculus GN=Nrbp1 PE=1 SV=1 - [NRBP_MOUSE]	7893.37	6639.59	7436.48	9352.76	7749.96	6198.71	4945.57	3426.72	6713.92	6119.1	4334.08	0.036414	1	0.0102777	0.0102777
Q3UM45	1	1	52.38	Protein phosphatase 1 regulatory subunit 7 OS=Mus musculus GN=Ppp1r7 PE=1 SV=2 - [PP1R7_MOUSE]	22150.6	21683.5	21130.2	15885.1	16076.4	20234.3	31916.6	25341.9	14742.3	11014.9	16268.1	0.867655	1	0.803644	0.803644
Q9D8E6	6	6	326.54	60S ribosomal protein L4 OS=Mus musculus GN=Rpl4 PE=1 SV=3 - [RL4_MOUSE]	387699	277099	240351	251636	230987	205794	518258	330781	253357	329430	328093	0.17289	1	0.0880496	0.0880496
Q9Z0Y1	1	1	54.21	Dynactin subunit 3 OS=Mus musculus GN=Dctn3 PE=2 SV=2 - [DCTN3_MOUSE]	13142	16214.6	17835.5	11830.2	11210.3	9909.01	20125.5	15524.2	16533.8	13689.9	13184.4	0.294776	1	0.178412	0.178412
Q99LP6	2	2	112.44	GrpE protein homolog 1, mitochondrial OS=Mus musculus GN=Grpel1 PE=1 SV=1 - [GRPE1_MOUSE]	46508.4	38056	32438.7	41015.8	38523.5	37613.9	79358.4	89216.5	66166.3	82988.9	76020.5	0.000234209	0.00689969	3.32836e-06	3.3286e-06
Q3UZA1	1	1	39.07	CapZ-interacting protein OS=Mus musculus GN=Rcsd1 PE=2 SV=1 - [CPZIP_MOUSE]	3428.51	10088.6	1375.38	1137.93	1027.43	3551.81	17261.8	10253.2	4411.48	6242.63	10750.2	0.0565307	1	0.0190401	0.0190401
Q9WVA3	4	4	248.78	Mitotic checkpoint protein BUB3 OS=Mus musculus GN=Bub3 PE=2 SV=2 - [BUB3_MOUSE]	232010	200919	179438	167760	167453	219562	229205	261006	202751	168079	213714	0.44417	1	0.310303	0.310303
Q9CQF3	3	3	174.49	Cleavage and polyadenylation specificity factor subunit 5 OS=Mus musculus GN=Nudt21 PE=2 SV=1 - [CPSF5_MOUSE]	136253	132875	174319	121671	149035	140607	175653	183295	136340	151660	173531	0.172746	1	0.0878941	0.0878941
P55264	3	3	147.39	Adenosine kinase OS=Mus musculus GN=Adk PE=1 SV=2 - [ADK_MOUSE]	34622.8	44146.4	53359	28742.7	24187.1	39324	45965.3	48804.1	37161.9	34708	34856.3	0.633383	1	0.515509	0.515509
P25444	5	5	303.4	40S ribosomal protein S2 OS=Mus musculus GN=Rps2 PE=1 SV=3 - [RS2_MOUSE]	679709	539732	558401	489936	512897	454104	862993	760221	470741	564457	638727	0.242601	1	0.138332	0.138332
P98203	1	1	28.72	Armadillo repeat protein deleted in velo-cardio-facial syndrome homolog OS=Mus musculus GN=Arvcf PE=1 SV=2 - [ARVC_MOUSE]	84509.5	76669.8	171539	204182	92763.9	68392	1.02996e+06	46788.5	67389.4	51264.2	575118	0.661625	1	0.549008	0.549008
P56960	2	2	105.89	Exosome component 10 OS=Mus musculus GN=Exosc10 PE=1 SV=2 - [EXOSX_MOUSE]	7455.22	17397.2	5417.41	14514.9	14175	13155.2	31421.8	32952.3	21781.8	21966.7	27345.9	0.0152766	1	0.00321384	0.00321384
Q3UHX2	2	2	131.74	28 kDa heat- and acid-stable phosphoprotein OS=Mus musculus GN=Pdap1 PE=1 SV=1 - [HAP28_MOUSE]	9665.65	25655.1	15036.5	12960.9	15601.6	12330.1	79189.6	45375	27966.4	30743.5	35335.7	0.00840799	1	0.00130862	0.00130862
Q91VM5	3	3	240.52	RNA binding motif protein, X-linked-like-1 OS=Mus musculus GN=Rbmxl1 PE=1 SV=1 - [RMXL1_MOUSE]	503152	401124	372524	519427	421854	453588	394260	477728	432563	476360	405670	0.891693	1	0.841187	0.841187
P51855	1	1	31.7	Glutathione synthetase OS=Mus musculus GN=Gss PE=2 SV=1 - [GSHB_MOUSE]	2060.36	2966.9	652.832	2337.72	2150.51	2215.82	5944.23	4335.69	3625.65	7598.02	3829.51	0.0269033	1	0.00691469	0.00691469
Q5XJE5	1	1	31.05	RNA polymerase-associated protein LEO1 OS=Mus musculus GN=Leo1 PE=1 SV=2 - [LEO1_MOUSE]	0	6119.67	8430.99	1429.03	4871.26	0	11793.2	8741.98	9837.96	6461.08	8539.23	0.208555	1	0.113559	0.113559
P56812	3	3	259.26	Programmed cell death protein 5 OS=Mus musculus GN=Pdcd5 PE=1 SV=3 - [PDCD5_MOUSE]	99938.2	108540	82872	164860	127772	115571	134704	104853	115022	151090	120982	0.605697	1	0.484615	0.484615
Q9JMH6	2	2	134.23	Thioredoxin reductase 1, cytoplasmic OS=Mus musculus GN=Txnrd1 PE=1 SV=3 - [TRXR1_MOUSE]	88504	75172.6	105512	111952	98591.3	79357.8	53351.9	37691.3	67542.3	87336.6	64414	0.0483491	1	0.01525	0.01525
Q9CXW2	1	1	33.17	28S ribosomal protein S22, mitochondrial OS=Mus musculus GN=Mrps22 PE=2 SV=1 - [RT22_MOUSE]	1713.65	1110.57	956.998	84.0294	1215.79	352.691	4213.03	5246.1	3461.09	4096.45	6041.99	0.0184827	1	0.00415224	0.00415224
P62876	1	1	36.61	DNA-directed RNA polymerases I, II, and III subunit RPABC5 OS=Mus musculus GN=Polr2l PE=2 SV=1 - [RPAB5_MOUSE]	14433	10161.1	12230.9	8234.72	7064.74	7542.26	13934.5	18113	16869.4	13481	18146.5	0.0229587	1	0.00563413	0.00563413
Q9CX99	2	2	106.34	GRB2-related adapter protein OS=Mus musculus GN=Grap PE=2 SV=1 - [GRAP_MOUSE]	31187.1	32547.3	34395.5	42583.1	24681.6	36905.9	45745.3	34168.6	36451.7	36256.5	38864.3	0.298993	1	0.182299	0.182299
Q11011	2	1	112.37	Puromycin-sensitive aminopeptidase OS=Mus musculus GN=Npepps PE=1 SV=2 - [PSA_MOUSE]	17658	10327.4	13335.5	8335.2	8245.53	10016.1	9913.19	9718.56	7003.57	8593.11	9563.18	0.311633	1	0.193565	0.193565
Q9CQC7	1	1	44.8	NADH dehydrogenase [ubiquinone] 1 beta subcomplex subunit 4 OS=Mus musculus GN=Ndufb4 PE=1 SV=3 - [NDUB4_MOUSE]	23764.3	13876.1	13189.5	16732.9	13583.3	10361.3	11492.2	14255.5	18082.4	13691.4	13821.7	0.842642	1	0.769232	0.769232
Q62186	3	3	236.04	Translocon-associated protein subunit delta OS=Mus musculus GN=Ssr4 PE=2 SV=1 - [SSRD_MOUSE]	309599	237835	241551	310514	278152	317254	241325	291674	359160	314297	328312	0.495925	1	0.360437	0.360437
Q9DCH4	4	4	230.84	Eukaryotic translation initiation factor 3 subunit F OS=Mus musculus GN=Eif3f PE=1 SV=2 - [EIF3F_MOUSE]	168353	173076	207123	173413	169229	125928	221238	169204	142785	199105	158299	0.748746	1	0.651812	0.651812
Q8VCF0	1	1	47.6	Mitochondrial antiviral-signaling protein OS=Mus musculus GN=Mavs PE=1 SV=1 - [MAVS_MOUSE]	18459.4	31166.4	35506.6	41528.3	44643.1	49870	17666.8	23148.5	41057	27948.9	24246.5	0.274562	1	0.161784	0.161784
P34022	3	3	222.6	Ran-specific GTPase-activating protein OS=Mus musculus GN=Ranbp1 PE=1 SV=2 - [RANG_MOUSE]	304054	260691	423732	219521	240584	287013	349522	323338	277932	324444	318305	0.44417	1	0.31025	0.31025
Q8VBZ3	4	4	183.12	Cleft lip and palate transmembrane protein 1 homolog OS=Mus musculus GN=Clptm1 PE=1 SV=1 - [CLPT1_MOUSE]	35034.8	17377.2	28427.6	49736.9	22816.7	22543.1	85251.9	87918.9	91485.8	88240.6	88417.2	0.00125277	0.141818	7.15529e-05	7.15529e-05
Q08288	2	2	107.36	Cell growth-regulating nucleolar protein OS=Mus musculus GN=Lyar PE=1 SV=2 - [LYAR_MOUSE]	2248.95	3056.34	3151.61	5394.72	4166.77	3095.12	25467.2	14203.3	9890.93	8120.98	8585.18	0.00394982	0.809298	0.000432087	0.000432087
P18608	1	1	55.15	Non-histone chromosomal protein HMG-14 OS=Mus musculus GN=Hmgn1 PE=1 SV=2 - [HMGN1_MOUSE]	23559.5	32375.2	29414.5	28743.1	19091.3	29571.7	67901.6	95917.4	105883	66242.6	49134.1	0.00141226	0.178495	9.07448e-05	9.07448e-05
P61514	1	1	98.9	60S ribosomal protein L37a OS=Mus musculus GN=Rpl37a PE=2 SV=2 - [RL37A_MOUSE]	176559	199793	189920	113673	169521	180456	274260	309819	167099	166671	274780	0.146364	1	0.0706393	0.0706393
P06346	1	1	37.6	H-2 class II histocompatibility antigen, A-F beta chain (Fragment) OS=Mus musculus GN=H2-Ab1 PE=1 SV=1 - [HB2F_MOUSE]	5191.69	2868.77	3025.38	2991.86	5413.42	5190.58	6560.01	4749.24	6372.54	5546.87	8747.29	0.0660911	1	0.0234984	0.0234984
P62331	2	2	164.51	ADP-ribosylation factor 6 OS=Mus musculus GN=Arf6 PE=1 SV=2 - [ARF6_MOUSE]	184937	159769	177811	157152	123761	133294	113850	106034	106997	109976	117606	0.00879418	1	0.00141477	0.00141477
Q9CQW0	1	1	27.72	ER membrane protein complex subunit 6 OS=Mus musculus GN=Emc6 PE=2 SV=1 - [EMC6_MOUSE]	53622	44747.6	53723.5	32646.7	22852.7	24028.7	31417.1	36763.8	35414.7	35026.6	26843.8	0.700786	1	0.59383	0.59383
P55258	6	1	367.03	Ras-related protein Rab-8A OS=Mus musculus GN=Rab8a PE=1 SV=2 - [RAB8A_MOUSE]	49195.4	45875	82421.6	59595.2	63967.6	51536.1	44600.7	31152	46723.5	58970.9	53759.1	0.242242	1	0.137692	0.137692
Q9DBC7	5	5	323.84	cAMP-dependent protein kinase type I-alpha regulatory subunit OS=Mus musculus GN=Prkar1a PE=1 SV=3 - [KAP0_MOUSE]	311801	367973	360174	330637	346015	331940	211162	188061	233474	210738	209180	0.000126613	0.00201134	9.64211e-07	9.656e-07
P08556	1	1	31.73	GTPase NRas OS=Mus musculus GN=Nras PE=2 SV=1 - [RASN_MOUSE]	1610.19	305.956	0	0	0	159.132	16960.3	284.065	193.286	179.113	0	0.463254	1	0.328534	0.328534
P35550	8	8	532.45	rRNA 2'-O-methyltransferase fibrillarin OS=Mus musculus GN=Fbl PE=1 SV=2 - [FBRL_MOUSE]	513953	447827	505730	514539	469848	486597	513122	654002	609213	587370	632689	0.0100867	1	0.00175233	0.00175233
Q99LY9	1	1	77.4	NADH dehydrogenase [ubiquinone] iron-sulfur protein 5 OS=Mus musculus GN=Ndufs5 PE=1 SV=3 - [NDUS5_MOUSE]	19151.5	23670.9	44309.7	27242.9	25828.2	30668.7	29090.7	27461.8	34829.2	30710.6	30948.4	0.5807	1	0.453007	0.453007
Q9D1N9	2	2	88.5	39S ribosomal protein L21, mitochondrial OS=Mus musculus GN=Mrpl21 PE=2 SV=1 - [RM21_MOUSE]	8238.48	7705.44	4729.27	9356.28	6866.07	9380.35	15025.6	20055.4	21276.3	23470	22889.5	0.000957244	0.0938094	4.69282e-05	4.69282e-05
Q99L45	3	3	191.2	Eukaryotic translation initiation factor 2 subunit 2 OS=Mus musculus GN=Eif2s2 PE=1 SV=1 - [IF2B_MOUSE]	136077	120264	87789.3	109301	117554	108247	199994	188086	137257	176964	179149	0.00545723	1	0.00068551	0.00068551
P60229	1	1	58.18	Eukaryotic translation initiation factor 3 subunit E OS=Mus musculus GN=Eif3e PE=1 SV=1 - [EIF3E_MOUSE]	80816.2	80850	76322.9	94136.3	61070.9	57249.7	106607	112560	100836	135043	90050	0.0225609	1	0.0054872	0.0054872
Q64324	2	2	126.8	Syntaxin-binding protein 2 OS=Mus musculus GN=Stxbp2 PE=2 SV=1 - [STXB2_MOUSE]	24887.6	33718.8	27041.8	26833.1	15903.2	24796.4	21351.3	19105.7	20987.3	16956.7	17128.1	0.113044	1	0.0501999	0.0501999
P62192	3	2	249.38	26S protease regulatory subunit 4 OS=Mus musculus GN=Psmc1 PE=1 SV=1 - [PRS4_MOUSE]	85130	81278.9	90131.9	83416.5	90384.8	67484.4	104593	90512.2	103267	113715	96799.9	0.0277535	1	0.00723673	0.00723673
Q99M51	1	1	59.88	Cytoplasmic protein NCK1 OS=Mus musculus GN=Nck1 PE=1 SV=1 - [NCK1_MOUSE]	23632.1	16105.2	19729.2	26117.1	16445.4	11828.3	6903.67	6159.82	8213.28	17295.1	4997.53	0.0221184	1	0.00532695	0.00532695
Q8BXL7	1	1	30.58	ADP-ribosylation factor-related protein 1 OS=Mus musculus GN=Arfrp1 PE=2 SV=2 - [ARFRP_MOUSE]	1505.85	3085.96	1219.96	2839.1	3849.63	2402.73	1616.07	2568.15	4284.98	2887.91	3534.01	0.559482	1	0.428991	0.428991
P27546	5	5	324.18	Microtubule-associated protein 4 OS=Mus musculus GN=Map4 PE=1 SV=3 - [MAP4_MOUSE]	85305.2	80087.3	99726.8	90750.9	65862	63633.8	105824	91346	110864	102228	78526.6	0.156422	1	0.0775783	0.0775783
Q3TBD2	6	5	366	Minor histocompatibility protein HA-1 OS=Mus musculus GN=Hmha1 PE=1 SV=2 - [HMHA1_MOUSE]	223562	219009	254868	172171	200646	204092	163102	154919	131198	103995	125812	0.00639162	1	0.00090657	0.00090657
Q9JL26	8	8	516.04	Formin-like protein 1 OS=Mus musculus GN=Fmnl1 PE=1 SV=1 - [FMNL_MOUSE]	695838	710684	614487	818251	713439	750873	512672	516605	582877	583677	582106	0.00561536	1	0.000731878	0.000731878
P21107	8	7	552.73	Tropomyosin alpha-3 chain OS=Mus musculus GN=Tpm3 PE=1 SV=3 - [TPM3_MOUSE]	1.19146e+06	989265	1.24805e+06	1.18348e+06	1.09847e+06	1.07774e+06	1.51538e+06	1.02701e+06	1.27325e+06	1.22983e+06	1.08908e+06	0.461211	1	0.326063	0.326063
Q9R190	5	4	322.59	Metastasis-associated protein MTA2 OS=Mus musculus GN=Mta2 PE=1 SV=1 - [MTA2_MOUSE]	175650	136791	140259	123340	116145	129977	220292	224936	183187	213552	177820	0.00509987	1	0.000621402	0.000621402
Q9DBN5	1	1	30.36	Lon protease homolog 2, peroxisomal OS=Mus musculus GN=Lonp2 PE=2 SV=1 - [LONP2_MOUSE]	76099.1	66428.2	260376	51036.6	63532	55107.6	58787.9	58520.9	40205.1	36660.9	43973	0.19622	1	0.10292	0.10292
P61027	4	1	237.36	Ras-related protein Rab-10 OS=Mus musculus GN=Rab10 PE=1 SV=1 - [RAB10_MOUSE]	43282.4	36634	48489.2	58862.1	63972.8	46339.2	24150.8	21155.6	35017.7	52575.6	34499.2	0.0840807	1	0.0338964	0.0338964
P86048	2	2	80.55	60S ribosomal protein L10-like OS=Mus musculus GN=Rpl10l PE=2 SV=1 - [RL10L_MOUSE]	75044.7	42422.2	36084.4	55105.9	41326	47140.5	101951	50853.1	80853.8	82550	115499	0.0384838	1	0.0111184	0.0111184
Q62178	1	1	71.43	Semaphorin-4A OS=Mus musculus GN=Sema4a PE=1 SV=2 - [SEM4A_MOUSE]	9914.53	10274.4	10399.2	12814.6	18205.5	13998.6	12838.7	8204.67	14554.7	19215.8	14965.6	0.705627	1	0.599833	0.599833
Q6ZPZ3	1	1	45.37	Zinc finger CCCH domain-containing protein 4 OS=Mus musculus GN=Zc3h4 PE=1 SV=2 - [ZC3H4_MOUSE]	13564.3	10567.1	8014.6	12845.1	8825.9	8982.06	10817.9	14624	15563.7	12924.4	8468.54	0.373488	1	0.24674	0.24674
Q80U28	1	1	34.86	MAP kinase-activating death domain protein OS=Mus musculus GN=Madd PE=1 SV=2 - [MADD_MOUSE]	15708.2	14301.5	6961.05	24476.6	14439	19408.4	14444.8	17016.5	17876.8	23164.9	20237.7	0.466722	1	0.332548	0.332548
Q9D0R8	1	1	71.43	Protein LSM12 homolog OS=Mus musculus GN=Lsm12 PE=1 SV=1 - [LSM12_MOUSE]	30597.8	18940.7	10108.1	19596	16270	11856.8	20652	23441.6	22403.5	19369.9	23051.6	0.300962	1	0.185075	0.185075
P50446	10	2	958.93	Keratin, type II cytoskeletal 6A OS=Mus musculus GN=Krt6a PE=2 SV=3 - [K2C6A_MOUSE]	147291	86290.7	434044	676697	149872	63553.9	1.61384e+06	64218.5	130455	159992	1.01821e+06	0.626232	1	0.506709	0.506709
O08784	13	13	835.31	Treacle protein OS=Mus musculus GN=Tcof1 PE=1 SV=1 - [TCOF_MOUSE]	695056	626268	650957	751083	617615	683021	788975	747765	725237	706405	642908	0.238854	1	0.13449	0.13449
E9Q557	17	17	1083.92	Desmoplakin OS=Mus musculus GN=Dsp PE=2 SV=1 - [DESP_MOUSE]	341686	196557	296858	731951	239493	122125	415092	172599	220561	259388	559476	0.876624	1	0.820714	0.820714
P47791	3	3	141.12	Glutathione reductase, mitochondrial OS=Mus musculus GN=Gsr PE=2 SV=3 - [GSHR_MOUSE]	178525	240161	233444	215264	205003	204764	149887	129077	173448	148820	128159	0.0038508	0.774056	0.00041239	0.00041239
Q6ZWR6	1	1	34.08	Nesprin-1 OS=Mus musculus GN=Syne1 PE=1 SV=2 - [SYNE1_MOUSE]	6311.73	4350.49	6178.79	4727.96	4206.15	4047.68	2232.65	1158.09	4142.51	1127.19	794.738	0.0140625	1	0.00287314	0.00287314
P34902	1	1	53.28	Cytokine receptor common subunit gamma OS=Mus musculus GN=Il2rg PE=2 SV=1 - [IL2RG_MOUSE]	3781.21	5142.41	2908.11	7380.7	2663.67	5533.82	14196.3	15716.9	16809.9	22299.3	17876.5	0.000966379	0.0958529	4.79744e-05	4.79744e-05
Q9DCN2	1	1	73.7	NADH-cytochrome b5 reductase 3 OS=Mus musculus GN=Cyb5r3 PE=1 SV=3 - [NB5R3_MOUSE]	53208.8	36228.3	39868.6	47733.8	46466.3	36953	28918.7	38692.4	45134.8	39308	36482.3	0.292245	1	0.17582	0.17582
Q9WUM4	7	7	376.54	Coronin-1C OS=Mus musculus GN=Coro1c PE=1 SV=2 - [COR1C_MOUSE]	444819	497452	521498	455530	482596	526752	401647	347173	412119	402108	372300	0.00375803	0.743559	0.0003953	0.0003953
Q8BH43	2	2	149.67	Wiskott-Aldrich syndrome protein family member 2 OS=Mus musculus GN=Wasf2 PE=1 SV=1 - [WASF2_MOUSE]	96711.3	76477.1	69709.5	84553.1	63836.8	64137.8	55122.4	62635.2	79347.9	83643.3	57002.3	0.424471	1	0.291938	0.291938
Q8BWM0	2	2	64.85	Prostaglandin E synthase 2 OS=Mus musculus GN=Ptges2 PE=1 SV=3 - [PGES2_MOUSE]	9583.39	15097	7882.31	20259.8	22148.1	15660.8	12877.7	15508	23475.3	20072.2	20033.8	0.408154	1	0.278373	0.278373
Q8VIJ6	9	9	721.7	Splicing factor, proline- and glutamine-rich OS=Mus musculus GN=Sfpq PE=1 SV=1 - [SFPQ_MOUSE]	952006	801898	845212	950412	894523	931597	1.30789e+06	1.07119e+06	1.00709e+06	1.00476e+06	944491	0.0565307	1	0.0190039	0.0190039
P61222	4	4	163.31	ATP-binding cassette sub-family E member 1 OS=Mus musculus GN=Abce1 PE=2 SV=1 - [ABCE1_MOUSE]	147207	108738	117472	111659	112090	111347	135067	98311.3	115033	151572	138587	0.552047	1	0.421458	0.421458
Q9JJI8	4	4	186.6	60S ribosomal protein L38 OS=Mus musculus GN=Rpl38 PE=2 SV=3 - [RL38_MOUSE]	299676	227829	226580	302177	208090	239516	354802	445896	401359	491668	360989	0.00370193	0.708947	0.000375303	0.000375303
Q9DAW6	2	2	101.96	U4/U6 small nuclear ribonucleoprotein Prp4 OS=Mus musculus GN=Prpf4 PE=2 SV=1 - [PRP4_MOUSE]	53583.9	44818.5	36242.3	57438.1	49976.3	62304.3	56610.9	23947.7	51889.4	55502.4	46193.9	0.651985	1	0.534599	0.534599
Q8VCY6	1	1	59.12	U3 small nucleolar RNA-associated protein 6 homolog OS=Mus musculus GN=Utp6 PE=2 SV=1 - [UTP6_MOUSE]	3195.38	2633.86	21598.1	0	608.973	1847.64	8109.55	13513.7	10932.8	11804.5	9384.49	0.242242	1	0.137782	0.137782
P52431	2	2	86.78	DNA polymerase delta catalytic subunit OS=Mus musculus GN=Pold1 PE=1 SV=2 - [DPOD1_MOUSE]	16120.1	14904.4	14643.1	27925.4	18666.8	15017.4	16275.3	12293.2	23425.2	37435.5	22079.7	0.53229	1	0.401054	0.401054
Q9Z2U1	4	4	449.48	Proteasome subunit alpha type-5 OS=Mus musculus GN=Psma5 PE=1 SV=1 - [PSA5_MOUSE]	573111	657955	764255	470400	592474	591494	642359	622323	492977	494119	533888	0.504148	1	0.369772	0.369772
Q03958	1	1	20.06	Prefoldin subunit 6 OS=Mus musculus GN=Pfdn6 PE=2 SV=1 - [PFD6_MOUSE]	10692.2	11712.5	10997.7	12905.9	10700	9057.09	14377.9	10174.2	11921.8	14525.5	11510.4	0.275388	1	0.162926	0.162926
Q3TXS7	6	6	319.84	26S proteasome non-ATPase regulatory subunit 1 OS=Mus musculus GN=Psmd1 PE=1 SV=1 - [PSMD1_MOUSE]	485547	403341	432831	453914	454833	428940	428131	432544	439329	488854	442042	0.8939	1	0.846225	0.846225
Q9CZU3	4	4	243.19	Superkiller viralicidic activity 2-like 2 OS=Mus musculus GN=Skiv2l2 PE=2 SV=1 - [SK2L2_MOUSE]	164512	133477	169671	169981	135521	135745	168406	180450	198248	217667	168270	0.0499832	1	0.0158681	0.0158681
P19001	6	2	340.77	Keratin, type I cytoskeletal 19 OS=Mus musculus GN=Krt19 PE=1 SV=1 - [K1C19_MOUSE]	15298.5	5435.88	132050	34611.5	9799.68	6950.74	90951.4	4749.24	13444.9	7773.29	85100.7	0.873481	1	0.813614	0.813614
Q9JMH9	3	3	121.33	Unconventional myosin-XVIIIa OS=Mus musculus GN=Myo18a PE=1 SV=2 - [MY18A_MOUSE]	58307.8	50909.4	29641.8	56806.7	54051.1	54581	31796.9	22998.6	46691.1	48779	39089.2	0.200785	1	0.10713	0.10713
Q80X90	15	13	907.39	Filamin-B OS=Mus musculus GN=Flnb PE=1 SV=3 - [FLNB_MOUSE]	390854	317758	328055	318974	295453	319381	488439	393242	451092	510553	504579	0.00265488	0.456873	0.000238825	0.000238825
Q8BHB4	1	1	100.46	WD repeat-containing protein 3 OS=Mus musculus GN=Wdr3 PE=2 SV=1 - [WDR3_MOUSE]	4976.04	3970.09	1610.57	3260.99	3398.31	5805.36	13902.2	8555.58	14380	18215.5	18674.2	0.00280041	0.493374	0.000258582	0.000258582
P32020	2	2	81.89	Non-specific lipid-transfer protein OS=Mus musculus GN=Scp2 PE=1 SV=3 - [NLTP_MOUSE]	52398.5	34218.3	91079.2	36681	34696.8	58595.8	41560	61938	44582.7	35279	38309.9	0.726804	1	0.626137	0.626137
P56394	1	1	77.72	Cytochrome c oxidase copper chaperone OS=Mus musculus GN=Cox17 PE=2 SV=2 - [COX17_MOUSE]	60390.9	45014.6	45536.8	45947.8	31039	47625.7	112381	118179	105646	125279	102000	0.000401164	0.0184419	8.97415e-06	8.97418e-06
Q8R5J9	1	1	55.51	PRA1 family protein 3 OS=Mus musculus GN=Arl6ip5 PE=1 SV=2 - [PRAF3_MOUSE]	210621	148161	175030	125728	174423	183232	102543	149103	89852.9	90127.6	129521	0.0282325	1	0.00737726	0.00737726
Q8K019	2	2	57.46	Bcl-2-associated transcription factor 1 OS=Mus musculus GN=Bclaf1 PE=1 SV=2 - [BCLF1_MOUSE]	65227.3	50701.4	34686.8	52728.5	47313.1	37672.7	59119	82366.4	80406.2	60754.7	66529.8	0.0388758	1	0.0113115	0.0113115
Q8R0G9	2	2	88.5	Nuclear pore complex protein Nup133 OS=Mus musculus GN=Nup133 PE=1 SV=2 - [NU133_MOUSE]	31985	30433.8	33231.7	49300.8	35683.9	29665.7	35963.5	34414.4	48579.5	52825.8	38965.9	0.241178	1	0.136717	0.136717
Q8VC03	2	2	121.97	Echinoderm microtubule-associated protein-like 3 OS=Mus musculus GN=Eml3 PE=1 SV=1 - [EMAL3_MOUSE]	25279	22973.4	31543.6	22453	19577.3	20581.7	8637.8	13318.2	17306.1	11376.2	13155	0.00594838	1	0.000800733	0.000800733
Q9JJU8	6	6	418.07	SH3 domain-binding glutamic acid-rich-like protein OS=Mus musculus GN=Sh3bgrl PE=3 SV=1 - [SH3L1_MOUSE]	256789	327038	281254	223641	223106	286922	428317	306217	280378	272343	212375	0.560662	1	0.430437	0.430437
P61255	3	3	112.82	60S ribosomal protein L26 OS=Mus musculus GN=Rpl26 PE=2 SV=1 - [RL26_MOUSE]	294862	199985	229642	238117	211686	188184	363213	360945	287698	333294	292727	0.0100192	1	0.00172796	0.00172796
Q9QY24	1	1	27.02	Z-DNA-binding protein 1 OS=Mus musculus GN=Zbp1 PE=1 SV=1 - [ZBP1_MOUSE]	54180.1	34154.8	57189.2	26454.2	38267.5	37978	31698.7	33625.8	22138.5	22008.4	28178.9	0.0814043	1	0.0322363	0.0322363
Q9CWJ9	12	12	717.47	Bifunctional purine biosynthesis protein PURH OS=Mus musculus GN=Atic PE=1 SV=2 - [PUR9_MOUSE]	571417	500828	705704	439005	424013	436980	735403	569199	528240	569327	517854	0.347647	1	0.224043	0.224043
P24161	2	2	81.74	T-cell surface glycoprotein CD3 zeta chain OS=Mus musculus GN=Cd247 PE=1 SV=1 - [CD3Z_MOUSE]	34580.2	36604.7	17321.3	22378.9	29997.3	25865	41474.7	36583.8	29889.9	32509.4	37664.6	0.156891	1	0.0780689	0.0780689
Q3TDQ1	2	1	65.93	Dolichyl-diphosphooligosaccharide--protein glycosyltransferase subunit STT3B OS=Mus musculus GN=Stt3b PE=1 SV=2 - [STT3B_MOUSE]	15279.6	11903.4	19211.1	10390.2	4887.13	9529.47	17799.9	21149	15465.4	18248.4	14065.4	0.146872	1	0.0711711	0.0711711
P28352	1	1	80.05	DNA-(apurinic or apyrimidinic site) lyase OS=Mus musculus GN=Apex1 PE=1 SV=2 - [APEX1_MOUSE]	11900.5	12466.5	11865.2	5991.88	8878.91	6588.09	24270.3	25920.5	16859.1	6133.86	11736.1	0.212181	1	0.115937	0.115937
Q9CSN1	2	2	113.86	SNW domain-containing protein 1 OS=Mus musculus GN=Snw1 PE=1 SV=3 - [SNW1_MOUSE]	9306.42	15833.1	10931.9	15021	11586.8	14806.7	51168.6	18944.5	22554.5	19944.5	17315.1	0.0417188	1	0.0125671	0.0125671
Q80TJ7	1	1	49.68	Histone lysine demethylase PHF8 OS=Mus musculus GN=Phf8 PE=1 SV=2 - [PHF8_MOUSE]	8846.8	9651.15	6167.62	17649.4	8856.87	7217.4	9295.81	6971.19	11480.4	10452.1	7873.46	0.966859	1	0.951673	0.951673
Q921F2	7	7	552.08	TAR DNA-binding protein 43 OS=Mus musculus GN=Tardbp PE=1 SV=1 - [TADBP_MOUSE]	685356	608078	612024	754742	726404	777600	673846	738145	815166	829438	820385	0.180484	1	0.0930337	0.0930337
Q7TQI3	5	5	262.47	Ubiquitin thioesterase OTUB1 OS=Mus musculus GN=Otub1 PE=1 SV=2 - [OTUB1_MOUSE]	281818	294880	270999	310581	274155	258390	255946	220493	261078	283575	215617	0.0943075	1	0.0392312	0.0392312
P61164	2	2	92.01	Alpha-centractin OS=Mus musculus GN=Actr1a PE=2 SV=1 - [ACTZ_MOUSE]	140141	142854	109972	104808	135685	126122	151658	165711	120668	133505	131291	0.32946	1	0.208715	0.208715
Q9D7X8	1	1	34.71	Gamma-glutamylcyclotransferase OS=Mus musculus GN=Ggct PE=2 SV=1 - [GGCT_MOUSE]	1793.51	8009.77	11435.6	13140.2	9736.56	4989.13	13472.8	8055.57	3626.81	6063.11	4192.97	0.888884	1	0.835576	0.835576
Q60902	1	1	38.8	Epidermal growth factor receptor substrate 15-like 1 OS=Mus musculus GN=Eps15l1 PE=1 SV=3 - [EP15R_MOUSE]	19203.7	12174.1	13337.9	14801	15977.3	10194.6	16536.5	15095.5	17014.2	13479.4	14571.4	0.560535	1	0.430073	0.430073
Q3TIX9	3	3	133.27	U4/U6.U5 tri-snRNP-associated protein 2 OS=Mus musculus GN=Usp39 PE=2 SV=2 - [SNUT2_MOUSE]	98779.4	108549	88117.9	143850	117737	135708	126222	136975	134255	158726	148834	0.108169	1	0.0471597	0.0471597
P01887	2	2	90.47	Beta-2-microglobulin OS=Mus musculus GN=B2m PE=1 SV=2 - [B2MG_MOUSE]	64934.6	46365.1	40935.5	20905	56963.4	80149.4	586530	25497.2	35571.9	41504	65848.4	0.651289	1	0.533492	0.533492
P97429	3	3	271.15	Annexin A4 OS=Mus musculus GN=Anxa4 PE=2 SV=4 - [ANXA4_MOUSE]	55533.8	44112	47087.1	46977.1	43982.1	46630.5	52702.3	41937.4	55867.4	57830.1	39236.7	0.769925	1	0.675013	0.675013
P62274	1	1	39.15	40S ribosomal protein S29 OS=Mus musculus GN=Rps29 PE=2 SV=2 - [RS29_MOUSE]	79453.4	57723.6	52534.9	79812	62539.9	59032.7	93767.2	85650.6	92893.3	118644	90318.2	0.0115549	1	0.00220539	0.00220539
Q9D287	1	1	29.74	Pre-mRNA-splicing factor SPF27 OS=Mus musculus GN=Bcas2 PE=2 SV=1 - [SPF27_MOUSE]	31190.2	28721.9	18551.1	35852.9	23574.9	24179.7	35308.8	43206.4	42874	39953.2	29174.1	0.0565307	1	0.0189954	0.0189954
Q75N62	2	2	81.19	GTPase IMAP family member 8 OS=Mus musculus GN=Gimap8 PE=2 SV=1 - [GIMA8_MOUSE]	19069.7	15964.2	6966.24	8838.32	16218.3	21384	17076.5	7331.72	2043.81	4382.71	7556.99	0.130249	1	0.0602579	0.0602579
P28740	1	1	29.47	Kinesin-like protein KIF2A OS=Mus musculus GN=Kif2a PE=1 SV=2 - [KIF2A_MOUSE]	4603.15	4830.51	3223.24	6745.66	3409.97	6962.64	6004.65	8743.22	12078.8	5834.02	8144.35	0.0712812	1	0.0264293	0.0264293
O88958	2	2	116.77	Glucosamine-6-phosphate isomerase 1 OS=Mus musculus GN=Gnpda1 PE=2 SV=3 - [GNPI1_MOUSE]	50431	57194.9	83093.6	55760.4	57405	49115.1	31880.2	19455.7	34289.5	43504.7	29502.2	0.0104735	1	0.00186439	0.00186439
Q922H2	1	1	63.02	[Pyruvate dehydrogenase [lipoamide]] kinase isozyme 3, mitochondrial OS=Mus musculus GN=Pdk3 PE=2 SV=1 - [PDK3_MOUSE]	18718.7	18128.7	12393.8	17277	20036.8	22711.1	23025.6	24707.8	19669.2	19074.4	25591.8	0.148249	1	0.0721135	0.0721135
P21995	1	1	79.54	Embigin OS=Mus musculus GN=Emb PE=1 SV=2 - [EMB_MOUSE]	16699.6	12074.8	2310.61	14199.9	22890.4	16161	23268.3	22153.1	23991.9	26939.6	27007.2	0.151195	1	0.0738345	0.0738345
Q9ER69	1	1	62.66	Pre-mRNA-splicing regulator WTAP OS=Mus musculus GN=Wtap PE=2 SV=3 - [FL2D_MOUSE]	62393	44757.5	96136.9	66386.4	48686.9	50671.5	50299.7	40777	34037.1	42466.6	59779.2	0.183049	1	0.0947045	0.0947045
O08734	1	1	52.94	Bcl-2 homologous antagonist/killer OS=Mus musculus GN=Bak1 PE=1 SV=3 - [BAK_MOUSE]	96091.5	47738	77111.7	52961	75073.7	88766.7	48982.4	59360.1	104965	50537.3	85452.5	0.837877	1	0.760048	0.760048
O35226	2	2	118.21	26S proteasome non-ATPase regulatory subunit 4 OS=Mus musculus GN=Psmd4 PE=1 SV=1 - [PSMD4_MOUSE]	123806	111215	133198	135539	117491	112406	150373	151238	174784	185056	134862	0.0135867	1	0.00275811	0.00275811
Q9DBC3	1	1	28.69	Cap-specific mRNA (nucleoside-2'-O-)-methyltransferase 1 OS=Mus musculus GN=Ftsjd2 PE=1 SV=1 - [MTR1_MOUSE]	1830.45	2405.95	2748.67	4101.11	2815.94	2503.98	3025.46	1445.46	4863	3282.39	2441.9	0.874623	1	0.816759	0.816759
O55029	6	6	315.75	Coatomer subunit beta' OS=Mus musculus GN=Copb2 PE=2 SV=2 - [COPB2_MOUSE]	250524	315938	347775	243888	251717	288903	316809	250608	270858	267711	260887	0.797013	1	0.703314	0.703314
Q8BJW6	3	3	169.07	Eukaryotic translation initiation factor 2A OS=Mus musculus GN=Eif2a PE=2 SV=2 - [EIF2A_MOUSE]	27049.5	22284.9	9962.04	8831.46	16959.9	16051.9	79492.1	44649.9	23183.8	31222.4	36484.5	0.0297375	1	0.00788377	0.00788377
Q8BG05	16	14	1058.17	Heterogeneous nuclear ribonucleoprotein A3 OS=Mus musculus GN=Hnrnpa3 PE=1 SV=1 - [ROA3_MOUSE]	3.1441e+06	2.4646e+06	2.59348e+06	2.73845e+06	2.89752e+06	3.09977e+06	4.19495e+06	3.57574e+06	3.32776e+06	3.39325e+06	3.40554e+06	0.0135867	1	0.00275478	0.00275478
Q3U0V2	2	2	112.16	Tumor necrosis factor receptor type 1-associated DEATH domain protein OS=Mus musculus GN=Tradd PE=1 SV=1 - [TRADD_MOUSE]	14005.4	24152	34929.2	15814.6	8327.25	8573.82	15878.2	15577.7	13863.4	8158.76	5142.13	0.42838	1	0.296634	0.296634
Q9JMB8	1	1	28.94	Contactin-6 OS=Mus musculus GN=Cntn6 PE=2 SV=2 - [CNTN6_MOUSE]	8163.34	2412.66	6654.11	3650.97	12340.3	5881.89	6184.31	3587.75	7542.39	4287.64	8773.48	0.987209	1	0.982204	0.982204
Q9EPU4	5	4	182.09	Cleavage and polyadenylation specificity factor subunit 1 OS=Mus musculus GN=Cpsf1 PE=1 SV=1 - [CPSF1_MOUSE]	45034.8	33512.8	32678.2	30907	48891.6	45750.6	55270.4	54985.6	51589.2	37488.5	63266.1	0.0962663	1	0.0405959	0.0405959
O70494	1	1	23.97	Transcription factor Sp3 OS=Mus musculus GN=Sp3 PE=1 SV=2 - [SP3_MOUSE]	26551.7	21531.9	48983	29421.6	25810.1	27712.6	19353.5	29019.7	21281.2	16852.1	21856.1	0.146323	1	0.0705498	0.0705498
Q3V3E1	1	1	51.27	Ubiquitin-associated and SH3 domain-containing protein A OS=Mus musculus GN=Ubash3a PE=1 SV=1 - [UBS3A_MOUSE]	3911.01	6780.76	13994.8	3373.13	4952.71	3368.36	11791.9	9018.95	6907.01	5450.84	9356.77	0.242456	1	0.138134	0.138134
P58242	1	1	65.8	Acid sphingomyelinase-like phosphodiesterase 3b OS=Mus musculus GN=Smpdl3b PE=1 SV=1 - [ASM3B_MOUSE]	27378.6	31710.9	17372.1	34235.1	19219.5	32493.1	17856.4	21115.4	36192.7	25153.8	18893.6	0.602141	1	0.480337	0.480337
Q4FZF3	1	1	53.57	Probable ATP-dependent RNA helicase DDX49 OS=Mus musculus GN=Ddx49 PE=2 SV=1 - [DDX49_MOUSE]	42723.5	34555.1	62335.3	34353.1	25574.7	35160.3	47647.2	75798.8	69349.8	68125.5	63045.5	0.0264279	1	0.00675477	0.00675477
P10107	4	3	348.7	Annexin A1 OS=Mus musculus GN=Anxa1 PE=1 SV=2 - [ANXA1_MOUSE]	32192	24421.6	124526	37963.3	23497.9	36169.3	129275	98177.4	93442.2	154577	129545	0.0162461	1	0.00347965	0.00347965
Q06185	2	2	120.43	ATP synthase subunit e, mitochondrial OS=Mus musculus GN=Atp5i PE=1 SV=2 - [ATP5I_MOUSE]	478139	204428	368516	264149	224141	238070	212770	297497	303073	297093	271690	0.899754	1	0.856072	0.856072
Q8VEA4	1	1	48.5	Mitochondrial intermembrane space import and assembly protein 40 OS=Mus musculus GN=Chchd4 PE=1 SV=1 - [MIA40_MOUSE]	21400.7	22220.8	23318.2	3805.79	18308.3	18075.9	31802	41121.7	25677.8	21293.9	32656.7	0.159672	1	0.0800258	0.0800258
Q8BHJ9	2	2	64.29	Pre-mRNA-splicing factor SLU7 OS=Mus musculus GN=Slu7 PE=1 SV=1 - [SLU7_MOUSE]	32781.9	44752.3	9833.51	111068	36034.9	27807.8	34602.5	25405.4	70330	47098.2	83168.1	0.569098	1	0.438268	0.438268
Q60676	1	1	76.76	Serine/threonine-protein phosphatase 5 OS=Mus musculus GN=Ppp5c PE=1 SV=3 - [PPP5_MOUSE]	40544.9	6473.29	3410.92	10890.3	15730.1	14398.7	3080.82	5436.39	4878.51	2750.03	4490.78	0.0725182	1	0.0270606	0.0270606
Q8VDM6	7	7	274.43	Heterogeneous nuclear ribonucleoprotein U-like protein 1 OS=Mus musculus GN=Hnrnpul1 PE=1 SV=1 - [HNRL1_MOUSE]	377891	344260	375854	347502	288683	324098	284525	298693	302076	283156	264742	0.025684	1	0.00650351	0.00650351
P62075	2	1	166.13	Mitochondrial import inner membrane translocase subunit Tim13 OS=Mus musculus GN=Timm13 PE=1 SV=1 - [TIM13_MOUSE]	43133.5	31579.3	30005.2	35020.7	34724.8	31855.5	66150	56726.1	51643.1	69513.2	77445.4	0.00105275	0.110744	5.55942e-05	5.55942e-05
Q9WV80	1	1	53	Sorting nexin-1 OS=Mus musculus GN=Snx1 PE=1 SV=1 - [SNX1_MOUSE]	23338.8	23990	15758.4	17255.5	21650.8	15609.6	24267.9	16651.5	11367.8	23252.9	19609.2	0.837092	1	0.758602	0.758602
P23298	1	1	74.91	Protein kinase C eta type OS=Mus musculus GN=Prkch PE=1 SV=2 - [KPCL_MOUSE]	13478.4	15635.3	9399.89	13920	13405	9646.09	5179.16	3465.84	2340.21	3349.04	3233.65	0.000456841	0.0230244	1.1226e-05	1.1226e-05
Q9Z0X1	6	6	326.54	Apoptosis-inducing factor 1, mitochondrial OS=Mus musculus GN=Aifm1 PE=1 SV=1 - [AIFM1_MOUSE]	139781	152284	172109	202124	149867	135486	131952	159592	196652	175771	150459	0.844442	1	0.773302	0.773302
Q9DCC4	1	1	59.28	Pyrroline-5-carboxylate reductase 3 OS=Mus musculus GN=Pycrl PE=2 SV=2 - [P5CR3_MOUSE]	15025.9	11722.8	61666.5	13621.4	14594.5	9654.15	13182.6	7988.33	17147.4	18643.1	14717.1	0.694273	1	0.584564	0.584564
P53702	1	1	66.65	Cytochrome c-type heme lyase OS=Mus musculus GN=Hccs PE=2 SV=2 - [CCHL_MOUSE]	15645.7	8295.03	3008.64	4267.11	5186.61	7360.37	12342	16096.1	11704.9	5445.98	9200.91	0.252365	1	0.146422	0.146422
Q9EQM6	1	1	48.51	Microprocessor complex subunit DGCR8 OS=Mus musculus GN=Dgcr8 PE=2 SV=2 - [DGCR8_MOUSE]	545.001	908.464	151.501	2295.47	1560.79	894.851	2327.64	1180.71	4164.87	5207.85	3875.93	0.0679481	1	0.0243203	0.0243203
P16110	5	5	332.03	Galectin-3 OS=Mus musculus GN=Lgals3 PE=1 SV=3 - [LEG3_MOUSE]	658384	597774	685911	537963	495877	475823	845198	791747	737222	817625	720649	0.0108379	1	0.00194989	0.00194989
Q8CJF7	2	2	115.79	Protein ELYS OS=Mus musculus GN=Ahctf1 PE=1 SV=1 - [ELYS_MOUSE]	10268.7	11581.7	3525.8	18181.5	12043.5	12081.1	14598.5	17266.2	25076.3	26263.1	18265.5	0.0876925	1	0.0359368	0.0359368
Q9QYS9	2	2	79.9	Protein quaking OS=Mus musculus GN=Qki PE=1 SV=1 - [QKI_MOUSE]	17428.3	12669.2	962.275	16834.2	11202.7	10899	23475.2	26261.1	34747.8	33917.8	26580.3	0.0973362	1	0.041186	0.041186
Q9JKD8	1	1	62.29	T-box transcription factor TBX21 OS=Mus musculus GN=Tbx21 PE=1 SV=1 - [TBX21_MOUSE]	8937.6	7081.99	4092.5	9374.78	7893.69	8264.75	11363	12479	6575.79	14064.5	10661.6	0.142422	1	0.0680587	0.0680587
Q64674	1	1	29.31	Spermidine synthase OS=Mus musculus GN=Srm PE=2 SV=1 - [SPEE_MOUSE]	10289.1	15049.3	13943.7	16874.2	12563.9	9866.68	40789.8	31030.5	31219.9	39186.5	27412.5	0.000573678	0.0388387	1.91135e-05	1.91135e-05
O08529	5	5	335.03	Calpain-2 catalytic subunit OS=Mus musculus GN=Capn2 PE=2 SV=4 - [CAN2_MOUSE]	295510	258688	365966	257884	229564	230896	183382	199537	202072	185805	204016	0.0156829	1	0.00333663	0.00333663
Q08775	2	1	88.85	Runt-related transcription factor 2 OS=Mus musculus GN=Runx2 PE=1 SV=2 - [RUNX2_MOUSE]	34455.4	27443	26367.1	31749.1	16877.6	41629.8	33102.7	31972.3	40063.4	50387.1	27689.2	0.337356	1	0.215323	0.215323
Q99MN9	1	1	24.16	Propionyl-CoA carboxylase beta chain, mitochondrial OS=Mus musculus GN=Pccb PE=1 SV=2 - [PCCB_MOUSE]	194528	118728	74105.3	202089	137583	116924	137471	160502	188619	205272	199893	0.264091	1	0.15486	0.15486
P99024	20	5	1630.5	Tubulin beta-5 chain OS=Mus musculus GN=Tubb5 PE=1 SV=1 - [TBB5_MOUSE]	4.26712e+06	3.18695e+06	3.52327e+06	3.22221e+06	3.05913e+06	3.28743e+06	5.09903e+06	3.32305e+06	3.49672e+06	3.90314e+06	3.67707e+06	0.30065	1	0.184686	0.184686
P56395	4	4	137.83	Cytochrome b5 OS=Mus musculus GN=Cyb5a PE=1 SV=2 - [CYB5_MOUSE]	184415	101593	130929	260100	114969	116108	171794	200820	270660	285911	166046	0.137402	1	0.0648099	0.0648099
Q9EPB4	3	3	283.64	Apoptosis-associated speck-like protein containing a CARD OS=Mus musculus GN=Pycard PE=1 SV=1 - [ASC_MOUSE]	436162	502699	330081	534033	437005	509148	505690	294717	443439	408300	413650	0.504999	1	0.371118	0.371118
Q8BZN6	5	5	206.86	Dedicator of cytokinesis protein 10 OS=Mus musculus GN=Dock10 PE=1 SV=3 - [DOC10_MOUSE]	110098	84439	80836.4	97408.7	91951.7	99170.6	64625.1	67092.4	101459	105322	98217.7	0.560698	1	0.430731	0.430731
O35972	1	1	41.61	39S ribosomal protein L23, mitochondrial OS=Mus musculus GN=Mrpl23 PE=2 SV=1 - [RM23_MOUSE]	1642.03	3356.77	3338.1	2693.81	2879.71	3644.48	5552.55	7638.84	5379.05	3472.64	9292.4	0.0211887	1	0.00503243	0.00503243
Q9JK81	3	3	155.97	UPF0160 protein MYG1, mitochondrial OS=Mus musculus GN=Myg1 PE=2 SV=1 - [MYG1_MOUSE]	79889.3	72080.5	134074	65935	52660.7	67881.6	77849.4	70049.7	75152.7	84341.3	74538.5	0.954825	1	0.931647	0.931647
P62301	4	4	218.38	40S ribosomal protein S13 OS=Mus musculus GN=Rps13 PE=1 SV=2 - [RS13_MOUSE]	137219	111674	104504	114887	84893.6	73964.8	343937	145769	124200	119271	113449	0.176331	1	0.0900537	0.0900537
Q91YK2	1	1	26.17	Ribosomal RNA processing protein 1 homolog B OS=Mus musculus GN=Rrp1b PE=2 SV=2 - [RRP1B_MOUSE]	19276.6	10672.4	6662.49	17434.6	11210.3	11951.1	23018.5	14960.5	25082.7	15362.3	13677.9	0.180241	1	0.0927227	0.0927227
Q9CQR6	2	2	95.91	Serine/threonine-protein phosphatase 6 catalytic subunit OS=Mus musculus GN=Ppp6c PE=2 SV=1 - [PPP6_MOUSE]	32121.7	45050	106330	20511.5	26721.3	37284.4	30707.5	39234.9	18961	25151.2	16284.6	0.29022	1	0.173911	0.173911
P63037	3	2	165.53	DnaJ homolog subfamily A member 1 OS=Mus musculus GN=Dnaja1 PE=1 SV=1 - [DNJA1_MOUSE]	1.05322e+07	4.63462e+06	4.88632e+06	1.2981e+07	5.82385e+06	7.79808e+06	3.07839e+06	2.31273e+06	3.58151e+06	2.65216e+06	3.05047e+06	0.00900771	1	0.00146198	0.00146198
Q9DCE5	1	1	36.75	p21-activated protein kinase-interacting protein 1 OS=Mus musculus GN=Pak1ip1 PE=2 SV=2 - [PK1IP_MOUSE]	0	785.301	72.945	335.525	603.996	559.189	2927.38	1448.68	1136.41	1304.42	1016.52	0.16996	1	0.0860012	0.0860012
Q9CQE1	1	1	30.32	Protein NipSnap homolog 3B OS=Mus musculus GN=Nipsnap3b PE=1 SV=1 - [NPS3B_MOUSE]	56770.1	51478.8	44597.9	67485.6	68097.9	76382	34758.2	34207.7	62642.4	49105.1	54606	0.179411	1	0.0918831	0.0918831
O08915	2	2	87.56	AH receptor-interacting protein OS=Mus musculus GN=Aip PE=1 SV=1 - [AIP_MOUSE]	72154.3	50778.1	44876.4	64555.7	52719.4	31569.4	96591.6	57403.3	74178.9	75182.7	56007.6	0.1515	1	0.0742719	0.0742719
Q6PFD9	6	6	255.82	Nuclear pore complex protein Nup98-Nup96 OS=Mus musculus GN=Nup98 PE=1 SV=2 - [NUP98_MOUSE]	67227.4	82474.7	74367.7	90184	78439.3	93495.7	108169	120715	130615	113532	121573	0.00202738	0.306695	0.000158253	0.000158253
Q9CQQ7	1	1	38.49	ATP synthase subunit b, mitochondrial OS=Mus musculus GN=Atp5f1 PE=1 SV=1 - [AT5F1_MOUSE]	123374	101813	116492	84474.9	119447	98001.5	109994	138888	93860.6	87773.4	126298	0.841988	1	0.767118	0.767118
Q99J09	2	2	107.87	Methylosome protein 50 OS=Mus musculus GN=Wdr77 PE=1 SV=1 - [MEP50_MOUSE]	17237	17225.4	17810.3	12787.9	17828.1	15843.4	35278.3	28718.2	19295.1	21257.6	23930.7	0.019132	1	0.00433452	0.00433452
P55194	3	3	166.81	SH3 domain-binding protein 1 OS=Mus musculus GN=Sh3bp1 PE=1 SV=3 - [3BP1_MOUSE]	72536.1	71763.2	88621.5	83652.1	76683.6	80452.8	56652.9	55126.8	68231.3	84983.1	72891.2	0.150487	1	0.0732739	0.0732739
Q60931	9	8	580.3	Voltage-dependent anion-selective channel protein 3 OS=Mus musculus GN=Vdac3 PE=1 SV=1 - [VDAC3_MOUSE]	415264	396894	439111	340722	391641	374994	342175	386103	351293	292478	437081	0.375387	1	0.248709	0.248709
Q3UPF5	3	3	152.52	Zinc finger CCCH-type antiviral protein 1 OS=Mus musculus GN=Zc3hav1 PE=1 SV=1 - [ZCCHV_MOUSE]	87519.1	92032.5	81240.9	80334.5	83388.2	81153.9	87896.9	100208	92334.8	97853.7	96758.7	0.0201273	1	0.0046175	0.0046175
Q9D1M0	1	1	74.37	Protein SEC13 homolog OS=Mus musculus GN=Sec13 PE=2 SV=3 - [SEC13_MOUSE]	64299.2	63436.4	64508.3	61467.8	65712.4	63040	45276.5	83331.3	56787.3	69889.3	61053	0.843089	1	0.770056	0.770056
Q921H8	7	7	563.42	3-ketoacyl-CoA thiolase A, peroxisomal OS=Mus musculus GN=Acaa1a PE=2 SV=1 - [THIKA_MOUSE]	497729	244494	217158	290610	239443	253835	249728	263123	337391	313939	265176	0.930762	1	0.897094	0.897094
Q6P5E4	6	6	396.72	UDP-glucose:glycoprotein glucosyltransferase 1 OS=Mus musculus GN=Uggt1 PE=1 SV=4 - [UGGG1_MOUSE]	213604	221157	178584	205224	262386	260838	177552	180370	164272	175946	201005	0.0534306	1	0.0176146	0.0176146
P10605	4	4	425.94	Cathepsin B OS=Mus musculus GN=Ctsb PE=1 SV=2 - [CATB_MOUSE]	403400	432335	468294	320520	312482	334859	291672	387135	310347	274527	247357	0.122593	1	0.0558409	0.0558409
P97376	2	2	96.6	Protein FRG1 OS=Mus musculus GN=Frg1 PE=1 SV=2 - [FRG1_MOUSE]	62153	46600.9	60899.2	31873.8	36473	38773.2	40562.5	54780.3	41666.8	43655.9	28413.7	0.698413	1	0.590377	0.590377
Q3UHJ0	7	7	427.96	AP2-associated protein kinase 1 OS=Mus musculus GN=Aak1 PE=1 SV=2 - [AAK1_MOUSE]	215163	257204	223302	281192	205072	183472	164826	134747	259116	289498	136249	0.404544	1	0.275167	0.275167
O88597	1	1	25.07	Beclin-1 OS=Mus musculus GN=Becn1 PE=1 SV=3 - [BECN1_MOUSE]	5130.21	7916.22	6069.67	5299.65	4008.62	2642.09	6973.6	9426.68	3225.1	3767.27	2425.25	0.861452	1	0.796102	0.796102
Q9JKV1	3	3	124.07	Proteasomal ubiquitin receptor ADRM1 OS=Mus musculus GN=Adrm1 PE=1 SV=2 - [ADRM1_MOUSE]	35492.4	47616.2	38947.4	54390	47765.2	54772.6	65259.6	49606.7	51693.8	55063	50625	0.198129	1	0.10411	0.10411
P58389	1	1	44.95	Serine/threonine-protein phosphatase 2A activator OS=Mus musculus GN=Ppp2r4 PE=1 SV=1 - [PTPA_MOUSE]	27718.8	25542.8	63402.3	12411.7	14818.1	15210.5	26501.4	22073.3	4416.31	11231.4	16798.3	0.374686	1	0.247889	0.247889
P12367	1	1	30.31	cAMP-dependent protein kinase type II-alpha regulatory subunit OS=Mus musculus GN=Prkar2a PE=1 SV=2 - [KAP2_MOUSE]	15853.1	14608.5	13120.2	12903.9	9980.52	9944.97	6311.12	9973.14	12832.7	9811.53	7402.06	0.101318	1	0.0435941	0.0435941
P54728	2	2	114.7	UV excision repair protein RAD23 homolog B OS=Mus musculus GN=Rad23b PE=1 SV=2 - [RD23B_MOUSE]	85884	91454.7	122930	110448	73942.5	70760.4	94322.1	80077.6	92591.6	97304.4	100445	0.8939	1	0.844214	0.844214
Q9ERU9	16	14	978.32	E3 SUMO-protein ligase RanBP2 OS=Mus musculus GN=Ranbp2 PE=1 SV=2 - [RBP2_MOUSE]	262011	206339	230347	253649	218381	216042	307765	299588	321411	317085	270760	0.00403152	0.829331	0.000443256	0.000443256
Q60605	8	7	611.67	Myosin light polypeptide 6 OS=Mus musculus GN=Myl6 PE=1 SV=3 - [MYL6_MOUSE]	4.90736e+06	3.11364e+06	3.02349e+06	3.43258e+06	2.92518e+06	2.786e+06	3.21052e+06	3.15433e+06	3.5287e+06	3.59114e+06	3.00585e+06	0.983744	1	0.976252	0.976252
Q9QY81	17	17	1022.56	Nuclear pore membrane glycoprotein 210 OS=Mus musculus GN=Nup210 PE=1 SV=2 - [PO210_MOUSE]	657530	716398	540448	802635	791629	723526	818779	848075	924952	852074	893067	0.0410093	1	0.0122034	0.0122034
Q8BGS2	1	1	42.54	BolA-like protein 2 OS=Mus musculus GN=Bola2 PE=1 SV=1 - [BOLA2_MOUSE]	11805.4	22085.3	16403.7	21398.3	16921	18471.3	30218.7	28576.5	23169.9	33490.3	18814.1	0.0505168	1	0.0162298	0.0162298
Q8R0A0	1	1	25.16	General transcription factor IIF subunit 2 OS=Mus musculus GN=Gtf2f2 PE=1 SV=1 - [T2FB_MOUSE]	3356.13	6488.67	3998.18	3465.27	3138.78	6559.16	8192.9	16443.6	8486.02	7053.39	10275.8	0.0144755	1	0.0029695	0.0029695
Q9D7G0	4	3	198.24	Ribose-phosphate pyrophosphokinase 1 OS=Mus musculus GN=Prps1 PE=1 SV=4 - [PRPS1_MOUSE]	70042.5	75853.1	159653	68409.1	58831.6	57062.9	78718.1	58406.8	67868.5	72699.8	60461.6	0.622138	1	0.501521	0.501521
Q8K2F8	3	3	154.23	Protein LSM14 homolog A OS=Mus musculus GN=Lsm14a PE=1 SV=1 - [LS14A_MOUSE]	16299.5	38037.1	27966.5	28525.8	29907.5	23612.3	46592.9	41040.4	23324	27052.9	24509.8	0.526684	1	0.393823	0.393823
P51859	4	3	183.09	Hepatoma-derived growth factor OS=Mus musculus GN=Hdgf PE=1 SV=2 - [HDGF_MOUSE]	235506	215408	312502	205617	192100	244893	248202	278482	278368	269757	249431	0.235893	1	0.132323	0.132323
P46414	1	1	52.31	Cyclin-dependent kinase inhibitor 1B OS=Mus musculus GN=Cdkn1b PE=1 SV=2 - [CDN1B_MOUSE]	10550.2	15821.7	10545.4	15133.8	11588.6	11147.3	8112.15	11733.5	8505.86	8600.38	4449.73	0.0702519	1	0.0255099	0.0255099
Q9JKB3	4	2	273.47	DNA-binding protein A OS=Mus musculus GN=Csda PE=1 SV=2 - [DBPA_MOUSE]	18026.5	12694.5	9649.42	6338.35	8839.71	8185.52	59809.3	39210.9	26808.4	40669.5	38583.1	0.00125982	0.148184	7.49538e-05	7.49538e-05
Q923D2	1	1	45.95	Flavin reductase (NADPH) OS=Mus musculus GN=Blvrb PE=2 SV=3 - [BLVRB_MOUSE]	56494.4	24305.1	24692.1	19854.1	76534.2	18498.6	17451.6	20547.7	19934.8	27430	15125.8	0.236591	1	0.132991	0.132991
Q9CQL7	1	1	36.19	MORF4 family-associated protein 1 OS=Mus musculus GN=Mrfap1 PE=1 SV=1 - [MOFA1_MOUSE]	28412.9	16415.7	27254.1	17368.3	10354.5	10056.7	26785.3	26834	25005.2	34197	24836.3	0.107033	1	0.0465402	0.0465402
Q9EQK5	1	1	57.46	Major vault protein OS=Mus musculus GN=Mvp PE=1 SV=4 - [MVP_MOUSE]	8867.77	6916.94	3894.95	9470.49	12299.5	6863.51	5420.62	8824.61	8352.51	9720.88	11131.1	0.718962	1	0.61596	0.61596
Q9EQ61	1	1	46.05	Pescadillo homolog OS=Mus musculus GN=Pes1 PE=1 SV=1 - [PESC_MOUSE]	2717.63	4692.3	2259.1	4983.96	1852.67	8892.22	13669.2	15280.2	9336.49	8827.03	13026.2	0.0129516	1	0.00255826	0.00255826
P43404	7	7	525.3	Tyrosine-protein kinase ZAP-70 OS=Mus musculus GN=Zap70 PE=1 SV=3 - [ZAP70_MOUSE]	364223	394585	363347	366625	302095	302276	299806	317819	276289	270550	243140	0.0348307	1	0.00958219	0.00958219
Q922Q1	1	1	69.55	MOSC domain-containing protein 2, mitochondrial OS=Mus musculus GN=Marc2 PE=1 SV=1 - [MOSC2_MOUSE]	5211.68	5610.43	12827.9	2607.99	7387.87	5864.74	5838.41	7150.21	2523.95	2089.26	7153.77	0.521414	1	0.388641	0.388641
Q9JMG1	1	1	97.84	Endothelial differentiation-related factor 1 OS=Mus musculus GN=Edf1 PE=1 SV=1 - [EDF1_MOUSE]	107453	73240.7	75127.5	50584.3	66420	69891.9	80100.1	101141	71915.1	67024.7	83037.3	0.563757	1	0.433349	0.433349
Q8BMA6	4	4	127.33	Signal recognition particle subunit SRP68 OS=Mus musculus GN=Srp68 PE=2 SV=2 - [SRP68_MOUSE]	79885.8	77309.1	79028.9	96452.6	91880.7	93003.6	67332.7	52988.8	90850.2	90000.8	81683.9	0.342708	1	0.219555	0.219555
Q921S7	1	1	56.29	39S ribosomal protein L37, mitochondrial OS=Mus musculus GN=Mrpl37 PE=2 SV=1 - [RM37_MOUSE]	2665.29	2207.77	1600.93	2903.45	1790.21	962.833	6933.04	12411.1	8821.55	11172.2	14516.7	0.000645133	0.051474	2.5486e-05	2.5486e-05
Q9DC61	1	1	22.33	Mitochondrial-processing peptidase subunit alpha OS=Mus musculus GN=Pmpca PE=1 SV=1 - [MPPA_MOUSE]	10376.8	1576.55	3224.42	1179.11	0	947.236	3036.81	3552.05	5365.49	6831.54	2879.93	0.372458	1	0.245705	0.245705
P15307	1	1	59.29	Proto-oncogene c-Rel OS=Mus musculus GN=Rel PE=1 SV=2 - [REL_MOUSE]	1641.06	3261.55	15550	4004.83	2923.96	4900.93	4029.86	5107.54	3183.09	4546.18	3363.03	0.95542	1	0.933137	0.933137
Q99KR7	2	2	81.46	Peptidyl-prolyl cis-trans isomerase F, mitochondrial OS=Mus musculus GN=Ppif PE=1 SV=1 - [PPIF_MOUSE]	87347.2	72560.3	75197.8	69553.2	67388.3	78840.9	76839.1	87979.2	80602.2	80536.8	73150.9	0.376396	1	0.249557	0.249557
Q6ZWY8	1	1	49.58	Thymosin beta-10 OS=Mus musculus GN=Tmsb10 PE=2 SV=3 - [TYB10_MOUSE]	2005.95	1005.9	24449.6	1354.81	329.322	155.851	91299.8	251.134	228.629	177.667	5.69468	0.585018	1	0.457539	0.457539
Q8JZX4	1	1	55.62	Splicing factor 45 OS=Mus musculus GN=Rbm17 PE=1 SV=1 - [SPF45_MOUSE]	0	7884.12	4456.11	5565.83	3610.7	1653.16	10806	8569.52	2926.84	3685.34	4064.46	0.462979	1	0.327897	0.327897
Q91YD3	1	1	39.43	mRNA-decapping enzyme 1A OS=Mus musculus GN=Dcp1a PE=1 SV=1 - [DCP1A_MOUSE]	2508.93	1926.36	72.9511	2533.89	3714.64	2994.16	5366.01	2951.22	4200.65	6826.08	6450.74	0.204617	1	0.110124	0.110124
P47915	1	1	39.47	60S ribosomal protein L29 OS=Mus musculus GN=Rpl29 PE=2 SV=2 - [RL29_MOUSE]	2805.32	2587.26	2368.72	3250.2	2123.27	1711.64	7357.97	5019.93	3371.33	4702.68	3239.58	0.0207592	1	0.00491068	0.00491068
Q99PL5	6	5	375.92	Ribosome-binding protein 1 OS=Mus musculus GN=Rrbp1 PE=2 SV=2 - [RRBP1_MOUSE]	116322	78721.9	85562.6	100290	69107.6	75733.5	203103	147366	172982	167411	164878	0.00125934	0.144004	7.26928e-05	7.26928e-05
Q8VCT3	5	5	294.08	Aminopeptidase B OS=Mus musculus GN=Rnpep PE=2 SV=2 - [AMPB_MOUSE]	112788	126711	140036	88199.4	96279.3	114546	104178	89666.4	87932.8	94468.5	77282.4	0.0950354	1	0.0395792	0.0395792
Q8CAS9	1	1	37.39	Poly [ADP-ribose] polymerase 9 OS=Mus musculus GN=Parp9 PE=1 SV=2 - [PARP9_MOUSE]	13974.3	9494.79	4887.53	6242.05	14136.3	10540.5	7828.73	9518.46	9038.23	4444.66	5464.75	0.398303	1	0.269626	0.269626
Q9Z1Q5	9	8	682.4	Chloride intracellular channel protein 1 OS=Mus musculus GN=Clic1 PE=1 SV=3 - [CLIC1_MOUSE]	1.55657e+06	1.6992e+06	1.51079e+06	1.36474e+06	1.48472e+06	1.51068e+06	1.54467e+06	1.09383e+06	936564	1.17844e+06	1.12322e+06	0.03114	1	0.00837109	0.00837109
Q00612	1	1	89.71	Glucose-6-phosphate 1-dehydrogenase X OS=Mus musculus GN=G6pdx PE=1 SV=3 - [G6PD1_MOUSE]	19597.6	11522.6	12841.9	8201.56	8475.28	12830.9	27276.4	17604	9730.38	8732.92	9992.5	0.727953	1	0.627474	0.627474
Q8BHD7	3	2	210.83	Polypyrimidine tract-binding protein 3 OS=Mus musculus GN=Ptbp3 PE=2 SV=1 - [PTBP3_MOUSE]	96685.7	115464	89542.8	118541	118683	125009	70306.5	68438.1	72637.2	66388.6	62563	0.000848714	0.0785636	3.91838e-05	3.91838e-05
Q8BU33	3	3	87.16	Acetolactate synthase-like protein OS=Mus musculus GN=Ilvbl PE=2 SV=1 - [ILVBL_MOUSE]	55582	42314.2	39157.5	85995.4	57847.6	58055.2	24317.6	29259.4	71727.4	55482.1	35984.3	0.30771	1	0.189811	0.189811
Q9WTK5	2	2	100.97	Nuclear factor NF-kappa-B p100 subunit OS=Mus musculus GN=Nfkb2 PE=1 SV=1 - [NFKB2_MOUSE]	17479.9	14781.4	9556.17	21858	13240.9	16288.1	15363.1	12656.1	15176.7	17993.2	13790.2	0.958436	1	0.938364	0.938364
P01631	1	1	61.08	Ig kappa chain V-II region 26-10 OS=Mus musculus PE=1 SV=1 - [KV2A7_MOUSE]	78443.5	17448.2	851613	40243.1	25675.9	16658.9	18130.1	23574.6	28634.2	17695.5	27981.9	0.378284	1	0.251169	0.251169
A2A935	1	1	22.27	PR domain zinc finger protein 16 OS=Mus musculus GN=Prdm16 PE=1 SV=1 - [PRD16_MOUSE]	43949.3	22307.3	31304.4	40666.7	28354.3	29526.6	41819.2	35479.9	44960.7	45770.3	38547.4	0.134671	1	0.0626883	0.0626883
Q99KI3	1	1	68.15	ER membrane protein complex subunit 3 OS=Mus musculus GN=Emc3 PE=2 SV=3 - [EMC3_MOUSE]	6709.8	5882.03	3581.92	8406.48	5576.25	4826.92	8767.22	14091.3	10525.1	13698.1	12780.5	0.00671617	1	0.000987767	0.000987767
Q9D8N0	7	7	546.35	Elongation factor 1-gamma OS=Mus musculus GN=Eef1g PE=1 SV=3 - [EF1G_MOUSE]	553092	464808	490834	406300	411996	374675	912753	737782	583319	744409	713411	0.00393157	0.799547	0.000426653	0.000426653
Q9JL35	1	1	56.35	High mobility group nucleosome-binding domain-containing protein 5 OS=Mus musculus GN=Hmgn5 PE=1 SV=2 - [HMGN5_MOUSE]	24178.6	41003.6	38345.4	35768.7	14278.1	8517.68	34896.3	43411.8	31639.4	39740.4	21992.1	0.401831	1	0.272924	0.272924
Q640M1	3	2	130.19	U3 small nucleolar RNA-associated protein 14 homolog A OS=Mus musculus GN=Utp14a PE=2 SV=1 - [UT14A_MOUSE]	5647.67	3884.05	11226	6811.89	5654.97	2660.28	11112	13809.7	9117.76	10391	15651.4	0.0353417	1	0.00979003	0.00979003
Q62167	9	4	406.46	ATP-dependent RNA helicase DDX3X OS=Mus musculus GN=Ddx3x PE=1 SV=3 - [DDX3X_MOUSE]	53710.2	47174.8	55454.1	39873.3	42019.8	50402.7	104468	110877	60977.8	70297.8	93663.4	0.00634973	1	0.000895081	0.000895081
P48962	5	1	296.32	ADP/ATP translocase 1 OS=Mus musculus GN=Slc25a4 PE=1 SV=4 - [ADT1_MOUSE]	211858	126585	165201	123376	168283	150464	126986	152677	107926	118365	158278	0.293854	1	0.177068	0.177068
Q9EQQ9	2	2	86.38	Bifunctional protein NCOAT OS=Mus musculus GN=Mgea5 PE=1 SV=2 - [NCOAT_MOUSE]	7010.36	11227	13820.6	7329.86	10240.5	9810.23	8686.1	7588.75	6195.37	4999.68	7708.63	0.110364	1	0.0485895	0.0485895
Q9D8B3	2	2	230.93	Charged multivesicular body protein 4b OS=Mus musculus GN=Chmp4b PE=2 SV=2 - [CHM4B_MOUSE]	115551	65620.4	56789.9	92095	75677	77282.9	117659	73540.8	74910.8	80632.2	63050.6	0.922337	1	0.886778	0.886778
Q8K1C0	1	1	44.35	Protein angel homolog 2 OS=Mus musculus GN=Angel2 PE=2 SV=1 - [ANGE2_MOUSE]	13277.9	7912.4	4036.5	9541.65	5342.47	9986.65	9772.76	7947.48	6535.6	6924.7	6772.87	0.91919	1	0.883315	0.883315
Q99MI6	1	1	77.51	GTPase IMAP family member 3 OS=Mus musculus GN=Gimap3 PE=1 SV=2 - [GIMA3_MOUSE]	59232.7	41950	32377.6	57497.3	50955.1	53167.6	26138.1	26151.7	48293.7	34369.9	31427.2	0.0653933	1	0.023188	0.023188
Q8VBT9	1	1	67.44	Tether containing UBX domain for GLUT4 OS=Mus musculus GN=Aspscr1 PE=1 SV=1 - [ASPC1_MOUSE]	12989.8	7994.96	6664.7	8545.17	8664.2	8138.75	5228.61	7546.83	9599.9	7033.49	8066.13	0.388033	1	0.258751	0.258751
Q8VBW6	2	2	91.09	NEDD8-activating enzyme E1 regulatory subunit OS=Mus musculus GN=Nae1 PE=2 SV=1 - [ULA1_MOUSE]	49301.9	41362.3	38275.1	48450.1	32649.8	43457	36828	28758.2	31028.4	41302.9	32587.3	0.101173	1	0.0434354	0.0434354
P62245	5	5	280.93	40S ribosomal protein S15a OS=Mus musculus GN=Rps15a PE=2 SV=2 - [RS15A_MOUSE]	547627	409436	521827	313022	414367	350374	699465	592081	377982	453750	521710	0.262797	1	0.153851	0.153851
Q8QZY1	2	2	81.69	Eukaryotic translation initiation factor 3 subunit L OS=Mus musculus GN=Eif3l PE=1 SV=1 - [EIF3L_MOUSE]	56954.1	34341.3	20723.7	32441.9	34174.2	37550.4	60912.3	47615.9	29518.6	40919.2	49835	0.314247	1	0.195638	0.195638
P62908	14	13	747.43	40S ribosomal protein S3 OS=Mus musculus GN=Rps3 PE=1 SV=1 - [RS3_MOUSE]	2.41213e+06	1.76066e+06	1.64261e+06	1.90437e+06	1.68283e+06	1.59015e+06	2.52932e+06	2.43406e+06	2.2237e+06	2.55499e+06	2.32044e+06	0.0168184	1	0.00368229	0.00368229
P04919	2	2	74.93	Band 3 anion transport protein OS=Mus musculus GN=Slc4a1 PE=1 SV=1 - [B3AT_MOUSE]	31351	11476.2	6674.87	10590.1	140964	12850	2481.85	11536	9484.23	14700.8	7305.84	0.265857	1	0.156022	0.156022
Q69ZW3	1	1	31.08	EH domain-binding protein 1 OS=Mus musculus GN=Ehbp1 PE=1 SV=3 - [EHBP1_MOUSE]	3774.63	2009.34	2861.63	2857.05	2599.77	2718.41	2729.04	5243.69	5869.88	6863.07	3030.96	0.0815609	1	0.0323673	0.0323673
Q8BP47	2	2	88.92	Asparagine--tRNA ligase, cytoplasmic OS=Mus musculus GN=Nars PE=1 SV=2 - [SYNC_MOUSE]	57738.6	50255.6	58556.4	45247.5	34005.1	34789.5	76571.4	77343.7	55567.1	58391.5	54684.2	0.0774473	1	0.029674	0.029674
Q8BKC5	3	3	180.8	Importin-5 OS=Mus musculus GN=Ipo5 PE=1 SV=3 - [IPO5_MOUSE]	33899.9	38849.1	24164.7	16377.2	11691.8	20355.1	90093.7	63562.1	32534.2	21839.1	12631.3	0.399183	1	0.270555	0.270555
Q9WU28	1	1	57.11	Prefoldin subunit 5 OS=Mus musculus GN=Pfdn5 PE=1 SV=1 - [PFD5_MOUSE]	14626.7	165.515	0	10252.7	14928	6429.44	0	360.717	3030.62	0	18527.2	0.520591	1	0.387139	0.387139
P12787	2	2	131.93	Cytochrome c oxidase subunit 5A, mitochondrial OS=Mus musculus GN=Cox5a PE=1 SV=2 - [COX5A_MOUSE]	239323	99944.8	75564.5	143983	89953.5	77099.8	117341	113537	143600	150260	146365	0.520968	1	0.387813	0.387813
P61290	3	3	329.32	Proteasome activator complex subunit 3 OS=Mus musculus GN=Psme3 PE=1 SV=1 - [PSME3_MOUSE]	121255	103141	85931	143948	137821	120358	166176	158502	164964	193139	195861	0.01145	1	0.00216902	0.00216902
P68254	9	7	646.15	14-3-3 protein theta OS=Mus musculus GN=Ywhaq PE=1 SV=1 - [1433T_MOUSE]	351573	266841	240520	210079	202766	231608	436659	184486	183848	208138	178278	0.698377	1	0.590014	0.590014
Q8BGB5	1	1	61.33	LIM domain-containing protein 2 OS=Mus musculus GN=Limd2 PE=2 SV=1 - [LIMD2_MOUSE]	40534.9	57791.5	54191.1	36897.4	32897.2	30784.3	35111	38920.3	25878.6	25225.1	27046.7	0.119613	1	0.0541418	0.0541418
Q9CQ62	3	3	113.32	2,4-dienoyl-CoA reductase, mitochondrial OS=Mus musculus GN=Decr1 PE=1 SV=1 - [DECR_MOUSE]	145373	146166	183594	174800	143096	120379	135287	155929	171986	162809	119789	0.889522	1	0.837208	0.837208
P39054	6	6	324.49	Dynamin-2 OS=Mus musculus GN=Dnm2 PE=1 SV=2 - [DYN2_MOUSE]	112087	133992	122055	116049	114187	103619	81813	74345.2	101091	102972	90115.5	0.0166738	1	0.00363202	0.00363202
P83940	1	1	71.34	Transcription elongation factor B polypeptide 1 OS=Mus musculus GN=Tceb1 PE=1 SV=1 - [ELOC_MOUSE]	27875.2	1387.02	1132.3	3855.62	1458.56	694.595	1768.68	2631.97	874.338	3331.66	3627.5	0.936164	1	0.906755	0.906755
Q08093	5	4	316.05	Calponin-2 OS=Mus musculus GN=Cnn2 PE=2 SV=1 - [CNN2_MOUSE]	95593.2	67820.4	58471.5	51472	51702	61512.6	71404.9	29257.5	26190.5	37791.3	26169.7	0.053118	1	0.0174447	0.0174447
Q91YE6	1	1	44.09	Importin-9 OS=Mus musculus GN=Ipo9 PE=1 SV=3 - [IPO9_MOUSE]	2416.75	5170.18	4931.8	4091.87	7966.59	3356.23	5666.14	3551.09	1951.2	9417.44	7613.18	0.804719	1	0.713178	0.713178
Q3TGF2	4	4	182.61	Protein FAM107B OS=Mus musculus GN=Fam107b PE=2 SV=2 - [F107B_MOUSE]	207264	153490	369982	184274	127177	136258	238241	165340	194294	224407	155061	0.859719	1	0.792202	0.792202
P97350	1	1	72.89	Plakophilin-1 OS=Mus musculus GN=Pkp1 PE=1 SV=1 - [PKP1_MOUSE]	7112.28	6560.52	8438.37	32200.6	3027.84	5298.51	13674.5	2869.94	8306.77	7890.1	16986.3	0.883974	1	0.829699	0.829699
Q8CGZ0	1	1	27.9	Calcium homeostasis endoplasmic reticulum protein OS=Mus musculus GN=Cherp PE=1 SV=1 - [CHERP_MOUSE]	2069.27	840.055	249.995	882.175	705.052	866.534	1505.62	1582.89	1021.72	1598.61	1567.35	0.172247	1	0.087558	0.087558
Q91XU3	1	1	44.13	Phosphatidylinositol 5-phosphate 4-kinase type-2 gamma OS=Mus musculus GN=Pip4k2c PE=2 SV=1 - [PI42C_MOUSE]	11781.1	10912.6	15981.9	8394.01	7190.24	20980.8	12106.2	12021.6	7719.23	7748	6880.71	0.370074	1	0.243389	0.243389
Q9QVP9	4	4	131.7	Protein-tyrosine kinase 2-beta OS=Mus musculus GN=Ptk2b PE=1 SV=2 - [FAK2_MOUSE]	263414	226681	213565	258911	185909	161785	172424	181634	228114	195938	173703	0.346031	1	0.222223	0.222223
Q99KN9	2	2	101.71	Clathrin interactor 1 OS=Mus musculus GN=Clint1 PE=1 SV=2 - [EPN4_MOUSE]	36566	41817.2	366852	48478.3	36320.7	25569.6	59896.5	38759.5	30643.3	32397.1	22028.6	0.493411	1	0.358375	0.358375
P19783	2	2	116.36	Cytochrome c oxidase subunit 4 isoform 1, mitochondrial OS=Mus musculus GN=Cox4i1 PE=1 SV=2 - [COX41_MOUSE]	451969	305647	420798	283991	320887	292802	274622	389394	291086	246611	323425	0.445391	1	0.312412	0.312412
P31230	3	3	120.27	Aminoacyl tRNA synthase complex-interacting multifunctional protein 1 OS=Mus musculus GN=Aimp1 PE=1 SV=2 - [AIMP1_MOUSE]	92731.2	85048.7	97226.7	86119.4	69609	67833.6	134755	166333	182770	159975	128313	0.00124777	0.140145	7.06733e-05	7.06733e-05
Q9JLQ2	2	2	66.24	ARF GTPase-activating protein GIT2 OS=Mus musculus GN=Git2 PE=1 SV=2 - [GIT2_MOUSE]	19780.6	28808.9	29194.6	28438.7	30260.5	26063.5	11310.4	5617.53	15993.2	8426.38	10272.3	0.00253619	0.429673	0.000224138	0.000224138
P51881	9	4	558.99	ADP/ATP translocase 2 OS=Mus musculus GN=Slc25a5 PE=1 SV=3 - [ADT2_MOUSE]	891113	640242	609623	621125	802744	681792	599815	836694	469380	516409	698471	0.398303	1	0.269513	0.269513
Q8BGJ9	1	1	36.31	Splicing factor U2AF 26 kDa subunit OS=Mus musculus GN=U2af1l4 PE=1 SV=1 - [U2AF4_MOUSE]	15113.3	8883.09	13357.7	5375.3	7538.25	1128.51	12084.6	12465.8	8561.35	7510.26	9920.97	0.505367	1	0.371629	0.371629
O54879	3	2	127.67	High mobility group protein B3 OS=Mus musculus GN=Hmgb3 PE=2 SV=3 - [HMGB3_MOUSE]	94842	49909.3	78674	45301	37789.5	39234	48186	57675.9	50048.3	61238.3	53640.9	0.991574	1	0.989254	0.989254
Q61191	9	9	369.18	Host cell factor 1 OS=Mus musculus GN=Hcfc1 PE=1 SV=2 - [HCFC1_MOUSE]	290429	264500	269214	282091	240256	246987	326071	290972	339926	247126	262336	0.29436	1	0.177933	0.177933
Q9JHI5	1	1	42.04	Isovaleryl-CoA dehydrogenase, mitochondrial OS=Mus musculus GN=Ivd PE=1 SV=1 - [IVD_MOUSE]	16007.9	12151.5	23047.1	8066.13	6975.83	19365.4	10076	11820.8	10962.7	6863.31	5202.07	0.245855	1	0.141007	0.141007
Q9QXK7	1	1	26.14	Cleavage and polyadenylation specificity factor subunit 3 OS=Mus musculus GN=Cpsf3 PE=1 SV=2 - [CPSF3_MOUSE]	7595.01	4584.27	11325.9	4079.39	4888.8	4088.65	9284.84	6890.55	3850.36	4735.1	5272.51	0.966016	1	0.949335	0.949335
Q91VA6	1	1	67.97	Polymerase delta-interacting protein 2 OS=Mus musculus GN=Poldip2 PE=2 SV=1 - [PDIP2_MOUSE]	24305.8	16347.2	17237.6	21708.4	25317.4	22123.3	20054.6	28380	25343	32998.5	35306.2	0.0992394	1	0.042322	0.042322
Q2EMV9	1	1	38.52	Poly [ADP-ribose] polymerase 14 OS=Mus musculus GN=Parp14 PE=1 SV=3 - [PAR14_MOUSE]	11177.2	5614.32	4435.05	1778.86	2015.45	2676.49	1309.87	1260.21	4048.3	7740.5	1353.92	0.4726	1	0.338085	0.338085
O55131	3	2	172.1	Septin-7 OS=Mus musculus GN=Sept7 PE=1 SV=1 - [SEPT7_MOUSE]	400439	395047	480959	324173	363383	341741	282412	251606	242530	277373	274361	0.00439421	0.951709	0.000512414	0.000512414
Q01730	1	1	54.89	Ras suppressor protein 1 OS=Mus musculus GN=Rsu1 PE=2 SV=3 - [RSU1_MOUSE]	47909.5	38886.3	18612.7	68831.2	36692	41290.5	37264.9	29628.7	32732	48112.7	40722	0.867931	1	0.804517	0.804517
O88942	2	2	195.04	Nuclear factor of activated T-cells, cytoplasmic 1 OS=Mus musculus GN=Nfatc1 PE=2 SV=1 - [NFAC1_MOUSE]	46601.3	38606	29977.2	42706.9	37847.7	35692.3	22611.9	31714.6	26152.5	23545.7	31824	0.0206587	1	0.00480644	0.00480644
Q9Z2W0	1	1	50.54	Aspartyl aminopeptidase OS=Mus musculus GN=Dnpep PE=2 SV=2 - [DNPEP_MOUSE]	22947.3	10545.2	9891.26	12752.7	16928.7	12020.2	11429	11502.3	10550.6	9632.06	10519.9	0.246307	1	0.141624	0.141624
Q3UQA7	1	1	92.95	Selenoprotein H OS=Mus musculus GN=Selh PE=2 SV=2 - [SELH_MOUSE]	44016.5	79456.1	43701.4	80249.9	85430.3	77520.1	65661.2	70239.9	86847.5	78109.5	64831.5	0.645738	1	0.527409	0.527409
Q922D8	8	8	421	C-1-tetrahydrofolate synthase, cytoplasmic OS=Mus musculus GN=Mthfd1 PE=1 SV=4 - [C1TC_MOUSE]	284232	185367	191529	180411	158292	164989	319213	244543	238348	274348	238335	0.0505168	1	0.016196	0.016196
P52480	25	25	1907.07	Pyruvate kinase isozymes M1/M2 OS=Mus musculus GN=Pkm PE=1 SV=4 - [KPYM_MOUSE]	8.36053e+06	7.78897e+06	6.76281e+06	6.82734e+06	6.53278e+06	7.12869e+06	9.06423e+06	6.7864e+06	6.73167e+06	7.57357e+06	6.38255e+06	0.956269	1	0.934947	0.934947
Q6P1F6	3	3	91.3	Serine/threonine-protein phosphatase 2A 55 kDa regulatory subunit B alpha isoform OS=Mus musculus GN=Ppp2r2a PE=1 SV=1 - [2ABA_MOUSE]	71818.9	76265.5	58822.7	57060.9	69385.6	58175.6	81987.8	39403.1	53543.7	46823.5	50377.8	0.232067	1	0.129454	0.129454
P62962	11	11	810.31	Profilin-1 OS=Mus musculus GN=Pfn1 PE=1 SV=2 - [PROF1_MOUSE]	1.59063e+07	1.28437e+07	1.01304e+07	1.35612e+07	1.23357e+07	1.27366e+07	9.04384e+06	6.58027e+06	8.67052e+06	1.0174e+07	7.91467e+06	0.00875674	1	0.00140458	0.00140458
Q4VA53	3	3	147.81	Sister chromatid cohesion protein PDS5 homolog B OS=Mus musculus GN=Pds5b PE=1 SV=1 - [PDS5B_MOUSE]	43320.8	45852.7	38450.1	44420.6	34811.4	37924	36651.5	48374.2	51618.7	48864.4	36679	0.50006	1	0.365822	0.365822
Q9CQN1	5	4	370.15	Heat shock protein 75 kDa, mitochondrial OS=Mus musculus GN=Trap1 PE=1 SV=1 - [TRAP1_MOUSE]	160486	90320.4	69282.6	91111.6	104458	78563.3	205575	214355	153420	222759	220401	0.00505098	1	0.000613041	0.000613041
Q60596	1	1	27.03	DNA repair protein XRCC1 OS=Mus musculus GN=Xrcc1 PE=1 SV=2 - [XRCC1_MOUSE]	1933.79	1126.48	773.054	0	1405.9	1222.85	1756.59	4948.46	2090.67	3085.65	4499.78	0.279634	1	0.166236	0.166236
Q3UKJ7	6	6	376.91	WD40 repeat-containing protein SMU1 OS=Mus musculus GN=Smu1 PE=2 SV=2 - [SMU1_MOUSE]	178512	192948	167669	180870	163817	246576	262752	220737	221647	233604	243592	0.0372897	1	0.0106274	0.0106274
Q9DCZ4	1	1	51.85	MICOS complex subunit Mic26 OS=Mus musculus GN=Apoo PE=1 SV=2 - [MIC26_MOUSE]	16803.6	11710.8	5309.87	17402.1	5354.5	14085.3	19222.4	27036	26591.3	23420.6	31048.1	0.0303861	1	0.00811356	0.00811356
Q7TN29	1	1	25.91	Stromal membrane-associated protein 2 OS=Mus musculus GN=Smap2 PE=1 SV=1 - [SMAP2_MOUSE]	22987.8	14912.2	59821.5	15580.6	17572.7	15715.2	14262.7	16319.1	8621.6	14814.1	15980.3	0.236591	1	0.132976	0.132976
Q9D1D4	3	3	215.94	Transmembrane emp24 domain-containing protein 10 OS=Mus musculus GN=Tmed10 PE=2 SV=1 - [TMEDA_MOUSE]	153265	110385	97010.2	136249	146896	125027	146018	150123	159095	138028	162813	0.136594	1	0.0641034	0.0641034
Q04207	3	3	136.95	Transcription factor p65 OS=Mus musculus GN=Rela PE=1 SV=1 - [TF65_MOUSE]	45742.2	59437.3	43157	57434.6	65043.7	66745.4	34864.9	43929.3	45373.2	49741.8	48657.1	0.110038	1	0.0483939	0.0483939
Q91V92	2	2	155.53	ATP-citrate synthase OS=Mus musculus GN=Acly PE=1 SV=1 - [ACLY_MOUSE]	49606.3	41036.3	43527.9	38731.6	44727.9	43468.2	50490.6	41341.6	36172.9	53266.9	45186.6	0.755126	1	0.658804	0.658804
Q8C9B9	1	1	24.5	Death-inducer obliterator 1 OS=Mus musculus GN=Dido1 PE=1 SV=4 - [DIDO1_MOUSE]	10716.2	10702.1	11524	12060.7	6893.41	10514.7	6594.5	10148.9	20110.9	14728.3	12267.5	0.572616	1	0.442336	0.442336
Q569Z6	6	6	395.68	Thyroid hormone receptor-associated protein 3 OS=Mus musculus GN=Thrap3 PE=1 SV=1 - [TR150_MOUSE]	284714	207094	256962	236727	229238	223280	348156	398609	360444	301186	271890	0.0117912	1	0.00226733	0.00226733
A2AGT5	2	2	96.02	Cytoskeleton-associated protein 5 OS=Mus musculus GN=Ckap5 PE=2 SV=1 - [CKAP5_MOUSE]	66334.4	41794.1	27174.3	38777.1	36857.9	29247.6	52900.7	57295.6	54212	68468	42615.5	0.118268	1	0.0533081	0.0533081
Q91YI4	4	4	145.19	Beta-arrestin-2 OS=Mus musculus GN=Arrb2 PE=1 SV=1 - [ARRB2_MOUSE]	126896	107349	148199	127796	100511	118081	159252	115030	131437	145866	142865	0.221609	1	0.121933	0.121933
P97300	1	1	55	Neuroplastin OS=Mus musculus GN=Nptn PE=1 SV=3 - [NPTN_MOUSE]	64827.3	51380.2	50257.5	74113.8	50721.1	46697.5	60182.2	49209.6	59293.2	50122.1	53030.4	0.854647	1	0.785901	0.785901
Q61781	9	1	696.22	Keratin, type I cytoskeletal 14 OS=Mus musculus GN=Krt14 PE=1 SV=2 - [K1C14_MOUSE]	20217.9	5070.86	10661.8	28304.9	8672.3	10493.4	21414.6	8965.25	6840.77	11099.9	25234.6	0.871702	1	0.811541	0.811541
O88895	1	1	37.25	Histone deacetylase 3 OS=Mus musculus GN=Hdac3 PE=1 SV=1 - [HDAC3_MOUSE]	6.77792	2281.04	56.4615	3141.26	1434.38	1788.61	2022.11	2748.22	1177.44	2183.88	3483.98	0.312203	1	0.194068	0.194068
Q8CI11	2	2	93.38	Guanine nucleotide-binding protein-like 3 OS=Mus musculus GN=Gnl3 PE=1 SV=2 - [GNL3_MOUSE]	11198.9	8244.58	9610.04	8653.68	8268.89	3422.12	20557.3	25854.4	21465.1	24181.4	20421.7	0.00371491	0.72135	0.000382274	0.000382274
Q64511	11	7	664.46	DNA topoisomerase 2-beta OS=Mus musculus GN=Top2b PE=1 SV=2 - [TOP2B_MOUSE]	197588	193990	146658	260689	185448	200604	153180	165510	218400	174876	160955	0.400115	1	0.271377	0.271377
O88512	1	1	39.14	AP-1 complex subunit gamma-like 2 OS=Mus musculus GN=Ap1g2 PE=2 SV=2 - [AP1G2_MOUSE]	21364.2	19983	25347.5	30608.1	21258.7	18353.2	14738.5	9672.84	24917.1	21518.2	21640.8	0.309707	1	0.191632	0.191632
Q99JY9	13	12	938.72	Actin-related protein 3 OS=Mus musculus GN=Actr3 PE=1 SV=3 - [ARP3_MOUSE]	5.10655e+06	5.54894e+06	4.40374e+06	4.77817e+06	4.72749e+06	5.32704e+06	3.95267e+06	3.11235e+06	3.41734e+06	3.14588e+06	3.10545e+06	0.00114466	0.121428	6.10192e-05	6.10192e-05
Q61171	3	2	282.58	Peroxiredoxin-2 OS=Mus musculus GN=Prdx2 PE=1 SV=3 - [PRDX2_MOUSE]	533692	492754	383191	505133	731910	443844	390218	307367	420637	453691	307020	0.0815609	1	0.0323759	0.0323759
Q9Z2K1	9	7	679.11	Keratin, type I cytoskeletal 16 OS=Mus musculus GN=Krt16 PE=1 SV=3 - [K1C16_MOUSE]	171215	90504.8	33896.1	101734	32256.9	19754.6	2.96613e+06	30289.7	28885.5	30653.9	241771	0.586224	1	0.461911	0.461911
P12970	6	6	533.51	60S ribosomal protein L7a OS=Mus musculus GN=Rpl7a PE=2 SV=2 - [RL7A_MOUSE]	1.26039e+06	981748	1.02862e+06	1.16363e+06	964065	847285	1.32657e+06	1.41529e+06	1.28895e+06	1.48899e+06	1.38136e+06	0.0112911	1	0.00210464	0.00210464
F6ZDS4	15	15	822.31	Nucleoprotein TPR OS=Mus musculus GN=Tpr PE=1 SV=1 - [TPR_MOUSE]	534895	413502	471711	516097	465858	491723	485263	537193	595416	615316	524282	0.0990917	1	0.0422118	0.0422118
Q6NVG1	1	1	31.01	Lysophospholipid acyltransferase LPCAT4 OS=Mus musculus GN=Lpcat4 PE=1 SV=1 - [LPCT4_MOUSE]	6889.52	3691.1	2711.79	5915.89	5669.32	5472.13	1605.22	2205.58	3425.67	5627.27	4045.38	0.206239	1	0.11161	0.11161
Q8BK30	1	1	40.98	NADH dehydrogenase [ubiquinone] flavoprotein 3, mitochondrial OS=Mus musculus GN=Ndufv3 PE=2 SV=1 - [NDUV3_MOUSE]	68842.8	61922.4	48349.8	52008.8	55356.3	57513.4	65844	84018.9	65444.5	53711.1	56588.6	0.331907	1	0.211055	0.211055
P20060	4	4	179.2	Beta-hexosaminidase subunit beta OS=Mus musculus GN=Hexb PE=2 SV=2 - [HEXB_MOUSE]	129702	150714	145529	122592	124234	165246	80041.1	94734.6	102308	73225	74974.8	0.00203506	0.309574	0.000159821	0.000159821
Q61136	1	1	85.2	Serine/threonine-protein kinase PRP4 homolog OS=Mus musculus GN=Prpf4b PE=1 SV=3 - [PRP4B_MOUSE]	23390.7	36942.7	25017.7	32037.1	36703.3	34971.5	36186.1	40465.9	29537.2	37933	42440.1	0.232924	1	0.130265	0.130265
Q3U1J4	11	10	507.31	DNA damage-binding protein 1 OS=Mus musculus GN=Ddb1 PE=1 SV=2 - [DDB1_MOUSE]	385262	388598	370502	338293	330943	372600	428526	471896	475608	419483	431572	0.00462427	1	0.000548046	0.000548046
Q99N50	1	1	54.2	Synaptotagmin-like protein 2 OS=Mus musculus GN=Sytl2 PE=1 SV=2 - [SYTL2_MOUSE]	7982.23	8236.52	6402.03	10391.5	7490.44	7493.32	2846.32	2143.96	7481.79	5410.14	3391.92	0.03114	1	0.00837964	0.00837964
Q8BRN9	1	1	32.66	Coiled-coil and C2 domain-containing protein 1B OS=Mus musculus GN=Cc2d1b PE=1 SV=1 - [C2D1B_MOUSE]	13412.4	12154	11342.5	15606.2	6895.41	11275.7	14700	12707.8	16418.3	15739.8	7196.25	0.662205	1	0.551125	0.551125
P61979	12	12	1091.28	Heterogeneous nuclear ribonucleoprotein K OS=Mus musculus GN=Hnrnpk PE=1 SV=1 - [HNRPK_MOUSE]	4.81525e+06	4.40575e+06	4.65499e+06	4.89177e+06	4.4663e+06	4.83655e+06	5.70424e+06	4.56883e+06	5.64425e+06	5.43688e+06	5.56668e+06	0.0345961	1	0.00946822	0.00946822
P32067	5	5	217.92	Lupus La protein homolog OS=Mus musculus GN=Ssb PE=2 SV=1 - [LA_MOUSE]	151895	139209	100321	107696	120380	130224	136779	143077	89051.2	115053	128249	0.879929	1	0.824646	0.824646
Q921K9	1	1	39.46	B-cell CLL/lymphoma 7 protein family member B OS=Mus musculus GN=Bcl7b PE=1 SV=1 - [BCL7B_MOUSE]	20947.2	14112.7	87631.6	8610.49	15189.4	16336.8	18196.4	23081.7	9969.85	12756.2	14830.8	0.636645	1	0.519073	0.519073
Q3TLH4	3	3	100.73	Protein PRRC2C OS=Mus musculus GN=Prrc2c PE=1 SV=3 - [PRC2C_MOUSE]	34760.7	34399.5	42311.7	36905.9	30530.8	23382.2	48235.7	51775.8	50735.2	58237.8	44832.4	0.0112978	1	0.00211329	0.00211329
Q08122	1	1	47.07	Transducin-like enhancer protein 3 OS=Mus musculus GN=Tle3 PE=1 SV=3 - [TLE3_MOUSE]	596.331	0	0	0	0	0	12326.6	0	0	0	0	0.807005	1	0.71626	0.71626
Q3UJ81	1	1	20.44	Nuclear envelope phosphatase-regulatory subunit 1 OS=Mus musculus GN=Cnep1r1 PE=2 SV=1 - [NEPR1_MOUSE]	304.974	722.223	618.326	780.943	874.765	584.552	216.719	430.818	989.701	984.536	985.966	0.993733	1	0.992787	0.992787
P63323	5	5	287.88	40S ribosomal protein S12 OS=Mus musculus GN=Rps12 PE=1 SV=2 - [RS12_MOUSE]	436125	275294	235990	285827	382074	317086	544417	399426	246490	371633	453491	0.327029	1	0.206553	0.206553
Q91V12	3	3	224.93	Cytosolic acyl coenzyme A thioester hydrolase OS=Mus musculus GN=Acot7 PE=1 SV=2 - [BACH_MOUSE]	180450	163744	134806	139437	140825	153736	138266	101814	93511.9	139068	122802	0.0565307	1	0.0189896	0.0189896
Q8BHL5	2	1	65.78	Engulfment and cell motility protein 2 OS=Mus musculus GN=Elmo2 PE=1 SV=1 - [ELMO2_MOUSE]	15018.1	11582.8	13060.9	18527.3	14801.9	15228.8	4611.02	5686.31	12350.4	9538.32	7528.45	0.0182959	1	0.00404931	0.00404931
Q99K48	1	1	80.96	Non-POU domain-containing octamer-binding protein OS=Mus musculus GN=Nono PE=1 SV=3 - [NONO_MOUSE]	71303.4	37114.9	58372.5	147515	46553.6	57720.5	91936.9	78287.5	85831.5	83363.4	60473.8	0.461211	1	0.326358	0.326358
Q8R550	4	4	408.18	SH3 domain-containing kinase-binding protein 1 OS=Mus musculus GN=Sh3kbp1 PE=1 SV=1 - [SH3K1_MOUSE]	288684	298086	366807	398375	324946	302451	225649	169024	246456	263283	212062	0.0100913	1	0.00176647	0.00176647
F7BJB9	1	1	20.3	MORC family CW-type zinc finger protein 3 OS=Mus musculus GN=Morc3 PE=1 SV=1 - [MORC3_MOUSE]	10621.8	7393.92	7045.47	1542.61	5263.64	4494.51	6413.46	9151.39	11542.6	4136.98	9569.21	0.420075	1	0.287915	0.287915
Q60692	1	1	30.77	Proteasome subunit beta type-6 OS=Mus musculus GN=Psmb6 PE=1 SV=3 - [PSB6_MOUSE]	13554.3	7769.42	7560.08	9342.33	5846.42	5435.92	27177.7	23641.7	22951.1	27141.8	20960.2	0.00101101	0.10272	5.14889e-05	5.14889e-05
P27773	23	23	1676	Protein disulfide-isomerase A3 OS=Mus musculus GN=Pdia3 PE=1 SV=2 - [PDIA3_MOUSE]	4.13725e+06	3.43757e+06	2.94399e+06	3.7189e+06	3.68853e+06	4.00547e+06	5.23528e+06	4.38424e+06	4.64242e+06	4.73281e+06	4.44459e+06	0.0135867	1	0.00274972	0.00274972
P62918	4	4	275.15	60S ribosomal protein L8 OS=Mus musculus GN=Rpl8 PE=2 SV=2 - [RL8_MOUSE]	445076	268022	292803	254910	296271	266637	495873	442769	317456	333349	411607	0.102349	1	0.0442325	0.0442325
Q9DB34	1	1	62.06	Charged multivesicular body protein 2a OS=Mus musculus GN=Chmp2a PE=1 SV=1 - [CHM2A_MOUSE]	27692.2	20673	43599.3	39778.7	18745	26464.6	14160.4	37222.8	40657.6	41120.9	21643.5	0.963912	1	0.946479	0.946479
Q91WG4	1	1	36.19	Elongator complex protein 2 OS=Mus musculus GN=Elp2 PE=1 SV=1 - [ELP2_MOUSE]	0	5506.49	3044.91	2188.76	1891.61	1635.49	9332.87	13224.2	3671.25	1304.85	6502.7	0.347252	1	0.223554	0.223554
P08752	10	8	747.14	Guanine nucleotide-binding protein G(i) subunit alpha-2 OS=Mus musculus GN=Gnai2 PE=1 SV=5 - [GNAI2_MOUSE]	881246	1.18851e+06	1.09913e+06	1.67973e+06	859819	830496	1.23117e+06	1.08298e+06	1.02422e+06	995063	923220	0.966016	1	0.949463	0.949463
G5E829	3	1	221.81	Plasma membrane calcium-transporting ATPase 1 OS=Mus musculus GN=Atp2b1 PE=1 SV=1 - [AT2B1_MOUSE]	11314.9	8897.92	4179.28	6727.86	5372.48	5484.66	9165.59	14500.1	15139.4	15751.9	7214.35	0.0704396	1	0.0258006	0.0258006
P32921	3	3	115.8	Tryptophan--tRNA ligase, cytoplasmic OS=Mus musculus GN=Wars PE=1 SV=2 - [SYWC_MOUSE]	83467.4	94530.3	146062	91648.2	86237.7	75562.6	85823.4	87984.3	80635.4	99728.9	73707.2	0.537111	1	0.406407	0.406407
P27601	2	1	111.21	Guanine nucleotide-binding protein subunit alpha-13 OS=Mus musculus GN=Gna13 PE=1 SV=1 - [GNA13_MOUSE]	11935.9	8812.46	5933.64	8993.33	10679.5	8372.12	9301.22	9794	5783.5	7712.39	9409.17	0.700786	1	0.59325	0.59325
Q8JZQ9	8	8	452.88	Eukaryotic translation initiation factor 3 subunit B OS=Mus musculus GN=Eif3b PE=1 SV=1 - [EIF3B_MOUSE]	172413	159178	168604	158943	143346	130853	297171	199127	197731	220051	200046	0.0126173	1	0.00247422	0.00247422
Q00422	2	2	196.66	GA-binding protein alpha chain OS=Mus musculus GN=Gabpa PE=1 SV=2 - [GABPA_MOUSE]	27363.9	19940.3	18232.1	28442.8	22609.9	23678.9	35579.7	21477.8	31422.7	25538.9	23219.2	0.334381	1	0.212947	0.212947
Q61210	15	13	986.7	Rho guanine nucleotide exchange factor 1 OS=Mus musculus GN=Arhgef1 PE=1 SV=2 - [ARHG1_MOUSE]	1.23947e+06	1.07979e+06	975127	1.17996e+06	1.02336e+06	1.11978e+06	908812	911376	979812	1.03441e+06	912967	0.0385564	1	0.0111577	0.0111577
P26638	6	6	305.45	Serine--tRNA ligase, cytoplasmic OS=Mus musculus GN=Sars PE=2 SV=3 - [SYSC_MOUSE]	138372	148086	147875	135449	130772	133079	216353	136150	162860	179634	137195	0.150879	1	0.0736082	0.0736082
Q9CX34	3	3	147.51	Suppressor of G2 allele of SKP1 homolog OS=Mus musculus GN=Sugt1 PE=2 SV=3 - [SUGT1_MOUSE]	111091	120187	178139	135178	99515.9	98618.5	167819	116751	113411	130627	109543	0.834149	1	0.752759	0.752759
Q8BK72	1	1	40.66	28S ribosomal protein S27, mitochondrial OS=Mus musculus GN=Mrps27 PE=2 SV=2 - [RT27_MOUSE]	2517.73	2186.61	6095.28	3616.53	4457.08	2420.72	4685.3	4971.1	4317.2	6825.03	6470.25	0.0927454	1	0.0384931	0.0384931
P55302	1	1	24.17	Alpha-2-macroglobulin receptor-associated protein OS=Mus musculus GN=Lrpap1 PE=1 SV=1 - [AMRP_MOUSE]	1351.62	494.326	760.009	1089.44	0	995.814	3295.89	3345.43	4064.68	3197.21	3550.48	0.180049	1	0.0924515	0.0924515
Q9ES56	1	1	58.79	Trafficking protein particle complex subunit 4 OS=Mus musculus GN=Trappc4 PE=1 SV=1 - [TPPC4_MOUSE]	6436.1	8155.85	5632.93	6251.99	5136.08	4154.38	5519.06	9502.8	3434.05	3009.43	3439.38	0.397659	1	0.267629	0.267629
P62196	5	4	272.05	26S protease regulatory subunit 8 OS=Mus musculus GN=Psmc5 PE=1 SV=1 - [PRS8_MOUSE]	162056	133908	192700	158250	161856	186342	156277	123877	170491	157598	143547	0.364742	1	0.237664	0.237664
P33611	1	1	41.34	DNA polymerase alpha subunit B OS=Mus musculus GN=Pola2 PE=1 SV=2 - [DPOA2_MOUSE]	11657.1	9547.16	7517.24	2567.81	4503.48	4714.28	13690.4	11706.3	7138.89	7954.13	9840.13	0.200617	1	0.106849	0.106849
Q62425	2	2	123.5	NADH dehydrogenase [ubiquinone] 1 alpha subcomplex subunit 4 OS=Mus musculus GN=Ndufa4 PE=1 SV=2 - [NDUA4_MOUSE]	664591	536975	579149	560802	629334	580145	680754	622037	464960	437046	716327	0.840724	1	0.763986	0.763986
Q02819	6	4	334.78	Nucleobindin-1 OS=Mus musculus GN=Nucb1 PE=1 SV=2 - [NUCB1_MOUSE]	52134.3	42944	54725.7	56377.4	50441.3	53541.9	104165	61573.6	60999.8	72523.4	62051.8	0.042219	1	0.0127601	0.0127601
Q922D4	2	2	57.66	Serine/threonine-protein phosphatase 6 regulatory subunit 3 OS=Mus musculus GN=Ppp6r3 PE=1 SV=1 - [PP6R3_MOUSE]	21976.3	19355.6	9132.39	15827.5	11843.8	12585.7	31013.1	15925	12215.6	13454.7	17539.9	0.585018	1	0.457706	0.457706
P27659	9	8	430.9	60S ribosomal protein L3 OS=Mus musculus GN=Rpl3 PE=2 SV=3 - [RL3_MOUSE]	470020	346882	365990	393618	380598	373131	810136	480050	424233	530629	584044	0.0361764	1	0.0101073	0.0101073
Q6ZQH8	2	2	93.46	Nucleoporin NUP188 homolog OS=Mus musculus GN=Nup188 PE=1 SV=2 - [NU188_MOUSE]	16265.5	18034.4	16364.6	16569.5	10963.8	17555.7	28674.2	26776.8	26590.8	23944.3	18349.5	0.0134698	1	0.0027119	0.0027119
Q8BX09	2	2	93.44	Retinoblastoma-binding protein 5 OS=Mus musculus GN=Rbbp5 PE=1 SV=2 - [RBBP5_MOUSE]	318765	80355.5	198019	333872	100327	193817	62917.5	129795	217298	330503	62199.9	0.569679	1	0.438987	0.438987
Q3UHD9	1	1	24.01	Arf-GAP with GTPase, ANK repeat and PH domain-containing protein 2 OS=Mus musculus GN=Agap2 PE=1 SV=1 - [AGAP2_MOUSE]	12749.4	7421.99	7431.82	10220.1	7458.69	7668.64	10693.9	4516.39	9749.12	8489.29	6179.46	0.597854	1	0.475495	0.475495
P70452	1	1	27.07	Syntaxin-4 OS=Mus musculus GN=Stx4 PE=1 SV=1 - [STX4_MOUSE]	5006.68	1982.85	1660.55	1648.02	2296.62	2234.95	2383.39	3365.02	566.434	1894.08	2482.69	0.659371	1	0.545152	0.545152
Q8BRF7	5	5	165.22	Sec1 family domain-containing protein 1 OS=Mus musculus GN=Scfd1 PE=2 SV=1 - [SCFD1_MOUSE]	37621.7	44553.5	55165.7	64897.2	44201.9	46267.5	79855.6	40776.8	42847.8	39663.7	42049.1	0.932936	1	0.901825	0.901825
Q8QZT1	5	5	317.79	Acetyl-CoA acetyltransferase, mitochondrial OS=Mus musculus GN=Acat1 PE=1 SV=1 - [THIL_MOUSE]	240949	289103	337256	392703	197844	238723	475662	374876	494140	426207	242368	0.129497	1	0.059725	0.059725
Q99KI0	15	14	853.76	Aconitate hydratase, mitochondrial OS=Mus musculus GN=Aco2 PE=1 SV=1 - [ACON_MOUSE]	1.05039e+06	884446	933318	864557	849145	1.00218e+06	867203	1.02583e+06	1.0122e+06	991780	867723	0.749207	1	0.652569	0.652569
Q80TQ2	1	1	25.98	Ubiquitin carboxyl-terminal hydrolase CYLD OS=Mus musculus GN=Cyld PE=1 SV=2 - [CYLD_MOUSE]	739.719	1182.53	1032.23	731.783	1256.06	774.559	613.529	494.417	397.871	390.608	628.585	0.010131	1	0.00178414	0.00178414
Q9WVB2	1	1	38.11	Transducin-like enhancer protein 2 OS=Mus musculus GN=Tle2 PE=2 SV=1 - [TLE2_MOUSE]	21360.2	14353.3	19217.9	8550.59	16877	14906.6	10326.3	8976.2	7005.53	8778.48	7275.01	0.0192949	1	0.00438627	0.00438627
Q61335	1	1	25.53	B-cell receptor-associated protein 31 OS=Mus musculus GN=Bcap31 PE=1 SV=4 - [BAP31_MOUSE]	18359.3	3192.04	1245.56	8263.19	2565.62	2824.28	1353.94	3015.38	2892.97	4238.5	3932.91	0.606801	1	0.486076	0.486076
P97355	1	1	31.8	Spermine synthase OS=Mus musculus GN=Sms PE=1 SV=1 - [SPSY_MOUSE]	14591.1	24486.2	14283	11465.9	16630.4	25556.9	14578.8	10177.1	10381	10257.4	11852.2	0.0741102	1	0.0279721	0.0279721
Q8C6G8	1	1	26.53	WD repeat-containing protein 26 OS=Mus musculus GN=Wdr26 PE=1 SV=3 - [WDR26_MOUSE]	5138.29	5076.53	4117.44	2294.26	5634.28	6770.82	4570.35	4625.25	5970.66	5615.31	6462.2	0.529045	1	0.39656	0.39656
Q8BUI3	1	1	24.04	Leucine-rich repeat and WD repeat-containing protein 1 OS=Mus musculus GN=LRWD1 PE=2 SV=1 - [LRWD1_MOUSE]	1291.86	956.172	0	2412.12	1760.24	2497.13	2434.8	2981.2	2842.67	3879.39	3490.52	0.348106	1	0.224504	0.224504
Q9D1C9	2	2	106.92	Ribosomal RNA-processing protein 7 homolog A OS=Mus musculus GN=Rrp7a PE=2 SV=1 - [RRP7A_MOUSE]	15790.5	9993.27	6401.29	10842.7	8989.36	10964.9	32680.9	42504.2	32118.3	30187.2	29049	0.000586078	0.0407716	2.00845e-05	2.00845e-05
Q9D753	3	3	114.45	Exosome complex component RRP43 OS=Mus musculus GN=Exosc8 PE=2 SV=1 - [EXOS8_MOUSE]	50219.1	38044.9	42154.9	54076.2	41335.1	47493.1	45475.3	45144.2	59655.8	61093.8	51333.7	0.22359	1	0.123874	0.123874
Q9DBJ1	6	6	467.88	Phosphoglycerate mutase 1 OS=Mus musculus GN=Pgam1 PE=1 SV=3 - [PGAM1_MOUSE]	705127	730471	888691	552383	609567	666331	955484	746937	469460	621161	633484	0.8939	1	0.844905	0.844905
Q8CH18	2	2	122.56	Cell division cycle and apoptosis regulator protein 1 OS=Mus musculus GN=Ccar1 PE=1 SV=1 - [CCAR1_MOUSE]	57868.4	42184.8	33512.6	63002.4	45640.4	55170.7	41408.7	56694.7	63649.2	61579	58853.6	0.428279	1	0.295576	0.295576
Q64282	1	1	36.97	Interferon-induced protein with tetratricopeptide repeats 1 OS=Mus musculus GN=Ifit1 PE=1 SV=2 - [IFIT1_MOUSE]	8191.76	15427.4	25740.3	16707.8	19541.4	17435.1	7571.14	8806.17	12210.3	18349.6	16654.9	0.346004	1	0.221996	0.221996
P63101	11	8	1010.34	14-3-3 protein zeta/delta OS=Mus musculus GN=Ywhaz PE=1 SV=1 - [1433Z_MOUSE]	3.133e+06	3.57663e+06	5.38585e+06	3.17519e+06	3.3436e+06	3.52215e+06	3.70798e+06	2.42723e+06	2.7523e+06	2.78843e+06	2.56524e+06	0.115927	1	0.0520869	0.0520869
Q60996	1	1	49.38	Serine/threonine-protein phosphatase 2A 56 kDa regulatory subunit gamma isoform OS=Mus musculus GN=Ppp2r5c PE=1 SV=2 - [2A5G_MOUSE]	40363	33715.5	36485.3	57121	30996.2	25133.9	33422.2	29518.1	26181.5	47734.1	27149	0.589148	1	0.466047	0.466047
Q8CBY8	2	2	84.24	Dynactin subunit 4 OS=Mus musculus GN=Dctn4 PE=1 SV=1 - [DCTN4_MOUSE]	11861.8	7654.29	23104.5	5466.28	10131.3	4659.03	10470.3	6974.65	8572.5	9255.91	7421.71	0.871702	1	0.811395	0.811395
Q3U1G5	1	1	69.03	Interferon-stimulated 20 kDa exonuclease-like 2 OS=Mus musculus GN=Isg20l2 PE=2 SV=2 - [I20L2_MOUSE]	20587.5	14584.6	22553.8	27351.9	21785.5	22605.2	13468.3	12266	22325.5	21914.2	18855.6	0.307035	1	0.189248	0.189248
Q9DBZ5	3	3	126.87	Eukaryotic translation initiation factor 3 subunit K OS=Mus musculus GN=Eif3k PE=1 SV=1 - [EIF3K_MOUSE]	110737	85044	90670.3	59185.3	78270	74681.3	109428	93506.9	51042.8	87564.8	105384	0.81208	1	0.722118	0.722118
Q9CQ71	1	1	133.71	Replication protein A 14 kDa subunit OS=Mus musculus GN=Rpa3 PE=2 SV=1 - [RFA3_MOUSE]	142421	118042	142325	192286	143881	141586	116076	114931	186754	195102	150375	0.8939	1	0.845371	0.845371
Q9Z2I9	2	2	106.63	Succinyl-CoA ligase [ADP-forming] subunit beta, mitochondrial OS=Mus musculus GN=Sucla2 PE=1 SV=2 - [SUCB1_MOUSE]	139777	45147	58085.2	72211.1	77109.4	81445.5	102709	69457.7	83546	66024.8	78643.6	0.821341	1	0.735336	0.735336
Q91ZW3	11	11	644.62	SWI/SNF-related matrix-associated actin-dependent regulator of chromatin subfamily A member 5 OS=Mus musculus GN=Smarca5 PE=1 SV=1 - [SMCA5_MOUSE]	368313	299869	363354	281546	321741	339811	366144	493892	418579	389137	414917	0.0244214	1	0.00611407	0.00611407
Q80TY0	4	4	204.96	Formin-binding protein 1 OS=Mus musculus GN=Fnbp1 PE=1 SV=2 - [FNBP1_MOUSE]	84680.5	108362	91146.3	104235	102883	109372	100573	52101	66662.2	48612	60344.7	0.0225314	1	0.00543713	0.00543713
Q9D9K3	2	2	70.57	Cell death regulator Aven OS=Mus musculus GN=Aven PE=1 SV=2 - [AVEN_MOUSE]	13352	9181.29	21958.2	13138.5	10334	12545	16721.9	13813.2	17991	22075.3	21346.8	0.123256	1	0.0563304	0.0563304
P63073	2	2	118.22	Eukaryotic translation initiation factor 4E OS=Mus musculus GN=Eif4e PE=1 SV=1 - [IF4E_MOUSE]	52837.7	39942.3	45713	37801.2	29165.7	33594.9	99218.7	48407.5	28058.2	31127.6	31631.4	0.835207	1	0.754895	0.754895
P53986	1	1	47.46	Monocarboxylate transporter 1 OS=Mus musculus GN=Slc16a1 PE=1 SV=1 - [MOT1_MOUSE]	0.0181975	0	0.0271629	0	0	0	32800	0	0.0561129	0	0	0.428249	1	0.295351	0.295351
P97461	4	3	321.22	40S ribosomal protein S5 OS=Mus musculus GN=Rps5 PE=2 SV=3 - [RS5_MOUSE]	65039.9	64006.2	34453	41909.4	62699.6	92887.8	143187	58031.8	35913.3	37695.4	84339.5	0.840724	1	0.764146	0.764146
Q8VDW0	8	2	439.75	ATP-dependent RNA helicase DDX39A OS=Mus musculus GN=Ddx39a PE=2 SV=1 - [DX39A_MOUSE]	147595	169223	157278	208229	170125	168521	213263	216931	258147	286882	242908	0.00587867	1	0.000780017	0.000780017
P57759	2	2	109.67	Endoplasmic reticulum resident protein 29 OS=Mus musculus GN=Erp29 PE=1 SV=2 - [ERP29_MOUSE]	296265	100763	61629	105038	95411.4	137073	130380	168680	109423	132726	130316	0.710626	1	0.606281	0.606281
Q60766	1	1	95.13	Immunity-related GTPase family M protein 1 OS=Mus musculus GN=Irgm1 PE=1 SV=1 - [IRGM1_MOUSE]	35527	22172.3	19762.2	29983.4	24664.1	23946.6	38364.6	25642	36822.6	29145.6	23288.7	0.366402	1	0.239269	0.239269
Q9D8U8	1	1	69.25	Sorting nexin-5 OS=Mus musculus GN=Snx5 PE=1 SV=1 - [SNX5_MOUSE]	90508.6	35291.6	39415.1	45507.4	33101.9	29039.1	30743.1	37300.9	42129.9	49224.5	40026.3	0.833244	1	0.751546	0.751546
P68033	11	3	776.48	Actin, alpha cardiac muscle 1 OS=Mus musculus GN=Actc1 PE=1 SV=1 - [ACTC_MOUSE]	2.23925e+07	6.64805e+06	5.35308e+06	7.71752e+06	4.72733e+06	6.10734e+06	6.87095e+06	6.49302e+06	4.83243e+06	5.30637e+06	5.71431e+06	0.485276	1	0.348539	0.348539
Q61074	5	5	307.98	Protein phosphatase 1G OS=Mus musculus GN=Ppm1g PE=2 SV=3 - [PPM1G_MOUSE]	143521	138521	81387.6	196221	118480	111057	138860	113950	133202	156286	136126	0.766418	1	0.670114	0.670114
Q9R0P5	2	2	106.27	Destrin OS=Mus musculus GN=Dstn PE=1 SV=3 - [DEST_MOUSE]	21930.4	44358.2	59810	37623.6	25695.5	20890.3	48731.5	35674.2	23286.1	29317.9	39808.9	0.874266	1	0.815798	0.815798
Q5XJY5	6	6	358.34	Coatomer subunit delta OS=Mus musculus GN=Arcn1 PE=2 SV=2 - [COPD_MOUSE]	182800	172761	162183	191867	176503	163320	180058	145701	163727	181575	148312	0.341134	1	0.218385	0.218385
Q923D4	1	1	87.91	Splicing factor 3B subunit 5 OS=Mus musculus GN=Sf3b5 PE=2 SV=1 - [SF3B5_MOUSE]	37087.3	41242	36472.2	22888.6	35644.1	31398.6	47758.4	47704.3	25762.8	29229.6	39495.5	0.659371	1	0.544524	0.544524
O70370	3	3	217.65	Cathepsin S OS=Mus musculus GN=Ctss PE=2 SV=2 - [CATS_MOUSE]	83484.2	85015.3	78988.6	75452.4	59665.3	76058.3	61791.7	84263.4	81176.1	67043.6	71966.4	0.700786	1	0.594589	0.594589
P62281	4	4	295.76	40S ribosomal protein S11 OS=Mus musculus GN=Rps11 PE=2 SV=3 - [RS11_MOUSE]	544296	434875	619581	522365	423850	463205	785694	581767	564241	624766	567008	0.0800164	1	0.0313058	0.0313058
O35685	4	4	166.2	Nuclear migration protein nudC OS=Mus musculus GN=Nudc PE=1 SV=1 - [NUDC_MOUSE]	92277.7	84877	123642	74978.8	69302.4	65792.4	176335	121366	95976.2	115248	99459.9	0.0853076	1	0.0346346	0.0346346
Q9D8S4	1	1	40.82	Oligoribonuclease, mitochondrial OS=Mus musculus GN=Rexo2 PE=1 SV=2 - [ORN_MOUSE]	10406.3	1698.62	830.905	1177.62	1966.76	1005.63	16877.1	1019.37	6287.56	459.804	1512.18	0.802708	1	0.709867	0.709867
P63005	6	6	237.44	Platelet-activating factor acetylhydrolase IB subunit alpha OS=Mus musculus GN=Pafah1b1 PE=1 SV=2 - [LIS1_MOUSE]	185730	131159	181570	109376	101697	113596	175709	121772	110302	97662.8	91154.6	0.534067	1	0.402647	0.402647
Q9D1K7	1	1	26.26	UPF0687 protein C20orf27 homolog OS=Mus musculus PE=2 SV=3 - [CT027_MOUSE]	7191.77	7836.01	5272.41	5342.22	7410.24	8530.42	8381.2	3682.58	4179.04	5976.05	5189.4	0.239535	1	0.135102	0.135102
P24369	5	5	421.03	Peptidyl-prolyl cis-trans isomerase B OS=Mus musculus GN=Ppib PE=2 SV=2 - [PPIB_MOUSE]	1.14505e+06	830525	890883	893652	857395	859937	756785	819327	808728	992552	741591	0.297646	1	0.180911	0.180911
A2AN08	1	1	33.03	E3 ubiquitin-protein ligase UBR4 OS=Mus musculus GN=Ubr4 PE=1 SV=1 - [UBR4_MOUSE]	9566.9	5599.51	5021.12	6938.86	6170.65	4480.66	8352.81	7046.17	6846.47	7830.69	8107.35	0.20833	1	0.113039	0.113039
Q6NVE9	1	1	42.08	Protein phosphatase PTC7 homolog OS=Mus musculus GN=Pptc7 PE=2 SV=1 - [PPTC7_MOUSE]	5892.01	8109.02	118378	25357.2	5569.12	6141.47	3835.05	5238.09	2837.98	820.267	5449.52	0.107572	1	0.0468485	0.0468485
Q9DCX2	5	5	300.91	ATP synthase subunit d, mitochondrial OS=Mus musculus GN=Atp5h PE=1 SV=3 - [ATP5H_MOUSE]	365942	299944	243122	318666	319385	291091	542480	390778	293418	311474	322884	0.285403	1	0.170074	0.170074
Q9CQV1	2	2	80.47	Mitochondrial import inner membrane translocase subunit TIM16 OS=Mus musculus GN=Pam16 PE=2 SV=1 - [TIM16_MOUSE]	8661.88	23764.4	22348.5	20303	12295.4	17580	40745.2	38564	44483.7	51710	41841.8	0.00446735	0.970816	0.000523069	0.000523069
Q8BUM3	2	2	66.58	Tyrosine-protein phosphatase non-receptor type 7 OS=Mus musculus GN=Ptpn7 PE=1 SV=1 - [PTN7_MOUSE]	53191.8	47909.4	45144.1	58927.2	52148.4	58910.6	32053.9	40831.9	51133	46598	49036	0.136337	1	0.0638533	0.0638533
Q9D0E1	4	4	303.81	Heterogeneous nuclear ribonucleoprotein M OS=Mus musculus GN=Hnrnpm PE=1 SV=3 - [HNRPM_MOUSE]	957930	588674	678027	823418	641546	604095	536833	649605	759230	749280	656135	0.700786	1	0.594273	0.594273
Q5EG47	2	2	48.65	5'-AMP-activated protein kinase catalytic subunit alpha-1 OS=Mus musculus GN=Prkaa1 PE=1 SV=2 - [AAPK1_MOUSE]	7756.05	16258	6355.87	7782.32	10371.2	5984.83	6053.53	4216.66	5274.73	5167.27	3335.51	0.0417833	1	0.0126086	0.0126086
Q8VBV3	1	1	36.95	Exosome complex component RRP4 OS=Mus musculus GN=Exosc2 PE=2 SV=1 - [EXOS2_MOUSE]	4832.01	12498.1	12598.3	15324.6	7939.1	10598.6	16710	16418	17831.9	16507.5	13549	0.0841878	1	0.0340268	0.0340268
P63017	21	20	1755.75	Heat shock cognate 71 kDa protein OS=Mus musculus GN=Hspa8 PE=1 SV=1 - [HSP7C_MOUSE]	1.04128e+07	8.01378e+06	7.72422e+06	7.74833e+06	8.10166e+06	7.79542e+06	9.2806e+06	7.12382e+06	7.32644e+06	8.44026e+06	7.82655e+06	0.716456	1	0.61306	0.61306
Q9CPT4	2	2	102.52	UPF0556 protein C19orf10 homolog OS=Mus musculus GN=D17Wsu104e PE=2 SV=1 - [CS010_MOUSE]	114452	81436.6	76931.6	90029.7	79032.7	85957	109906	131650	131543	138864	115626	0.00730489	1	0.00110912	0.00110912
Q9R0P3	4	4	185.48	S-formylglutathione hydrolase OS=Mus musculus GN=Esd PE=2 SV=1 - [ESTD_MOUSE]	435849	386522	423707	311562	325530	416458	380466	312298	286264	297239	285033	0.0830135	1	0.0333476	0.0333476
Q3UZ39	10	10	489.13	Leucine-rich repeat flightless-interacting protein 1 OS=Mus musculus GN=Lrrfip1 PE=1 SV=2 - [LRRF1_MOUSE]	484310	504818	496311	520606	357210	407139	549441	517376	652128	555716	437781	0.194022	1	0.101675	0.101675
P40142	17	17	1178.51	Transketolase OS=Mus musculus GN=Tkt PE=1 SV=1 - [TKT_MOUSE]	2.83995e+06	2.91854e+06	3.04859e+06	2.82567e+06	2.40631e+06	2.90418e+06	3.27094e+06	2.64402e+06	3.27538e+06	3.15947e+06	2.63443e+06	0.489255	1	0.353726	0.353726
P39749	3	3	130.09	Flap endonuclease 1 OS=Mus musculus GN=Fen1 PE=1 SV=1 - [FEN1_MOUSE]	93721.2	102029	124876	65355.2	79173.7	98584.2	117513	146247	98986.2	101123	109271	0.208352	1	0.113151	0.113151
Q99MR6	4	4	189.92	Serrate RNA effector molecule homolog OS=Mus musculus GN=Srrt PE=1 SV=1 - [SRRT_MOUSE]	64656.7	49053.3	192707	54357.9	53634.6	66749.8	53050.2	64382.4	58278.1	59264.5	57624.2	0.578266	1	0.449732	0.449732
Q7TPD0	1	1	89.47	Integrator complex subunit 3 OS=Mus musculus GN=Ints3 PE=1 SV=2 - [INT3_MOUSE]	0	0	12.143	0	0	0	6543.92	0	0	0	0	0.592696	1	0.470264	0.470264
Q9CXG3	1	1	37.01	Peptidyl-prolyl cis-trans isomerase-like 4 OS=Mus musculus GN=Ppil4 PE=2 SV=2 - [PPIL4_MOUSE]	422.747	4177.67	2156.31	2650.15	0	0	7077.81	10768.4	3067.92	2238.43	0	0.603263	1	0.48152	0.48152
Q8BMF4	1	1	99.68	Dihydrolipoyllysine-residue acetyltransferase component of pyruvate dehydrogenase complex, mitochondrial OS=Mus musculus GN=Dlat PE=1 SV=2 - [ODP2_MOUSE]	44781.3	33820.6	43961.5	60471.8	69774.9	45580.5	37487.8	33180	50955.4	59683	46995.8	0.712926	1	0.608753	0.608753
O35841	7	7	389.04	Apoptosis inhibitor 5 OS=Mus musculus GN=Api5 PE=2 SV=2 - [API5_MOUSE]	253504	255406	263302	217579	242046	254768	228146	263068	254994	245970	300781	0.579219	1	0.451235	0.451235
P62911	2	2	145.19	60S ribosomal protein L32 OS=Mus musculus GN=Rpl32 PE=2 SV=2 - [RL32_MOUSE]	407.102	965.758	270.7	1070.81	783.256	215.037	300713	361.431	531.078	162.901	914.42	0.538516	1	0.408308	0.408308
Q8BTW3	2	2	97.29	Exosome complex component MTR3 OS=Mus musculus GN=Exosc6 PE=1 SV=1 - [EXOS6_MOUSE]	22813.2	24367.9	28038.3	12789.4	18982.4	20742.1	51961.2	34912.3	24419.5	25962.8	33288.3	0.0685018	1	0.0247793	0.0247793
O35459	3	3	210.21	Delta(3,5)-Delta(2,4)-dienoyl-CoA isomerase, mitochondrial OS=Mus musculus GN=Ech1 PE=2 SV=1 - [ECH1_MOUSE]	177742	175678	133165	132439	141442	195323	134543	126514	121491	138051	117924	0.0745532	1	0.0282812	0.0282812
Q9ERB0	2	2	88.26	Synaptosomal-associated protein 29 OS=Mus musculus GN=Snap29 PE=1 SV=1 - [SNP29_MOUSE]	26591.8	27896.4	24560.6	39472.7	24937.5	36696.5	34537.7	34010.8	37760	44749.2	26143.8	0.315852	1	0.197088	0.197088
Q9D8V0	1	1	23.87	Minor histocompatibility antigen H13 OS=Mus musculus GN=Hm13 PE=1 SV=1 - [HM13_MOUSE]	91427.2	77066.7	66008	100112	107127	98529.2	70733.3	71980.2	79859.2	89181.3	85336.4	0.368622	1	0.241596	0.241596
Q9D659	1	1	47.33	V-type immunoglobulin domain-containing suppressor of T-cell activation OS=Mus musculus GN=Vsir PE=1 SV=2 - [VISTA_MOUSE]	6107.58	8757.41	2579.51	5989.36	11499.8	13914.6	3860.88	3397.76	3477.22	5309.33	6859.03	0.244809	1	0.139824	0.139824
Q9D0L7	1	1	79.82	Armadillo repeat-containing protein 10 OS=Mus musculus GN=Armc10 PE=1 SV=1 - [ARM10_MOUSE]	16359.7	19900.1	18878.4	19077.2	27015.8	25678.2	13904.9	12463.1	17180.2	15087	20025	0.0799188	1	0.0311442	0.0311442
P62835	6	1	478.08	Ras-related protein Rap-1A OS=Mus musculus GN=Rap1a PE=2 SV=1 - [RAP1A_MOUSE]	51016.5	40541.6	40868.8	19123.6	28648.6	23796.6	37657.7	54500.4	34862	24197.8	27921.7	0.833244	1	0.751417	0.751417
Q9Z1D1	3	3	125.77	Eukaryotic translation initiation factor 3 subunit G OS=Mus musculus GN=Eif3g PE=1 SV=2 - [EIF3G_MOUSE]	102556	87239.2	102586	89997.8	82037.2	67218.8	134666	126281	108460	146605	122258	0.0100913	1	0.00177234	0.00177234
O55106	3	3	175.63	Striatin OS=Mus musculus GN=Strn PE=1 SV=2 - [STRN_MOUSE]	52942.8	75375.4	188798	61187.4	61368.5	55496.1	38229.3	46820.1	52716	38041.1	35773.6	0.0848117	1	0.0343526	0.0343526
Q9D735	2	2	58.9	Uncharacterized protein C19orf43 homolog OS=Mus musculus PE=2 SV=1 - [CS043_MOUSE]	19393.4	35053.2	43696.4	33125.2	25138.5	28806.1	34768.4	19180.3	28183.5	24213.1	18175.8	0.364907	1	0.238119	0.238119
Q6NXN1	1	1	20.39	SUZ domain-containing protein 1 OS=Mus musculus GN=Szrd1 PE=1 SV=1 - [SZRD1_MOUSE]	0	2253.47	800.143	1617.87	1102.01	1055.85	4501.21	3948.34	577.827	2912.82	0.847388	0.900781	1	0.857478	0.857478
Q9CQ65	2	2	79.14	S-methyl-5'-thioadenosine phosphorylase OS=Mus musculus GN=Mtap PE=2 SV=1 - [MTAP_MOUSE]	93435.8	77971.4	82395.5	62079.9	68985.7	62368.1	138706	103744	78059.5	75322.4	93116.3	0.142001	1	0.0677226	0.0677226
O35601	5	5	199.65	FYN-binding protein OS=Mus musculus GN=Fyb PE=1 SV=2 - [FYB_MOUSE]	244408	263428	213794	243672	249414	233713	248911	219243	246874	238783	218073	0.615304	1	0.494059	0.494059
P24788	2	1	93.57	Cyclin-dependent kinase 11B OS=Mus musculus GN=Cdk11b PE=1 SV=2 - [CD11B_MOUSE]	1995.19	3504.24	3794.77	6685.17	4926.87	4049.51	3564.14	4228.18	6579.96	5408.9	4611.33	0.487515	1	0.352236	0.352236
P62717	4	4	234.23	60S ribosomal protein L18a OS=Mus musculus GN=Rpl18a PE=1 SV=1 - [RL18A_MOUSE]	606101	608222	573181	548212	434852	514322	936360	742881	516553	498570	593761	0.340582	1	0.217869	0.217869
Q9Z1X4	4	4	283	Interleukin enhancer-binding factor 3 OS=Mus musculus GN=Ilf3 PE=1 SV=2 - [ILF3_MOUSE]	52683.9	68952.1	352147	68116.9	78307.2	83037.5	89549.6	85464.4	84994.7	83945.7	87026.7	0.904197	1	0.864297	0.864297
P59235	2	2	83.5	Nucleoporin Nup43 OS=Mus musculus GN=Nup43 PE=2 SV=2 - [NUP43_MOUSE]	30142.3	28593	26121.9	32820.6	27149.1	32474.6	28403.1	27056.7	34663.9	29537.8	35047.7	0.626232	1	0.50643	0.50643
P59017	1	1	30.95	Bcl-2-like protein 13 OS=Mus musculus GN=Bcl2l13 PE=1 SV=2 - [B2L13_MOUSE]	3361.77	2115.83	297.269	2044.3	5027.04	5503.22	457.062	1062.17	1307.75	1901.71	2543.21	0.460551	1	0.325082	0.325082
Q99LC5	7	7	522.44	Electron transfer flavoprotein subunit alpha, mitochondrial OS=Mus musculus GN=Etfa PE=1 SV=2 - [ETFA_MOUSE]	589790	533101	691252	571413	561828	593904	518663	569394	575899	615510	535041	0.499383	1	0.364851	0.364851
Q4FK66	2	2	71.3	Pre-mRNA-splicing factor 38A OS=Mus musculus GN=Prpf38a PE=1 SV=1 - [PR38A_MOUSE]	50005.1	35339.4	53417.3	31702.5	31301.1	36262.2	43592.6	58305.8	40696.3	31900.2	46942.4	0.556855	1	0.426189	0.426189
P11942	3	3	230.57	T-cell surface glycoprotein CD3 gamma chain OS=Mus musculus GN=Cd3g PE=1 SV=1 - [CD3G_MOUSE]	249395	181852	284758	176078	142371	122702	327022	136474	134891	126621	119960	0.586224	1	0.461656	0.461656
P56399	8	7	546.29	Ubiquitin carboxyl-terminal hydrolase 5 OS=Mus musculus GN=Usp5 PE=1 SV=1 - [UBP5_MOUSE]	372880	310465	331931	379416	310288	288462	377244	352653	356028	351981	381753	0.189943	1	0.0989944	0.0989944
Q9CXS4	1	1	50.31	Centromere protein V OS=Mus musculus GN=Cenpv PE=2 SV=2 - [CENPV_MOUSE]	41137.3	44354.1	44744.1	46491.9	35557.1	43949.5	24307.7	36851.2	49909.2	29489.1	36849.9	0.200114	1	0.106296	0.106296
P03899	1	1	65.66	NADH-ubiquinone oxidoreductase chain 3 OS=Mus musculus GN=Mtnd3 PE=3 SV=3 - [NU3M_MOUSE]	27634	19762.1	13088.9	11058	13902.9	20624.6	16037.5	18997.7	13300.6	9308.88	9813.83	0.349631	1	0.225654	0.225654
P62627	2	2	81.26	Dynein light chain roadblock-type 1 OS=Mus musculus GN=Dynlrb1 PE=1 SV=3 - [DLRB1_MOUSE]	106602	74265	44746.1	78228.5	87209.7	81471.2	63855.1	56830.1	61059.4	91877.3	68993.2	0.571138	1	0.440467	0.440467
P68372	17	2	1348.38	Tubulin beta-4B chain OS=Mus musculus GN=Tubb4b PE=1 SV=1 - [TBB4B_MOUSE]	748362	628145	609152	567160	591109	690066	663771	559294	568680	664556	634849	0.705724	1	0.600678	0.600678
P33609	1	1	46.83	DNA polymerase alpha catalytic subunit OS=Mus musculus GN=Pola1 PE=1 SV=2 - [DPOLA_MOUSE]	2744.81	5360.5	23791.8	843.926	6762.1	1981.22	7888.56	16852.1	9731.81	9283.18	17378.7	0.157356	1	0.0785659	0.0785659
Q91VI7	13	13	878.07	Ribonuclease inhibitor OS=Mus musculus GN=Rnh1 PE=1 SV=1 - [RINI_MOUSE]	499845	449381	445064	412864	339528	358840	376361	334006	374595	359088	331940	0.123056	1	0.0561102	0.0561102
Q9DCS9	1	1	63.66	NADH dehydrogenase [ubiquinone] 1 beta subcomplex subunit 10 OS=Mus musculus GN=Ndufb10 PE=1 SV=3 - [NDUBA_MOUSE]	6150.79	6249.23	7833.18	462.902	7117.08	3582.35	5237.84	6432.11	2825.92	4474.67	4530.88	0.843461	1	0.771343	0.771343
P47963	7	7	221.1	60S ribosomal protein L13 OS=Mus musculus GN=Rpl13 PE=2 SV=3 - [RL13_MOUSE]	384897	364500	386196	316614	255650	252710	543300	441202	379583	373052	331963	0.150879	1	0.0735924	0.0735924
O70591	1	1	60.51	Prefoldin subunit 2 OS=Mus musculus GN=Pfdn2 PE=2 SV=2 - [PFD2_MOUSE]	39071	43928.1	37306	41370.1	33316.3	23399.5	55985	44091.5	44207	53674.9	37012.7	0.130063	1	0.0600482	0.0600482
Q8BMS9	2	2	108.22	Ras association domain-containing protein 2 OS=Mus musculus GN=Rassf2 PE=2 SV=1 - [RASF2_MOUSE]	47082.5	64042.4	55871.3	61055.7	70532.6	95264.1	32811.9	34554.7	46790.5	36236.6	50795.7	0.0229587	1	0.00563859	0.00563859
P57776	6	6	407.02	Elongation factor 1-delta OS=Mus musculus GN=Eef1d PE=1 SV=3 - [EF1D_MOUSE]	967689	737608	801331	855987	676912	695426	1.04909e+06	975860	977427	1.19434e+06	918706	0.0238104	1	0.00590444	0.00590444
Q8JZQ2	1	1	50.37	AFG3-like protein 2 OS=Mus musculus GN=Afg3l2 PE=1 SV=1 - [AFG32_MOUSE]	19482.1	15200.4	18101.1	15443	17127.2	10587	15793	13463.7	21750.1	16164.2	22134.5	0.55312	1	0.422541	0.422541
Q922P9	1	1	70.2	Putative oxidoreductase GLYR1 OS=Mus musculus GN=Glyr1 PE=2 SV=1 - [GLYR1_MOUSE]	30724.2	30867.8	25978.9	45309.7	41399.2	39861.3	26407.3	28821.3	41576.8	39080	35664.9	0.853989	1	0.78489	0.78489
Q99N69	1	1	72.73	Leupaxin OS=Mus musculus GN=Lpxn PE=1 SV=2 - [LPXN_MOUSE]	40252.6	50719.1	28934.8	55816.1	58997.2	53069.9	50030.2	43007	51466	46812.3	52173.9	0.835305	1	0.756069	0.756069
Q8C407	1	1	33.78	Protein YIPF4 OS=Mus musculus GN=Yipf4 PE=2 SV=1 - [YIPF4_MOUSE]	3441.67	5838.74	6147.98	4590.16	6674.99	2067.31	7831.84	6675.34	7616.26	5990.94	7782.88	0.110688	1	0.0487851	0.0487851
Q80WJ7	3	3	111.75	Protein LYRIC OS=Mus musculus GN=Mtdh PE=1 SV=1 - [LYRIC_MOUSE]	80482.2	72695	155195	80779.9	58003.9	71475	105586	118565	110618	112437	114547	0.143876	1	0.0689592	0.0689592
Q9CPU2	1	1	27.56	NADH dehydrogenase [ubiquinone] 1 beta subcomplex subunit 2, mitochondrial OS=Mus musculus GN=Ndufb2 PE=3 SV=1 - [NDUB2_MOUSE]	16172.3	18217.4	22894	16063.3	16088.3	18165.6	19804.2	24110.1	15818.3	14185.7	21657.9	0.735317	1	0.636271	0.636271
O08749	7	7	372.49	Dihydrolipoyl dehydrogenase, mitochondrial OS=Mus musculus GN=Dld PE=1 SV=2 - [DLDH_MOUSE]	282710	251178	248658	280224	248788	270366	270375	350786	383644	337824	287690	0.0380861	1	0.0109309	0.0109309
Q9D892	2	2	99.31	Inosine triphosphate pyrophosphatase OS=Mus musculus GN=Itpa PE=1 SV=2 - [ITPA_MOUSE]	59070.3	108729	113655	71781.7	71738.9	48011.8	71674	48872.1	46060.1	59043.5	52356.6	0.18271	1	0.094338	0.094338
P04187	8	8	515.64	Granzyme B(G,H) OS=Mus musculus GN=Gzmb PE=1 SV=1 - [GRAB_MOUSE]	741208	775497	704881	599910	456109	540328	1.30073e+06	1.77564e+06	960370	1.23831e+06	1.56028e+06	0.00303719	0.542509	0.000284782	0.000284782
P15864	9	2	700.09	Histone H1.2 OS=Mus musculus GN=Hist1h1c PE=1 SV=2 - [H12_MOUSE]	12354.9	6084.54	7014.28	10437.3	4784.91	9714.22	235468	10094.2	18530.1	11824.6	8619.01	0.220159	1	0.120925	0.120925
Q9WUA2	4	4	161.63	Phenylalanine--tRNA ligase beta subunit OS=Mus musculus GN=Farsb PE=2 SV=2 - [SYFB_MOUSE]	74120.4	70992.6	51660.9	91100.6	78140.3	73890.5	97889.4	77526.9	91459	104064	91648.5	0.0807968	1	0.0317265	0.0317265
P00405	2	2	71.32	Cytochrome c oxidase subunit 2 OS=Mus musculus GN=Mtco2 PE=1 SV=1 - [COX2_MOUSE]	350600	138414	48103.4	262637	186942	209060	163143	170943	250905	263928	268562	0.587116	1	0.463321	0.463321
O89098	1	1	41.9	Cystatin-F OS=Mus musculus GN=Cst7 PE=2 SV=1 - [CYTF_MOUSE]	13.3244	21.978	36.2614	0	50.7914	8.25606	23119.7	231.689	1.74348	236.985	13.9379	0.286526	1	0.171152	0.171152
Q9CZW5	1	1	38.23	Mitochondrial import receptor subunit TOM70 OS=Mus musculus GN=Tomm70a PE=1 SV=2 - [TOM70_MOUSE]	2957.97	3073.26	2817.57	1695.61	4235.01	4760.92	6038.95	7336.18	4090.69	3658.04	7589.84	0.0671994	1	0.0239564	0.0239564
Q8R1Q8	1	1	66.74	Cytoplasmic dynein 1 light intermediate chain 1 OS=Mus musculus GN=Dync1li1 PE=1 SV=1 - [DC1L1_MOUSE]	20665.4	16171.3	11492.8	19356.3	15004.8	11761.2	15296.5	12917.4	15371.6	17127.2	12048	0.731545	1	0.631266	0.631266
Q8JZR0	3	3	105.79	Long-chain-fatty-acid--CoA ligase 5 OS=Mus musculus GN=Acsl5 PE=2 SV=1 - [ACSL5_MOUSE]	35809.7	42365.2	94627.6	40846.1	50551.5	52461.5	40852.2	48468.7	39019.8	47757.8	38057.9	0.48595	1	0.350336	0.350336
Q9Z2X1	9	8	649.81	Heterogeneous nuclear ribonucleoprotein F OS=Mus musculus GN=Hnrnpf PE=1 SV=3 - [HNRPF_MOUSE]	1.83291e+06	1.42214e+06	1.32434e+06	1.99797e+06	1.59574e+06	1.66974e+06	1.60947e+06	1.26614e+06	1.83297e+06	1.96434e+06	1.81795e+06	0.829915	1	0.745578	0.745578
Q5SVQ0	1	1	65.61	Histone acetyltransferase KAT7 OS=Mus musculus GN=Kat7 PE=2 SV=1 - [KAT7_MOUSE]	19199.7	26199.4	5838.69	10414.3	12117.1	20957.4	22602.1	24792.1	24592	10967.7	14732.8	0.496032	1	0.360751	0.360751
P24668	2	2	278.98	Cation-dependent mannose-6-phosphate receptor OS=Mus musculus GN=M6pr PE=1 SV=1 - [MPRD_MOUSE]	148666	134555	130790	136178	158823	127318	152204	159965	169064	148825	159317	0.0502972	1	0.0160325	0.0160325
Q9CW03	6	6	366.04	Structural maintenance of chromosomes protein 3 OS=Mus musculus GN=Smc3 PE=1 SV=2 - [SMC3_MOUSE]	116163	145006	170703	132308	114291	115897	139683	172132	140956	152073	126075	0.383077	1	0.254716	0.254716
Q9CWX9	2	2	92.78	Probable ATP-dependent RNA helicase DDX47 OS=Mus musculus GN=Ddx47 PE=2 SV=2 - [DDX47_MOUSE]	12788.6	15179.2	11690.6	18823.1	18829.1	17481.9	25755.8	26859.8	25487.2	30096.2	30216.4	0.00262135	0.44895	0.000234561	0.000234561
Q62419	3	2	124.62	Endophilin-A2 OS=Mus musculus GN=Sh3gl1 PE=1 SV=1 - [SH3G1_MOUSE]	39969.1	131612	87592.1	39042.9	42368.1	36212.7	187754	137218	57121.3	60928.8	46609.5	0.377988	1	0.250793	0.250793
Q91V64	2	2	92.3	Isochorismatase domain-containing protein 1 OS=Mus musculus GN=Isoc1 PE=2 SV=1 - [ISOC1_MOUSE]	22094.7	21528.1	15797.8	19154.9	21415.5	21884	18171.6	13494	17041.5	19192.3	18030.6	0.14305	1	0.068427	0.068427
Q8R317	2	1	208.04	Ubiquilin-1 OS=Mus musculus GN=Ubqln1 PE=1 SV=1 - [UBQL1_MOUSE]	39567.2	42554	56679	43126.4	46119.5	31746.7	44355.9	40373.2	30200.9	32855.4	33264.7	0.242616	1	0.138456	0.138456
Q91WK5	1	1	26.21	Glycine cleavage system H protein, mitochondrial OS=Mus musculus GN=Gcsh PE=1 SV=2 - [GCSH_MOUSE]	6462.6	3494.72	4269.98	2617.99	2103.43	5453.43	7662.46	11913.9	1958.66	5627.67	7710.94	0.321591	1	0.201749	0.201749
P53994	4	4	237.09	Ras-related protein Rab-2A OS=Mus musculus GN=Rab2a PE=1 SV=1 - [RAB2A_MOUSE]	152486	167784	187160	176996	196652	194613	150014	165572	190524	189182	173903	0.720423	1	0.617897	0.617897
Q8JZU0	1	1	21.04	Nucleoside diphosphate-linked moiety X motif 13 OS=Mus musculus GN=Nudt13 PE=2 SV=2 - [NUD13_MOUSE]	53295.4	38793.2	41984.2	28893.4	41961.4	36127.4	48957.3	59618.9	48072.7	40808	55822.9	0.11986	1	0.0543676	0.0543676
P97352	1	1	41.77	Protein S100-A13 OS=Mus musculus GN=S100a13 PE=1 SV=1 - [S10AD_MOUSE]	11317.2	24286.8	6199.67	11239.2	15247.8	14356	16558.9	11495.6	3188	8341.89	15357.2	0.543156	1	0.413713	0.413713
Q9DBR0	1	1	28.02	A-kinase anchor protein 8 OS=Mus musculus GN=Akap8 PE=1 SV=1 - [AKAP8_MOUSE]	2078.43	8288.86	5222.28	6541.63	9293.95	11180.5	7259.38	14693.4	10422.2	10458.8	13220.6	0.180484	1	0.0930231	0.0930231
P62849	1	1	47.9	40S ribosomal protein S24 OS=Mus musculus GN=Rps24 PE=1 SV=1 - [RS24_MOUSE]	66807.2	46390.8	57006	59418.4	69883.7	66296.2	61808.3	40638.3	51162.3	93034.1	71199.9	0.959139	1	0.940021	0.940021
Q9Z2I0	3	3	114.79	LETM1 and EF-hand domain-containing protein 1, mitochondrial OS=Mus musculus GN=Letm1 PE=2 SV=1 - [LETM1_MOUSE]	129627	116154	99200.4	159623	125725	146565	119226	126373	188259	169599	154343	0.308088	1	0.190483	0.190483
P99026	4	4	151.05	Proteasome subunit beta type-4 OS=Mus musculus GN=Psmb4 PE=1 SV=1 - [PSB4_MOUSE]	196899	81545.7	79037.3	135089	89080.2	91312.9	232423	77676	122219	123557	104569	0.636645	1	0.518696	0.518696
P97450	3	3	201.32	ATP synthase-coupling factor 6, mitochondrial OS=Mus musculus GN=Atp5j PE=1 SV=1 - [ATP5J_MOUSE]	499077	385358	413565	460954	434435	492905	486854	691833	645614	568710	587707	0.0149638	1	0.00310022	0.00310022
Q60668	6	2	321	Heterogeneous nuclear ribonucleoprotein D0 OS=Mus musculus GN=Hnrnpd PE=1 SV=2 - [HNRPD_MOUSE]	31831.5	10764.9	17760.6	20184.5	12704.2	25920.4	12311.3	18018.9	28452.6	21966.9	19887.4	0.890056	1	0.83922	0.83922
O35714	1	1	72.32	Tumor necrosis factor receptor superfamily member 18 OS=Mus musculus GN=Tnfrsf18 PE=1 SV=1 - [TNR18_MOUSE]	13476.2	20232.9	22135.4	24912.6	19691.3	12211.9	15543	20892.4	21963.6	25606.9	15341	0.768556	1	0.672715	0.672715
P62317	2	2	322.86	Small nuclear ribonucleoprotein Sm D2 OS=Mus musculus GN=Snrpd2 PE=1 SV=1 - [SMD2_MOUSE]	344134	345717	238781	451321	361616	371283	380542	398909	448265	471193	424946	0.1515	1	0.0742664	0.0742664
Q9D6J6	4	4	192.83	NADH dehydrogenase [ubiquinone] flavoprotein 2, mitochondrial OS=Mus musculus GN=Ndufv2 PE=1 SV=2 - [NDUV2_MOUSE]	240159	192730	186492	191515	194723	188612	229272	291259	254473	254145	228533	0.0152081	1	0.00319219	0.00319219
Q9R118	2	2	94.29	Serine protease HTRA1 OS=Mus musculus GN=Htra1 PE=1 SV=2 - [HTRA1_MOUSE]	2460.39	1691.4	104957	270.547	27609	2100.32	1461.21	744.72	1518.07	616.345	5124.82	0.426734	1	0.294103	0.294103
Q8K285	1	1	24.48	FCH domain only protein 1 OS=Mus musculus GN=Fcho1 PE=1 SV=2 - [FCHO1_MOUSE]	53892.7	26953.6	34403.7	41932.1	27514.4	24135.4	73695.8	39001.8	45877.9	49792.3	44030.5	0.109437	1	0.0480774	0.0480774
O08808	4	4	191.59	Protein diaphanous homolog 1 OS=Mus musculus GN=Diaph1 PE=1 SV=1 - [DIAP1_MOUSE]	46550	66063.2	76883.9	47444.4	45074.9	37294.1	40704	29500.6	24320.8	25479.5	35240.7	0.0257165	1	0.00652398	0.00652398
O35857	1	1	60.9	Mitochondrial import inner membrane translocase subunit TIM44 OS=Mus musculus GN=Timm44 PE=2 SV=2 - [TIM44_MOUSE]	17965	7813.12	21475.9	12079.8	8423.9	7773.26	8243.55	25571.7	18111.2	25659.8	22341.6	0.222878	1	0.123115	0.123115
Q8C5N3	1	1	32.02	Pre-mRNA-splicing factor CWC22 homolog OS=Mus musculus GN=Cwc22 PE=1 SV=1 - [CWC22_MOUSE]	12050.3	10479.8	9875.29	16542.7	15301.5	11364.4	11454.6	12341.3	20284.5	17970.2	15790.4	0.275134	1	0.162645	0.162645
P83917	2	2	196.72	Chromobox protein homolog 1 OS=Mus musculus GN=Cbx1 PE=1 SV=1 - [CBX1_MOUSE]	130770	150204	231949	130104	132414	150642	98138.2	109147	100869	106298	92847.8	0.0173076	1	0.00379762	0.00379762
Q3THE2	5	5	416.52	Myosin regulatory light chain 12B OS=Mus musculus GN=Myl12b PE=1 SV=2 - [ML12B_MOUSE]	2.35354e+06	1.91004e+06	1.88233e+06	1.52034e+06	1.74913e+06	1.70181e+06	1.72265e+06	1.74795e+06	1.44459e+06	1.44212e+06	1.54175e+06	0.1515	1	0.0741115	0.0741115
P58854	1	1	26.51	Gamma-tubulin complex component 3 OS=Mus musculus GN=Tubgcp3 PE=2 SV=2 - [GCP3_MOUSE]	3897.15	2870.9	3291.01	2453.19	2813.33	2692.58	30792.5	3852.43	2832.26	2662.47	3245.21	0.392518	1	0.262675	0.262675
Q9WTP7	2	2	146.06	GTP:AMP phosphotransferase AK3, mitochondrial OS=Mus musculus GN=Ak3 PE=1 SV=3 - [KAD3_MOUSE]	83265.8	96043.7	49273.1	86246.2	96272.6	91996.1	52230.9	60938	48493.2	54601.6	41855.5	0.0220985	1	0.00530435	0.00530435
Q9ERI2	3	1	125.84	Ras-related protein Rab-27A OS=Mus musculus GN=Rab27a PE=1 SV=1 - [RB27A_MOUSE]	16579.4	19235.5	30247.4	11480	14121	18750.6	12271	24998.8	11516	10238.7	13668.9	0.394596	1	0.2648	0.2648
Q8BHJ5	2	2	164.16	F-box-like/WD repeat-containing protein TBL1XR1 OS=Mus musculus GN=Tbl1xr1 PE=2 SV=1 - [TBL1R_MOUSE]	13382.3	16967.2	9123.48	18669.3	16830.2	20715.2	27671.3	22856.2	26393.2	19512	28441.6	0.0378817	1	0.0108542	0.0108542
P35282	3	3	209.68	Ras-related protein Rab-21 OS=Mus musculus GN=Rab21 PE=1 SV=4 - [RAB21_MOUSE]	76182.9	49244.9	44243.3	55625.4	57830	62226.9	37148.1	37175.7	49479.6	49011.6	56207.4	0.155161	1	0.0767313	0.0767313
Q8VH51	5	5	363.14	RNA-binding protein 39 OS=Mus musculus GN=Rbm39 PE=1 SV=2 - [RBM39_MOUSE]	337856	343862	381711	431825	353986	379645	332726	366467	416982	442158	392393	0.580501	1	0.452575	0.452575
Q9ESU6	1	1	23.76	Bromodomain-containing protein 4 OS=Mus musculus GN=Brd4 PE=1 SV=2 - [BRD4_MOUSE]	55825.7	40284.6	32684.2	59180.8	51104.8	63389.9	34540.9	30980.5	49640.9	59027.3	48988.5	0.579219	1	0.450977	0.450977
Q9D7S9	1	1	54.8	Charged multivesicular body protein 5 OS=Mus musculus GN=Chmp5 PE=2 SV=1 - [CHMP5_MOUSE]	45300.8	47074.3	51872.3	59705.6	55951.8	50447.4	50278.2	42062.1	58136.3	63273.9	73748.3	0.509141	1	0.375131	0.375131
P00687	1	1	25.3	Alpha-amylase 1 OS=Mus musculus GN=Amy1 PE=1 SV=2 - [AMY1_MOUSE]	1806.98	0	19385.3	0	0	304.802	0	0	0	0	317.578	0.396397	1	0.266592	0.266592
Q80Z19	1	1	53.48	Mucin-2 (Fragments) OS=Mus musculus GN=Muc2 PE=1 SV=2 - [MUC2_MOUSE]	0	0	64138.6	0	0	0	0	0	135.319	7.65063	0	0.934703	1	0.904896	0.904896
Q64522	2	1	87	Histone H2A type 2-B OS=Mus musculus GN=Hist2h2ab PE=1 SV=3 - [H2A2B_MOUSE]	0	24.9834	91.6735	0	0	0	13100.9	0	0	0	0	0.874176	1	0.814677	0.814677
P67871	1	1	41.44	Casein kinase II subunit beta OS=Mus musculus GN=Csnk2b PE=1 SV=1 - [CSK2B_MOUSE]	0	0	0	0	0	0	32078.6	0	0	0	0	0.42838	1	0.296665	0.296665
Q8K2K6	5	5	336.42	Arf-GAP domain and FG repeat-containing protein 1 OS=Mus musculus GN=Agfg1 PE=1 SV=2 - [AGFG1_MOUSE]	212337	208179	191157	210895	172886	170117	141288	130530	151669	188070	165086	0.0412288	1	0.0123235	0.0123235
P11276	6	6	333.59	Fibronectin OS=Mus musculus GN=Fn1 PE=1 SV=4 - [FINC_MOUSE]	2450.99	2221.41	438550	2671.93	3203.85	7817.32	3076.67	1491.54	4079.21	1259.48	1485.31	0.329569	1	0.208941	0.208941
P39688	1	1	26.44	Tyrosine-protein kinase Fyn OS=Mus musculus GN=Fyn PE=1 SV=4 - [FYN_MOUSE]	3996.7	3981.01	5230.5	4546.51	4740.18	4273.77	1496.6	1254.56	2137.21	1730.13	954.301	0.000501774	0.0316218	1.55237e-05	1.55237e-05
Q3TAS6	1	1	44.75	ER membrane protein complex subunit 10 OS=Mus musculus GN=Emc10 PE=2 SV=2 - [EMC10_MOUSE]	3874.99	7807.44	5113.7	11892	8255.89	11739.1	13574.7	10424.7	19320	16116.4	26007.2	0.0398472	1	0.0117588	0.0117588
P62858	1	1	57.77	40S ribosomal protein S28 OS=Mus musculus GN=Rps28 PE=2 SV=1 - [RS28_MOUSE]	501848	452326	507584	549824	488583	470258	755214	661741	702842	884779	707827	0.000858397	0.0810174	4.0448e-05	4.0448e-05
Q9CQD1	3	1	233.36	Ras-related protein Rab-5A OS=Mus musculus GN=Rab5a PE=1 SV=1 - [RAB5A_MOUSE]	1949.57	18839.7	9307.48	26709.5	28505.1	20157.3	9116.67	4961.91	9412.85	13205.9	8755.16	0.537734	1	0.407204	0.407204
P70700	1	1	34.72	DNA-directed RNA polymerase I subunit RPA2 OS=Mus musculus GN=Polr1b PE=2 SV=2 - [RPA2_MOUSE]	1223.04	0	277.638	562.614	0	330.536	3233.21	5443.99	3099.81	2583.52	3850.74	0.074668	1	0.028394	0.028394
Q6PGG2	1	1	30.31	GEM-interacting protein OS=Mus musculus GN=Gmip PE=1 SV=1 - [GMIP_MOUSE]	17686	10065.6	20628.4	15555	19191.4	18087.9	5065.82	7897.58	8478.95	14384.6	15237.1	0.0799188	1	0.031161	0.031161
Q8VDN2	15	15	1013.84	Sodium/potassium-transporting ATPase subunit alpha-1 OS=Mus musculus GN=Atp1a1 PE=1 SV=1 - [AT1A1_MOUSE]	1.48086e+06	1.2986e+06	1.43086e+06	1.38662e+06	1.14927e+06	1.23363e+06	1.39456e+06	1.61473e+06	1.88737e+06	1.70397e+06	1.536e+06	0.0384838	1	0.011111	0.011111
P09411	14	13	1205.99	Phosphoglycerate kinase 1 OS=Mus musculus GN=Pgk1 PE=1 SV=4 - [PGK1_MOUSE]	2.44791e+06	2.47274e+06	2.635e+06	2.27513e+06	2.2084e+06	2.41202e+06	3.08172e+06	2.57763e+06	2.50169e+06	3.11911e+06	2.72266e+06	0.0490072	1	0.0154882	0.0154882
Q61990	3	1	136.27	Poly(rC)-binding protein 2 OS=Mus musculus GN=Pcbp2 PE=1 SV=1 - [PCBP2_MOUSE]	440974	364782	304242	448946	319773	346632	369902	445093	483314	477382	386636	0.199371	1	0.105798	0.105798
Q9QXH4	3	3	158.5	Integrin alpha-X OS=Mus musculus GN=Itgax PE=2 SV=1 - [ITAX_MOUSE]	13073.6	13541.2	6072.89	17365	24925	9746.63	33059.7	29366.5	46246.4	45331.5	50693.1	0.0068988	1	0.00102448	0.00102448
P62270	2	2	81.87	40S ribosomal protein S18 OS=Mus musculus GN=Rps18 PE=1 SV=3 - [RS18_MOUSE]	86769.8	66830.9	38569.7	44481	65870.5	44407.2	80707.1	69602.4	30451	40050	72261.4	0.972955	1	0.959525	0.959525
Q922B2	8	8	513.25	Aspartate--tRNA ligase, cytoplasmic OS=Mus musculus GN=Dars PE=2 SV=2 - [SYDC_MOUSE]	448433	441113	536156	352136	385523	373585	521812	412862	406938	440901	428058	0.659371	1	0.544708	0.544708
P68037	2	2	63.96	Ubiquitin-conjugating enzyme E2 L3 OS=Mus musculus GN=Ube2l3 PE=2 SV=1 - [UB2L3_MOUSE]	19956.7	28718.1	18149.1	26597.2	25549.8	25915.9	13978.8	14970.3	16491	15189.5	13646.1	0.003832	0.767262	0.000408553	0.000408553
P24270	8	8	369.11	Catalase OS=Mus musculus GN=Cat PE=1 SV=4 - [CATA_MOUSE]	208795	142672	150663	129170	172841	138062	390238	227779	221639	201566	200654	0.0383516	1	0.0110436	0.0110436
P62827	6	6	406.7	GTP-binding nuclear protein Ran OS=Mus musculus GN=Ran PE=1 SV=3 - [RAN_MOUSE]	2.00768e+06	1.96206e+06	1.88705e+06	1.49944e+06	1.7958e+06	1.97658e+06	2.72357e+06	2.08194e+06	1.36936e+06	1.57881e+06	1.6989e+06	0.975061	1	0.96253	0.96253
Q91VL8	1	1	36.41	Telomeric repeat-binding factor 2-interacting protein 1 OS=Mus musculus GN=Terf2ip PE=1 SV=1 - [TE2IP_MOUSE]	2582.36	5207.12	9064.05	2854.51	5807.18	7639.22	10458.5	8144.1	15096	9952.12	6923.43	0.0770316	1	0.0294781	0.0294781
P01899	6	4	317.69	H-2 class I histocompatibility antigen, D-B alpha chain OS=Mus musculus GN=H2-D1 PE=1 SV=2 - [HA11_MOUSE]	349547	334583	257686	215524	283371	285850	278601	343202	235630	222125	326376	0.880959	1	0.826449	0.826449
P50544	3	3	310.24	Very long-chain specific acyl-CoA dehydrogenase, mitochondrial OS=Mus musculus GN=Acadvl PE=1 SV=3 - [ACADV_MOUSE]	126803	107133	110996	138104	124675	123498	95615.9	108253	140008	138851	124622	0.931172	1	0.898519	0.898519
Q1HFZ0	5	5	354.14	tRNA (cytosine(34)-C(5))-methyltransferase OS=Mus musculus GN=Nsun2 PE=1 SV=2 - [NSUN2_MOUSE]	81749.4	62203.3	55486.1	61633.9	63459.2	85030.9	145341	113408	94035.6	114830	122721	0.00370733	0.712936	0.000377615	0.000377615
Q8R016	1	1	39.45	Bleomycin hydrolase OS=Mus musculus GN=Blmh PE=2 SV=1 - [BLMH_MOUSE]	58020.5	42514.7	28537.8	42844.1	36021.4	36512.8	44729.8	23265.3	33835.6	38645	38796.7	0.538588	1	0.40862	0.40862
Q9QZ23	1	1	36.7	NFU1 iron-sulfur cluster scaffold homolog, mitochondrial OS=Mus musculus GN=Nfu1 PE=1 SV=2 - [NFU1_MOUSE]	49541.6	38020	41442.5	37949.8	66160.4	40154.3	39038.4	41361.3	30165.2	44299.9	35284.1	0.294195	1	0.177693	0.177693
Q9CQ89	1	1	45.61	Protein CutA OS=Mus musculus GN=Cuta PE=2 SV=3 - [CUTA_MOUSE]	36856.2	20643.2	16211.9	36783.2	33857.1	25945.8	15895.6	18623.8	26953.7	33578.6	20259.1	0.468517	1	0.334719	0.334719
P18760	9	9	1039.93	Cofilin-1 OS=Mus musculus GN=Cfl1 PE=1 SV=3 - [COF1_MOUSE]	1.40743e+07	1.50386e+07	1.65666e+07	1.36893e+07	1.42372e+07	1.57704e+07	1.28351e+07	8.85603e+06	1.23506e+07	1.13883e+07	1.06507e+07	0.0112149	1	0.00206899	0.00206899
O88544	2	2	91.65	COP9 signalosome complex subunit 4 OS=Mus musculus GN=Cops4 PE=1 SV=1 - [CSN4_MOUSE]	67536.8	62712.5	43929.9	49950.3	49866.1	37063.7	56810.3	58882.3	56105.1	53280.4	62465.5	0.394323	1	0.264071	0.264071
P62960	7	5	537.26	Nuclease-sensitive element-binding protein 1 OS=Mus musculus GN=Ybx1 PE=1 SV=3 - [YBOX1_MOUSE]	187680	128601	100867	140134	104468	108989	374125	258935	248156	248318	242147	0.00249097	0.415728	0.000216412	0.000216412
Q91VR5	7	5	379.04	ATP-dependent RNA helicase DDX1 OS=Mus musculus GN=Ddx1 PE=1 SV=1 - [DDX1_MOUSE]	133016	110754	127743	135652	154558	118237	123794	122258	131848	151250	157221	0.582075	1	0.454633	0.454633
O88983	1	1	38.17	Syntaxin-8 OS=Mus musculus GN=Stx8 PE=1 SV=1 - [STX8_MOUSE]	16419.4	9050.85	5611.17	35533.6	14426	8485.3	11169.2	3858.3	14396.5	10915.7	10923.3	0.586224	1	0.461013	0.461013
Q9BCZ4	1	1	33.89	Selenoprotein S OS=Mus musculus GN=Vimp PE=2 SV=3 - [SELS_MOUSE]	4814.84	7384.18	7739.83	8207.12	3331.83	2930.8	4082.33	11877.3	13648.7	12614.1	5625.73	0.246307	1	0.141585	0.141585
Q8K352	3	3	100.61	SAM and SH3 domain-containing protein 3 OS=Mus musculus GN=Sash3 PE=2 SV=2 - [SASH3_MOUSE]	124056	115327	118381	83758	95910.6	100544	117590	86409	69108.4	77453	80973.6	0.145252	1	0.0699382	0.0699382
Q9DC69	1	1	35.33	NADH dehydrogenase [ubiquinone] 1 alpha subcomplex subunit 9, mitochondrial OS=Mus musculus GN=Ndufa9 PE=1 SV=2 - [NDUA9_MOUSE]	7865.37	8666.88	10360.8	11347.4	9118.26	7297.87	8895.52	10084.9	7012.67	10534.9	8263.09	0.915311	1	0.878625	0.878625
Q8K2Z4	4	4	116.59	Condensin complex subunit 1 OS=Mus musculus GN=Ncapd2 PE=1 SV=2 - [CND1_MOUSE]	105553	64157.4	136835	69301.8	50621	73778.7	86468.7	90031.8	98453.5	100753	87685.4	0.492959	1	0.357577	0.357577
Q7TPV4	12	12	736.24	Myb-binding protein 1A OS=Mus musculus GN=Mybbp1a PE=1 SV=2 - [MBB1A_MOUSE]	426515	231348	142159	394224	260295	290231	649452	574403	570525	682426	553545	0.0108296	1	0.00193733	0.00193733
O88967	1	1	68.39	ATP-dependent zinc metalloprotease YME1L1 OS=Mus musculus GN=Yme1l1 PE=2 SV=1 - [YMEL1_MOUSE]	9367.8	10996.1	10344.3	10894.9	19182.4	18155.2	22751.2	26125.9	24950.8	25705.6	19888.6	0.0108296	1	0.00194325	0.00194325
A2AIV2	1	1	44.81	Protein virilizer homolog OS=Mus musculus GN=Kiaa1429 PE=1 SV=1 - [VIR_MOUSE]	11575.6	5109.66	4198.92	7651.54	5166.09	4813.43	7313.35	11107.6	12739.8	11533	7681.56	0.086859	1	0.0355539	0.0355539
Q91X97	2	1	88.32	Neurocalcin-delta OS=Mus musculus GN=Ncald PE=1 SV=4 - [NCALD_MOUSE]	41198.3	22821.7	21955.2	32716.8	25718.1	32377.3	15074.5	16543.2	21899.7	26107.2	22001.6	0.0794176	1	0.0307747	0.0307747
P27577	1	1	29.58	Protein C-ets-1 OS=Mus musculus GN=Ets1 PE=1 SV=2 - [ETS1_MOUSE]	7627.94	6493.74	6578.49	8274.67	7161.55	6170.21	6016.66	6473.67	11323.8	8160.26	8182.13	0.48595	1	0.350478	0.350478
Q6PGB6	1	1	25.69	N-alpha-acetyltransferase 50 OS=Mus musculus GN=Naa50 PE=1 SV=1 - [NAA50_MOUSE]	50727	32845.9	113545	45075.8	58139.8	55482.6	28494.1	30020.4	29216.8	38944.6	42182.9	0.082964	1	0.0331892	0.0331892
P30882	1	1	70.49	C-C motif chemokine 5 OS=Mus musculus GN=Ccl5 PE=2 SV=2 - [CCL5_MOUSE]	93818.1	79835.4	88004.2	94788.4	101914	92601.9	22488.2	27040.6	38295.8	26085.4	27827.4	5.3578e-05	0.000533484	2.55012e-07	2.58205e-07
P07356	10	10	1111.92	Annexin A2 OS=Mus musculus GN=Anxa2 PE=1 SV=2 - [ANXA2_MOUSE]	3.29883e+06	3.06429e+06	3.74065e+06	2.98194e+06	2.66699e+06	2.73588e+06	3.21622e+06	2.6635e+06	2.81374e+06	3.10655e+06	2.82916e+06	0.60117	1	0.479276	0.479276
Q9EPE9	2	2	95.52	Probable cation-transporting ATPase 13A1 OS=Mus musculus GN=Atp13a1 PE=1 SV=2 - [AT131_MOUSE]	24478	28330.3	56138.5	17408.1	26700.4	27631.8	41606.1	28700.4	24615	32325.7	39366	0.586224	1	0.461046	0.461046
P70248	3	3	209.66	Unconventional myosin-If OS=Mus musculus GN=Myo1f PE=1 SV=1 - [MYO1F_MOUSE]	51313.3	61383	35369.1	54054.6	70780.4	59042.7	19838.6	13332.9	18494	31748.8	22269.2	0.00253619	0.430193	0.000224527	0.000224527
Q9CR86	1	1	20.53	Calcium-regulated heat stable protein 1 OS=Mus musculus GN=Carhsp1 PE=1 SV=1 - [CHSP1_MOUSE]	13788.1	11383	7661.04	18891.6	19219.4	14977.5	13739.6	8788.82	16468.8	16884.7	10681.1	0.844291	1	0.772761	0.772761
P49722	2	2	223.63	Proteasome subunit alpha type-2 OS=Mus musculus GN=Psma2 PE=1 SV=3 - [PSA2_MOUSE]	284610	218385	181214	250302	294273	257945	220383	174099	185294	185666	237339	0.136542	1	0.0640144	0.0640144
Q6PFR5	1	1	62.72	Transformer-2 protein homolog alpha OS=Mus musculus GN=Tra2a PE=1 SV=1 - [TRA2A_MOUSE]	61950.7	69662.5	58741	48888.5	61691.6	78493.5	65434.6	99305.4	72239.3	75824	81970.2	0.105714	1	0.0457374	0.0457374
Q921M3	10	9	615.62	Splicing factor 3B subunit 3 OS=Mus musculus GN=Sf3b3 PE=2 SV=1 - [SF3B3_MOUSE]	468809	428846	355525	502228	433311	421813	624089	572956	553864	571342	475246	0.0183098	1	0.00406109	0.00406109
Q9JKP5	2	2	104.84	Muscleblind-like protein 1 OS=Mus musculus GN=Mbnl1 PE=1 SV=1 - [MBNL1_MOUSE]	115252	94499.8	92262.2	85004.2	74401.3	75601	88143.7	95455.7	101795	88850.6	90972.1	0.659371	1	0.544939	0.544939
Q8BH74	1	1	57.05	Nuclear pore complex protein Nup107 OS=Mus musculus GN=Nup107 PE=2 SV=1 - [NU107_MOUSE]	65795.7	10894	25833.3	24193.4	9576.93	9722.05	13588.8	16915.7	23023.6	28898.2	25622.8	0.841988	1	0.767447	0.767447
P35980	6	6	471.86	60S ribosomal protein L18 OS=Mus musculus GN=Rpl18 PE=2 SV=3 - [RL18_MOUSE]	1.41026e+06	1.07637e+06	1.18418e+06	1.42846e+06	1.11441e+06	1.19563e+06	1.8662e+06	1.66219e+06	1.84946e+06	1.98142e+06	1.6442e+06	0.00228458	0.360607	0.000186746	0.000186746
Q6PDM2	8	7	385.34	Serine/arginine-rich splicing factor 1 OS=Mus musculus GN=Srsf1 PE=1 SV=3 - [SRSF1_MOUSE]	1.52087e+06	1.32667e+06	1.38757e+06	1.10418e+06	1.2461e+06	1.64519e+06	1.73712e+06	1.8453e+06	1.70682e+06	1.51227e+06	1.61279e+06	0.0499832	1	0.0158486	0.0158486
Q9JLJ2	3	2	141.08	4-trimethylaminobutyraldehyde dehydrogenase OS=Mus musculus GN=Aldh9a1 PE=1 SV=1 - [AL9A1_MOUSE]	116041	149476	120306	134784	127088	121312	109389	93914.2	118074	111684	85596	0.0401246	1	0.0118598	0.0118598
Q9CWY8	2	2	65.92	Ribonuclease H2 subunit A OS=Mus musculus GN=Rnaseh2a PE=1 SV=2 - [RNH2A_MOUSE]	17609	15062.8	17390.8	21289.1	18292.5	19147.8	21392.9	21794.8	29603.8	30137.9	21021.3	0.030615	1	0.00818926	0.00818926
Q8BG30	1	1	48.72	Negative elongation factor A OS=Mus musculus GN=Nelfa PE=1 SV=1 - [NELFA_MOUSE]	8749.07	5566.67	4429.76	5977.74	3036.99	4957.05	8405.38	11320	9443.08	7048.6	5009.56	0.134998	1	0.0630302	0.0630302
P16460	1	1	77.15	Argininosuccinate synthase OS=Mus musculus GN=Ass1 PE=1 SV=1 - [ASSY_MOUSE]	14535.3	7635.79	5194.64	10739.3	8488.56	7271.23	21490.1	12091.7	11938.8	21377.7	18466.5	0.0326328	1	0.00888433	0.00888433
O70194	3	3	114.27	Eukaryotic translation initiation factor 3 subunit D OS=Mus musculus GN=Eif3d PE=1 SV=2 - [EIF3D_MOUSE]	90999.5	80468.4	78720.8	88051.9	61846.8	67785.8	102303	88846.2	86647.4	100264	86104.1	0.0961015	1	0.0404447	0.0404447
Q9CQH3	1	1	62.15	NADH dehydrogenase [ubiquinone] 1 beta subcomplex subunit 5, mitochondrial OS=Mus musculus GN=Ndufb5 PE=1 SV=1 - [NDUB5_MOUSE]	12173.7	10265.2	9610.07	11609	11084.6	5468.74	13240.8	13181.2	16479.6	15719.6	19582.8	0.0412108	1	0.0122985	0.0122985
Q9D4J7	1	1	31.61	PHD finger protein 6 OS=Mus musculus GN=Phf6 PE=1 SV=1 - [PHF6_MOUSE]	16202.7	14506.6	11562.4	15406.2	11806.3	10310.1	13258.3	15943	16424.1	20534.8	11643.7	0.364756	1	0.237846	0.237846
Q60775	2	2	87.15	ETS-related transcription factor Elf-1 OS=Mus musculus GN=Elf1 PE=2 SV=1 - [ELF1_MOUSE]	56021.4	44872.9	31277.9	60231	41928.9	37965.8	43334	59544.4	64829.8	60341.6	52710.2	0.200653	1	0.106964	0.106964
Q9CY50	3	3	225.23	Translocon-associated protein subunit alpha OS=Mus musculus GN=Ssr1 PE=1 SV=1 - [SSRA_MOUSE]	237441	170643	152892	250286	186379	182140	231360	228865	275232	295617	265921	0.0508017	1	0.0163705	0.0163705
Q8VE88	1	1	22.16	Protein FAM114A2 OS=Mus musculus GN=Fam114a2 PE=1 SV=2 - [F1142_MOUSE]	1996.41	2999	5128.94	2553.54	1300.39	83.4994	1751.79	1907.87	2765.16	4396.66	1319.76	0.654991	1	0.538084	0.538084
P08207	1	1	60.67	Protein S100-A10 OS=Mus musculus GN=S100a10 PE=2 SV=2 - [S10AA_MOUSE]	907285	907850	617924	1.07246e+06	746871	810612	1.06004e+06	912809	1.05199e+06	1.25449e+06	821244	0.199271	1	0.104939	0.104939
P35585	4	4	200.59	AP-1 complex subunit mu-1 OS=Mus musculus GN=Ap1m1 PE=1 SV=3 - [AP1M1_MOUSE]	175127	154854	132799	165580	158215	156860	125968	124256	124265	128224	137386	0.00918431	1	0.00150813	0.00150813
Q9QZ85	1	1	48.77	Interferon-inducible GTPase 1 OS=Mus musculus GN=Iigp1 PE=1 SV=2 - [IIGP1_MOUSE]	2940.09	1198.18	23425	3169.14	3381.91	2946.05	2132	2082.69	1594.92	1569	3367.14	0.360434	1	0.234342	0.234342
Q8BTV2	1	1	46.74	Cleavage and polyadenylation specificity factor subunit 7 OS=Mus musculus GN=Cpsf7 PE=1 SV=2 - [CPSF7_MOUSE]	3561.93	1977.79	3017.34	6943.21	1236.44	2014.22	4528.16	4745.47	5356.05	4219.2	3967.91	0.168028	1	0.0847737	0.0847737
Q9JHU4	13	13	560.41	Cytoplasmic dynein 1 heavy chain 1 OS=Mus musculus GN=Dync1h1 PE=1 SV=2 - [DYHC1_MOUSE]	276786	280356	272934	299122	298444	286934	233094	205215	266517	256708	250053	0.020257	1	0.0046569	0.0046569
P0CW03	3	1	153.35	Lymphocyte antigen 6C2 OS=Mus musculus GN=Ly6c2 PE=1 SV=1 - [LY6C2_MOUSE]	288469	125056	185741	218256	130020	196183	208104	257141	267037	256401	254238	0.147849	1	0.0718487	0.0718487
Q9CPR4	4	4	215.13	60S ribosomal protein L17 OS=Mus musculus GN=Rpl17 PE=2 SV=3 - [RL17_MOUSE]	420791	274279	201158	319679	301741	254808	447260	358453	300120	407587	383249	0.136845	1	0.0643725	0.0643725
Q9R1T4	9	6	485.95	Septin-6 OS=Mus musculus GN=Sept6 PE=1 SV=4 - [SEPT6_MOUSE]	653458	708695	675412	707426	673657	610871	581466	535022	562134	584293	1.12488e+06	0.864906	1	0.799863	0.799863
Q9D2V7	7	7	334.04	Coronin-7 OS=Mus musculus GN=Coro7 PE=2 SV=2 - [CORO7_MOUSE]	331612	308797	286958	324411	294450	345901	377070	299083	334310	371110	315228	0.322872	1	0.203159	0.203159
P56480	20	19	1503.14	ATP synthase subunit beta, mitochondrial OS=Mus musculus GN=Atp5b PE=1 SV=2 - [ATPB_MOUSE]	5.53608e+06	3.39643e+06	2.9429e+06	4.51107e+06	3.7313e+06	4.08987e+06	4.74287e+06	4.99538e+06	5.2488e+06	5.39004e+06	5.13364e+06	0.0841878	1	0.0340598	0.0340598
Q9D662	3	2	155.27	Protein transport protein Sec23B OS=Mus musculus GN=Sec23b PE=2 SV=1 - [SC23B_MOUSE]	78400.7	70462.5	108423	73536.5	72041.6	79712.3	58243.2	70880.8	59521.9	63745.5	66611.8	0.058605	1	0.0198883	0.0198883
Q60707	1	1	28.14	T-box transcription factor TBX2 OS=Mus musculus GN=Tbx2 PE=2 SV=3 - [TBX2_MOUSE]	2210.21	5202.31	0	2063.9	0	0	8157.1	7345.59	1137.7	0	479.484	0.518818	1	0.384441	0.384441
Q7TSI3	2	2	90.23	Serine/threonine-protein phosphatase 6 regulatory subunit 1 OS=Mus musculus GN=Ppp6r1 PE=1 SV=1 - [PP6R1_MOUSE]	43451.4	35570.6	28015	45813.8	37800.7	26537.9	45812.1	25459.6	28932.3	22963.5	25558.9	0.314939	1	0.196368	0.196368
Q9CQE8	2	2	84.16	UPF0568 protein C14orf166 homolog OS=Mus musculus PE=2 SV=1 - [CN166_MOUSE]	11482.5	12027	14293	12994.3	16206	16176.6	16160.3	16299.9	8755.33	11514.7	17637.3	0.96628	1	0.950183	0.950183
Q60631	2	2	120.56	Growth factor receptor-bound protein 2 OS=Mus musculus GN=Grb2 PE=1 SV=1 - [GRB2_MOUSE]	195449	166313	277012	137170	130329	146977	163277	168891	152771	131924	119393	0.450155	1	0.316244	0.316244
Q99KJ8	3	3	163.2	Dynactin subunit 2 OS=Mus musculus GN=Dctn2 PE=1 SV=3 - [DCTN2_MOUSE]	113445	72967.6	76201.6	105580	195913	134019	93701.4	97348.5	79862.1	103430	190084	0.94857	1	0.922835	0.922835
P58021	5	4	219.72	Transmembrane 9 superfamily member 2 OS=Mus musculus GN=Tm9sf2 PE=2 SV=1 - [TM9S2_MOUSE]	272133	113486	7.31083e+06	184486	164790	193381	122029	133234	133763	142197	167497	0.370234	1	0.243886	0.243886
Q9CPY7	1	1	35.25	Cytosol aminopeptidase OS=Mus musculus GN=Lap3 PE=1 SV=3 - [AMPL_MOUSE]	22656.2	15232.3	11832.8	14136.7	8763.35	9466.98	25577.6	28101.2	19380.5	29001.1	15448.5	0.0502972	1	0.0160396	0.0160396
P26041	18	10	1186.48	Moesin OS=Mus musculus GN=Msn PE=1 SV=3 - [MOES_MOUSE]	1.5671e+06	1.20282e+06	1.13386e+06	1.14142e+06	1.18722e+06	1.30712e+06	1.1344e+06	704370	962358	1.00677e+06	893941	0.0351442	1	0.00971859	0.00971859
Q60864	8	8	589.67	Stress-induced-phosphoprotein 1 OS=Mus musculus GN=Stip1 PE=1 SV=1 - [STIP1_MOUSE]	819192	730849	806850	662490	687063	652749	819920	637619	613117	736220	671450	0.626232	1	0.506154	0.506154
Q9D1H8	1	1	53.2	39S ribosomal protein L53, mitochondrial OS=Mus musculus GN=Mrpl53 PE=2 SV=1 - [RM53_MOUSE]	20251.5	7632.02	6308.14	10727	10986.2	12557.8	17070.6	20475.7	15234.6	18067.7	14947	0.0863709	1	0.035313	0.035313
Q9D1H7	1	1	55.31	Golgi to ER traffic protein 4 homolog OS=Mus musculus GN=Get4 PE=2 SV=2 - [GET4_MOUSE]	487.639	3813.67	2814.6	5493.53	1101.37	1745.46	5227.13	3386.65	2624.23	6019.64	4825.66	0.192387	1	0.100635	0.100635
Q99JT2	5	1	308.76	Serine/threonine-protein kinase MST4 OS=Mus musculus GN=Mst4 PE=2 SV=1 - [MST4_MOUSE]	100926	60452.4	73922.8	52160.6	32440.1	37380.7	40342.4	42420.4	49413.8	44459.6	33336.9	0.30808	1	0.190229	0.190229
P48024	1	1	56.53	Eukaryotic translation initiation factor 1 OS=Mus musculus GN=Eif1 PE=2 SV=2 - [EIF1_MOUSE]	50704.9	58761.9	56693.1	42597.6	40126.5	61501.5	67707.3	45032.6	19967.3	46000.6	47952	0.497879	1	0.363048	0.363048
Q9JJ28	4	4	278.4	Protein flightless-1 homolog OS=Mus musculus GN=Flii PE=1 SV=1 - [FLII_MOUSE]	81216.7	83113.1	81230.1	75310.9	80381.7	82907.3	71691.8	59676.1	71222.4	81632.8	72431.8	0.0706461	1	0.0260874	0.0260874
Q9EPK7	1	1	57.57	Exportin-7 OS=Mus musculus GN=Xpo7 PE=2 SV=3 - [XPO7_MOUSE]	18170.8	19876.4	36003.6	12072.1	23069.4	24566.6	13777.5	13565.3	14838.1	14386.7	11971.4	0.0744708	1	0.0281436	0.0281436
Q9QYA2	7	7	403.99	Mitochondrial import receptor subunit TOM40 homolog OS=Mus musculus GN=Tomm40 PE=1 SV=3 - [TOM40_MOUSE]	4.07535e+06	4.21591e+06	3.42197e+06	5.85921e+06	4.81842e+06	4.35259e+06	3.53923e+06	2.87318e+06	3.32105e+06	3.51769e+06	3.73253e+06	0.0538901	1	0.0178522	0.0178522
Q9CQX8	1	1	91.32	28S ribosomal protein S36, mitochondrial OS=Mus musculus GN=Mrps36 PE=1 SV=1 - [RT36_MOUSE]	47120.4	52174.7	42132.1	54631.2	53733.5	54380.1	46848.8	70117.7	68403	59104.5	56412.7	0.146872	1	0.0711664	0.0711664
Q91XB0	1	1	48.01	Three-prime repair exonuclease 1 OS=Mus musculus GN=Trex1 PE=1 SV=2 - [TREX1_MOUSE]	7003.76	16861.3	7277.27	19502.3	11623.4	21865.3	11610.5	7353.31	15518.6	12559.5	13637.8	0.84085	1	0.764809	0.764809
Q9D5S1	1	1	31.6	Testis-expressed protein 19.2 OS=Mus musculus GN=Tex19.2 PE=2 SV=1 - [TX19B_MOUSE]	33971.1	37598.4	73484.4	19210.9	31824.3	37153.2	32631	35936.9	20101.1	25880.2	23698.5	0.347252	1	0.223623	0.223623
Q9QXZ0	3	3	145.39	Microtubule-actin cross-linking factor 1 OS=Mus musculus GN=Macf1 PE=1 SV=2 - [MACF1_MOUSE]	64234.5	46004	114065	57995.6	52093.4	56398.1	57541	77767.6	71347.8	76494.3	56009.7	0.730144	1	0.62971	0.62971
Q91VK1	2	2	164	Basic leucine zipper and W2 domain-containing protein 2 OS=Mus musculus GN=Bzw2 PE=1 SV=1 - [BZW2_MOUSE]	6323.83	5338.3	3447.86	15559.5	20284.4	14118.2	16028	12265.8	8286.89	13637.8	37158.3	0.324632	1	0.204576	0.204576
P67778	7	7	611.65	Prohibitin OS=Mus musculus GN=Phb PE=1 SV=1 - [PHB_MOUSE]	667465	551062	501860	701303	641922	634261	872659	925544	1.01019e+06	1.01497e+06	1.185e+06	0.00149458	0.195398	9.95915e-05	9.95915e-05
Q91YR1	2	2	124.43	Twinfilin-1 OS=Mus musculus GN=Twf1 PE=1 SV=2 - [TWF1_MOUSE]	26904.5	19223.5	9424.46	6644.3	20245.8	16765	80243	13129.5	9957.46	13086	18664.7	0.67073	1	0.559633	0.559633
P30416	2	2	119.17	Peptidyl-prolyl cis-trans isomerase FKBP4 OS=Mus musculus GN=Fkbp4 PE=1 SV=5 - [FKBP4_MOUSE]	81695.1	76368.5	83298.2	51512	57579.3	54103.4	101173	77249.1	55904.1	59299.9	68362.2	0.733356	1	0.633527	0.633527
O89079	3	3	251.36	Coatomer subunit epsilon OS=Mus musculus GN=Cope PE=2 SV=3 - [COPE_MOUSE]	145334	155210	229853	162651	128368	90555.7	161006	146182	149664	149056	135805	0.954825	1	0.931212	0.931212
Q9JMD0	3	3	122.04	BUB3-interacting and GLEBS motif-containing protein ZNF207 OS=Mus musculus GN=Znf207 PE=2 SV=1 - [ZN207_MOUSE]	93246.5	82362.2	68386	104572	85489.8	83632.6	82985.7	108138	104154	131391	88402.4	0.20388	1	0.109423	0.109423
Q9D6U8	2	2	86.29	Protein FAM162A OS=Mus musculus GN=Fam162a PE=2 SV=1 - [F162A_MOUSE]	3928.86	4655.77	5762.05	4340.46	5509.39	4441.89	14395.3	6048.67	4708.44	4413.62	5664.48	0.300065	1	0.183381	0.183381
Q61545	5	5	236.87	RNA-binding protein EWS OS=Mus musculus GN=Ewsr1 PE=1 SV=2 - [EWS_MOUSE]	229822	143071	182275	97236.2	106065	147058	275470	220525	125778	119093	128375	0.686243	1	0.57519	0.57519
Q62432	2	1	45.61	Mothers against decapentaplegic homolog 2 OS=Mus musculus GN=Smad2 PE=1 SV=2 - [SMAD2_MOUSE]	8397.59	12636.9	12118.9	12440.7	7864.1	9033.87	13276.8	17361.5	18420	19284.3	13346.2	0.019823	1	0.00453825	0.00453825
Q9Z1F9	4	3	243.56	SUMO-activating enzyme subunit 2 OS=Mus musculus GN=Uba2 PE=2 SV=1 - [SAE2_MOUSE]	46783.9	89236.5	30852.5	34203	46492.1	47015	77526.5	74469.6	37612	39152.3	52222.5	0.624544	1	0.504451	0.504451
O70172	3	1	144.41	Phosphatidylinositol 5-phosphate 4-kinase type-2 alpha OS=Mus musculus GN=Pip4k2a PE=1 SV=1 - [PI42A_MOUSE]	373512	628239	839397	390600	586338	631723	430330	479602	355685	301386	417994	0.12718	1	0.05858	0.05858
Q9Z1W9	1	1	91.83	STE20/SPS1-related proline-alanine-rich protein kinase OS=Mus musculus GN=Stk39 PE=1 SV=1 - [STK39_MOUSE]	35454.5	32387.3	27459.1	13135	16885.7	11861.6	22342.6	8799.33	10920	6193.08	7643.38	0.0831902	1	0.0334978	0.0334978
Q9JIM1	1	1	24.91	Equilibrative nucleoside transporter 1 OS=Mus musculus GN=Slc29a1 PE=1 SV=3 - [S29A1_MOUSE]	29534.9	15082.9	3890.06	17902.4	16922.7	21520.1	24106.7	33806.8	32764.2	28611.6	33349.9	0.123256	1	0.0563775	0.0563775
P08249	12	12	878.48	Malate dehydrogenase, mitochondrial OS=Mus musculus GN=Mdh2 PE=1 SV=3 - [MDHM_MOUSE]	5.02137e+06	4.48915e+06	5.1552e+06	4.72129e+06	4.40654e+06	5.35004e+06	5.2857e+06	5.39554e+06	5.34409e+06	5.3978e+06	5.22303e+06	0.0703343	1	0.02571	0.02571
Q8BWY3	3	3	107.74	Eukaryotic peptide chain release factor subunit 1 OS=Mus musculus GN=Etf1 PE=1 SV=4 - [ERF1_MOUSE]	68007	70488.7	65391.5	65503.4	54051.1	41573	89465.2	79394	60638.3	78868.6	62782.5	0.199271	1	0.105138	0.105138
Q3ULJ0	1	1	38.96	Glycerol-3-phosphate dehydrogenase 1-like protein OS=Mus musculus GN=Gpd1l PE=1 SV=2 - [GPD1L_MOUSE]	1504.81	64.1161	298.089	0	0	0	26783.5	117.48	5.2353	0	55.4919	0.658651	1	0.542658	0.542658
O70492	2	2	55.82	Sorting nexin-3 OS=Mus musculus GN=Snx3 PE=1 SV=3 - [SNX3_MOUSE]	14358.9	21736.8	22080.1	18102.7	7045.18	9808.76	20814.9	18655.1	7123.06	6010.96	11255.4	0.587674	1	0.464601	0.464601
Q61102	1	1	60.82	ATP-binding cassette sub-family B member 7, mitochondrial OS=Mus musculus GN=Abcb7 PE=1 SV=3 - [ABCB7_MOUSE]	5629.88	4845	3067.78	6267.76	7213.12	5916.28	6237.99	5242.23	9133.27	6288.4	7097.36	0.295995	1	0.179626	0.179626
Q60817	3	3	342.5	Nascent polypeptide-associated complex subunit alpha OS=Mus musculus GN=Naca PE=1 SV=1 - [NACA_MOUSE]	513620	340700	296310	358551	354757	309172	648027	627852	485469	665718	544914	0.00617607	1	0.000852479	0.000852479
Q8JZM7	1	1	33.15	Parafibromin OS=Mus musculus GN=Cdc73 PE=2 SV=1 - [CDC73_MOUSE]	1575.44	1226.8	959.337	989.552	1296.9	1576.6	1042.08	1724.18	1389.22	1435.78	2018.29	0.368636	1	0.241956	0.241956
O35704	1	1	20.01	Serine palmitoyltransferase 1 OS=Mus musculus GN=Sptlc1 PE=2 SV=2 - [SPTC1_MOUSE]	17045.8	15114.5	82110.1	20585.8	17398	17815.8	18781.1	18395.4	28911.2	27677.5	22429.6	0.985292	1	0.979542	0.979542
P47226	2	2	78.06	Testin OS=Mus musculus GN=Tes PE=1 SV=1 - [TES_MOUSE]	101103	119235	134119	79074.3	80555.2	80363.6	60848.4	65561.2	68224.6	56287	58156.6	0.0122312	1	0.0023694	0.0023694
Q64697	3	3	211.7	Protein tyrosine phosphatase receptor type C-associated protein OS=Mus musculus GN=Ptprcap PE=2 SV=1 - [PTCA_MOUSE]	374328	369785	434817	224063	260205	311187	328732	420156	383574	235246	280100	0.981864	1	0.973022	0.973022
P42209	6	6	506.72	Septin-1 OS=Mus musculus GN=Sept1 PE=2 SV=2 - [SEPT1_MOUSE]	834465	555617	614400	570788	637477	608007	427968	389119	391291	412739	412342	0.00162097	0.223155	0.000114146	0.000114146
B2RUP2	2	2	102.65	Protein unc-13 homolog D OS=Mus musculus GN=Unc13d PE=1 SV=2 - [UN13D_MOUSE]	72938.9	45568.4	103730	60722.2	38726.3	40747	28719.7	29795.8	31360	29731	25437.1	0.0184827	1	0.00410904	0.00410904
Q9WUA3	10	9	907.18	6-phosphofructokinase type C OS=Mus musculus GN=Pfkp PE=1 SV=1 - [K6PP_MOUSE]	378852	433223	388137	368145	378446	448521	368414	277852	254263	308753	295972	0.0109494	1	0.00199079	0.00199079
Q9QX11	2	2	101.44	Cytohesin-1 OS=Mus musculus GN=Cyth1 PE=2 SV=2 - [CYH1_MOUSE]	39119.9	25423.6	24624.8	39935.8	35544.4	36079	24312.2	24042.5	34171.7	41851.5	35480.1	0.813207	1	0.724184	0.724184
Q9DCW4	8	8	477.15	Electron transfer flavoprotein subunit beta OS=Mus musculus GN=Etfb PE=1 SV=3 - [ETFB_MOUSE]	538170	461939	381649	518322	399375	482648	492527	471694	606852	548786	393606	0.542383	1	0.412531	0.412531
P68040	13	13	958.4	Guanine nucleotide-binding protein subunit beta-2-like 1 OS=Mus musculus GN=Gnb2l1 PE=1 SV=3 - [GBLP_MOUSE]	2.1849e+06	2.13014e+06	2.40013e+06	1.41372e+06	1.55758e+06	1.80677e+06	3.12108e+06	2.42229e+06	1.93682e+06	2.30747e+06	2.20923e+06	0.162575	1	0.0817129	0.0817129
Q62418	4	4	432.81	Drebrin-like protein OS=Mus musculus GN=Dbnl PE=1 SV=2 - [DBNL_MOUSE]	364975	376364	365880	378545	359331	355663	293119	232073	293973	273388	221452	0.00202738	0.304693	0.000157058	0.000157058
Q80XI4	2	1	169.78	Phosphatidylinositol 5-phosphate 4-kinase type-2 beta OS=Mus musculus GN=Pip4k2b PE=1 SV=1 - [PI42B_MOUSE]	16.6291	5701.09	1308.77	2104.26	760.885	160.905	1214.96	71.6747	390.285	53.2268	265.857	0.529706	1	0.398287	0.398287
P84099	2	2	201	60S ribosomal protein L19 OS=Mus musculus GN=Rpl19 PE=1 SV=1 - [RL19_MOUSE]	366313	319930	347198	198588	213861	281124	386341	486151	291156	275952	399409	0.232288	1	0.129737	0.129737
Q8BHN3	16	16	870.6	Neutral alpha-glucosidase AB OS=Mus musculus GN=Ganab PE=1 SV=1 - [GANAB_MOUSE]	722053	639797	835681	640655	654345	720001	576037	619315	737368	761605	658523	0.619603	1	0.498985	0.498985
Q9D6L8	1	1	32.16	Peptidyl-prolyl cis-trans isomerase-like 3 OS=Mus musculus GN=Ppil3 PE=2 SV=1 - [PPIL3_MOUSE]	34742.9	24242.5	27913.6	32903	29524.7	35056.5	29540.3	25243	39528.3	46638.1	34011	0.485774	1	0.34936	0.34936
Q9R1P4	6	5	336.03	Proteasome subunit alpha type-1 OS=Mus musculus GN=Psma1 PE=1 SV=1 - [PSA1_MOUSE]	314671	327551	241776	206034	250562	247297	300018	186770	249509	261368	275514	0.818351	1	0.731102	0.731102
Q9CRD2	2	2	124.13	ER membrane protein complex subunit 2 OS=Mus musculus GN=Emc2 PE=2 SV=1 - [EMC2_MOUSE]	15309.2	27391.9	17062.2	26845.4	19192.8	21529.5	44995.2	27026	16625.9	19412	29994.2	0.398271	1	0.268278	0.268278
Q8BTM8	62	59	4515.66	Filamin-A OS=Mus musculus GN=Flna PE=1 SV=5 - [FLNA_MOUSE]	9.82339e+06	8.64673e+06	8.70222e+06	8.64181e+06	7.99308e+06	8.34024e+06	9.77016e+06	7.88156e+06	8.34448e+06	8.34157e+06	7.67623e+06	0.608927	1	0.488649	0.488649
Q60875	1	1	26.79	Rho guanine nucleotide exchange factor 2 OS=Mus musculus GN=Arhgef2 PE=1 SV=4 - [ARHG2_MOUSE]	313.945	9013.02	27276.8	4916.36	10978.6	3572.54	10296.1	8738.57	6673.02	9108.54	9604.12	0.559482	1	0.428999	0.428999
Q9QYJ0	2	2	100.29	DnaJ homolog subfamily A member 2 OS=Mus musculus GN=Dnaja2 PE=1 SV=1 - [DNJA2_MOUSE]	19130.1	42224.8	43005.2	32910.4	36410.7	32412.1	45408.1	51501	41872.2	38872	45089.8	0.145041	1	0.0696554	0.0696554
Q8BL97	3	2	191.24	Serine/arginine-rich splicing factor 7 OS=Mus musculus GN=Srsf7 PE=1 SV=1 - [SRSF7_MOUSE]	181221	169193	190169	112890	149437	196652	173310	242301	204530	166017	187700	0.291966	1	0.175479	0.175479
Q99JI6	6	1	501.8	Ras-related protein Rap-1b OS=Mus musculus GN=Rap1b PE=2 SV=2 - [RAP1B_MOUSE]	214135	144319	182213	101418	118720	143497	115548	144217	108871	82385.5	100256	0.151916	1	0.0749098	0.0749098
P53996	2	2	127.53	Cellular nucleic acid-binding protein OS=Mus musculus GN=Cnbp PE=2 SV=2 - [CNBP_MOUSE]	1396.96	246.865	120.061	519.24	44.9745	312.027	83567.7	180.476	229.63	134.892	89.823	0.694666	1	0.585887	0.585887
Q6A0A9	1	1	28.49	Constitutive coactivator of PPAR-gamma-like protein 1 OS=Mus musculus GN=FAM120A PE=1 SV=2 - [F120A_MOUSE]	13208.7	6703.39	8486.91	7514.23	10800.4	7373.69	13821.9	12404.9	11978.5	8341.6	10850.9	0.192387	1	0.100461	0.100461
Q80W00	1	1	42.05	Serine/threonine-protein phosphatase 1 regulatory subunit 10 OS=Mus musculus GN=Ppp1r10 PE=1 SV=1 - [PP1RA_MOUSE]	4179.39	3886.15	1318.68	3838.99	3450.3	3522.26	5312.89	4754.72	7065.36	7492.9	4742.95	0.0611138	1	0.0210306	0.0210306
Q9R1T2	3	3	162.53	SUMO-activating enzyme subunit 1 OS=Mus musculus GN=Sae1 PE=2 SV=1 - [SAE1_MOUSE]	163893	131062	160060	125508	102280	108062	194956	170908	146537	149961	128170	0.218288	1	0.119793	0.119793
Q6R891	3	3	139.2	Neurabin-2 OS=Mus musculus GN=Ppp1r9b PE=1 SV=1 - [NEB2_MOUSE]	49057.9	47690.5	69984.5	62819.5	52766.1	61381.9	36938.7	33367.6	53578.9	49031.5	43481.2	0.0660714	1	0.0234599	0.0234599
P61358	2	2	81.97	60S ribosomal protein L27 OS=Mus musculus GN=Rpl27 PE=2 SV=2 - [RL27_MOUSE]	571012	488987	539311	412830	446533	391759	739744	839542	516781	615854	748849	0.0225609	1	0.00547669	0.00547669
Q05117	2	2	76.21	Tartrate-resistant acid phosphatase type 5 OS=Mus musculus GN=Acp5 PE=2 SV=2 - [PPA5_MOUSE]	56869.1	112282	104070	100833	62825.4	54214.8	30530.8	36308.4	59859.9	31536.5	21173.1	0.0164979	1	0.00356498	0.00356498
Q9D1L0	2	2	113.41	Coiled-coil-helix-coiled-coil-helix domain-containing protein 2, mitochondrial OS=Mus musculus GN=Chchd2 PE=1 SV=1 - [CHCH2_MOUSE]	168913	130396	158789	159471	129692	127381	130641	180102	153407	192954	161721	0.326119	1	0.205823	0.205823
Q9D0B6	3	3	171.53	Protein PBDC1 OS=Mus musculus GN=Pbdc1 PE=2 SV=1 - [PBDC1_MOUSE]	56367.2	40745.6	61514.8	36140.3	40331.6	41921.9	64027.8	64555.6	54237.7	65015.3	63648.2	0.0394916	1	0.0115975	0.0115975
P58252	17	17	1504.89	Elongation factor 2 OS=Mus musculus GN=Eef2 PE=1 SV=2 - [EF2_MOUSE]	3.61938e+06	3.36155e+06	3.11572e+06	2.87616e+06	2.70378e+06	2.89e+06	5.63708e+06	3.80599e+06	3.19797e+06	4.09269e+06	3.77798e+06	0.0634524	1	0.022228	0.022228
Q7TNE3	1	1	32.86	Sperm-associated antigen 7 OS=Mus musculus GN=Spag7 PE=1 SV=1 - [SPAG7_MOUSE]	12226.8	6388.89	4615.35	4678.38	6147.9	3564.73	9272.75	9024.31	414.17	7648.15	6353.61	0.748581	1	0.650955	0.650955
O88874	2	2	67.76	Cyclin-K OS=Mus musculus GN=Ccnk PE=1 SV=3 - [CCNK_MOUSE]	51437.8	40409.8	45036.2	48410.2	29708.3	38321.9	45830.6	47650.5	50830.7	51697.7	37556.2	0.445391	1	0.312186	0.312186
P47962	1	1	31.11	60S ribosomal protein L5 OS=Mus musculus GN=Rpl5 PE=1 SV=3 - [RL5_MOUSE]	2486.85	1569.21	2462.38	960.791	937.118	2212.77	33644.7	1325.03	1441.89	988.571	960.923	0.722887	1	0.621043	0.621043
Q8CAQ8	6	6	579.93	Mitochondrial inner membrane protein OS=Mus musculus GN=Immt PE=1 SV=1 - [IMMT_MOUSE]	321648	287905	261879	290007	301275	236086	295444	297898	295027	279743	293285	0.608837	1	0.488287	0.488287
Q99LM2	1	1	46.71	CDK5 regulatory subunit-associated protein 3 OS=Mus musculus GN=Cdk5rap3 PE=2 SV=1 - [CK5P3_MOUSE]	10061.7	8422.84	6176.33	8557.29	12220.6	8811.22	7809.02	8557.6	10670.8	9189.07	10206.9	0.814675	1	0.726655	0.726655
Q9ER64	1	1	43.98	Oxysterol-binding protein-related protein 5 OS=Mus musculus GN=Osbpl5 PE=2 SV=3 - [OSBL5_MOUSE]	12890.5	8444.64	5209.94	11536	12270.6	10173.6	9586.08	10777.6	13221	17559	12379.1	0.311535	1	0.193357	0.193357
Q02111	2	2	76.58	Protein kinase C theta type OS=Mus musculus GN=Prkcq PE=1 SV=1 - [KPCT_MOUSE]	21045.1	16480.8	36031.8	9921.8	19155.6	21263.4	14904.9	23042.9	9463.3	9035.1	24006	0.485933	1	0.349937	0.349937
P17182	19	19	1778.26	Alpha-enolase OS=Mus musculus GN=Eno1 PE=1 SV=3 - [ENOA_MOUSE]	7.08957e+06	7.80426e+06	7.54774e+06	6.36359e+06	7.00412e+06	8.22446e+06	1.12868e+07	7.50511e+06	7.08923e+06	8.46312e+06	8.49569e+06	0.212126	1	0.115722	0.115722
P49962	2	2	99.01	Signal recognition particle 9 kDa protein OS=Mus musculus GN=Srp9 PE=1 SV=2 - [SRP09_MOUSE]	104346	78630.5	65856.1	71339.8	77888.9	101273	70288.4	85219.2	84278.3	74983.7	76314.5	0.700786	1	0.594717	0.594717
Q9QXY6	3	3	154.8	EH domain-containing protein 3 OS=Mus musculus GN=Ehd3 PE=1 SV=2 - [EHD3_MOUSE]	98970.6	83013.3	698413	84642.8	98568.9	96366.6	74380.2	59005.1	62364.4	71353.9	63889.4	0.203259	1	0.108805	0.108805
Q8BJ05	2	2	73.97	Zinc finger CCCH domain-containing protein 14 OS=Mus musculus GN=Zc3h14 PE=1 SV=1 - [ZC3HE_MOUSE]	14795.1	11026.6	15942	8161.54	11252.3	7369.06	14050.9	13208.2	17617.6	16493.1	15458.8	0.115089	1	0.0514367	0.0514367
P61965	3	2	168.06	WD repeat-containing protein 5 OS=Mus musculus GN=Wdr5 PE=1 SV=1 - [WDR5_MOUSE]	55118	71068.6	87550.1	94331.3	47707.8	62893.1	79082	75780.5	90060	88735.6	53142.3	0.581934	1	0.454246	0.454246
Q3TIU4	1	1	42.28	2',5'-phosphodiesterase 12 OS=Mus musculus GN=Pde12 PE=2 SV=2 - [PDE12_MOUSE]	6841.32	7841.51	5392.87	8194.94	4988.4	2855.95	6055.46	5669.85	11142.2	10307.9	6405.55	0.340582	1	0.217769	0.217769
Q9D967	1	1	36.7	Magnesium-dependent phosphatase 1 OS=Mus musculus GN=Mdp1 PE=1 SV=1 - [MGDP1_MOUSE]	10207.1	14094.2	4248.98	10342.5	11424.6	4441.96	14118	9624.95	2927.36	4291.25	3151.26	0.442249	1	0.308164	0.308164
Q8BMJ2	3	2	124.43	Leucine--tRNA ligase, cytoplasmic OS=Mus musculus GN=Lars PE=2 SV=2 - [SYLC_MOUSE]	19724.2	13522.4	9737.98	9367.93	13690.8	13550.6	23092	28890.5	14576.6	18154.8	23978.4	0.04481	1	0.013703	0.013703
Q9JLJ5	1	1	40.48	Elongation of very long chain fatty acids protein 1 OS=Mus musculus GN=Elovl1 PE=2 SV=1 - [ELOV1_MOUSE]	17255.6	16908.9	12422.8	17317.1	12776.9	10129	15772.3	21644.8	16269	17493.3	14451.7	0.277179	1	0.164269	0.164269
Q9R1P1	1	1	100.77	Proteasome subunit beta type-3 OS=Mus musculus GN=Psmb3 PE=1 SV=1 - [PSB3_MOUSE]	177697	179409	148428	138515	161303	162954	192552	168038	122499	141457	142645	0.622611	1	0.502297	0.502297
P97814	3	3	205.27	Proline-serine-threonine phosphatase-interacting protein 1 OS=Mus musculus GN=Pstpip1 PE=1 SV=1 - [PPIP1_MOUSE]	57529.7	66557.3	46876.5	60961.5	52912.1	44889.2	38538.6	39743.9	38201	45532.9	37973.1	0.0131253	1	0.00261756	0.00261756
Q91WK2	2	2	60.31	Eukaryotic translation initiation factor 3 subunit H OS=Mus musculus GN=Eif3h PE=1 SV=1 - [EIF3H_MOUSE]	27881.7	33102.7	37123.4	20907.6	26181.1	21290.7	46209.9	33915.3	20297.9	33591.6	29731.9	0.492977	1	0.357825	0.357825
O35295	2	2	85.05	Transcriptional activator protein Pur-beta OS=Mus musculus GN=Purb PE=1 SV=3 - [PURB_MOUSE]	75737.7	96071.9	70115.8	118929	97648.1	100715	64516.1	49477.9	114164	105707	71484.6	0.463254	1	0.328396	0.328396
P21958	4	4	272.87	Antigen peptide transporter 1 OS=Mus musculus GN=Tap1 PE=2 SV=3 - [TAP1_MOUSE]	288991	326431	231443	438753	453779	412416	209447	202784	342948	295192	300108	0.199271	1	0.105137	0.105137
Q921L3	2	2	94.57	Transmembrane and coiled-coil domain-containing protein 1 OS=Mus musculus GN=Tmco1 PE=2 SV=1 - [TMCO1_MOUSE]	44694.2	26660.7	15595.8	25628.4	30714	24720.3	32829	30133.5	27026.2	35822.1	30124.9	0.502921	1	0.368633	0.368633
Q8R5C5	1	1	34.53	Beta-centractin OS=Mus musculus GN=Actr1b PE=1 SV=1 - [ACTY_MOUSE]	16802.2	31981.4	15417.7	31794.8	25269.3	30151	26445.2	27046.8	29478.3	31062.3	26855.9	0.481166	1	0.344901	0.344901
Q99JP4	1	1	34.63	Anaphase-promoting complex subunit CDC26 OS=Mus musculus GN=Cdc26 PE=2 SV=1 - [CDC26_MOUSE]	4520.1	3831.87	0	2082.82	2014.92	2430.07	1835.09	1675.18	3446.92	4512.7	4705.9	0.513347	1	0.379696	0.379696
Q6P9P6	1	1	28.52	Kinesin-like protein KIF11 OS=Mus musculus GN=Kif11 PE=2 SV=1 - [KIF11_MOUSE]	108011	95208.2	82202.7	66396.9	96375.5	95176.7	136222	139015	91938.3	96471.6	114702	0.118257	1	0.0531904	0.0531904
Q9QZS8	1	1	41.49	SH2 domain-containing protein 3C OS=Mus musculus GN=Sh2d3c PE=1 SV=1 - [SH2D3_MOUSE]	10981.2	5660.97	4743.23	5028.32	4612.94	4010.49	3587.52	3212.2	3943.48	3258.43	2701.71	0.0505168	1	0.0162227	0.0162227
Q6P5F9	1	1	158.51	Exportin-1 OS=Mus musculus GN=Xpo1 PE=1 SV=1 - [XPO1_MOUSE]	38437	71129	83902.2	60779.4	45900.3	48916	71250.4	36064.1	67532.6	58653.2	48420.9	0.924366	1	0.889609	0.889609
Q8K2C9	1	1	45.29	Very-long-chain (3R)-3-hydroxyacyl-[acyl-carrier protein] dehydratase 3 OS=Mus musculus GN=ptplad1 PE=1 SV=2 - [HACD3_MOUSE]	107184	169936	184742	228298	175515	194473	129691	104544	175548	153428	149809	0.294117	1	0.177506	0.177506
P50171	1	1	39.32	Estradiol 17-beta-dehydrogenase 8 OS=Mus musculus GN=Hsd17b8 PE=1 SV=2 - [DHB8_MOUSE]	6745.1	8614.42	9674.12	4996.48	8730.78	6400.23	4299.23	7104.14	7894.93	11763.8	5860.08	0.860734	1	0.794366	0.794366
Q99020	7	6	433.5	Heterogeneous nuclear ribonucleoprotein A/B OS=Mus musculus GN=Hnrnpab PE=1 SV=1 - [ROAA_MOUSE]	1.91007e+06	1.50276e+06	1.44545e+06	1.59394e+06	1.47895e+06	1.58799e+06	2.21347e+06	2.39277e+06	2.36638e+06	2.53186e+06	2.40234e+06	0.000536989	0.0343448	1.68688e-05	1.68688e-05
Q9D819	2	2	50.94	Inorganic pyrophosphatase OS=Mus musculus GN=Ppa1 PE=1 SV=1 - [IPYR_MOUSE]	58891.9	70615.4	77763.4	41660	21534.5	34616	78935.2	89938.8	45762.2	52528.5	36722.5	0.575287	1	0.445713	0.445713
Q8K114	1	1	22.17	Integrator complex subunit 9 OS=Mus musculus GN=Ints9 PE=2 SV=1 - [INT9_MOUSE]	1955.19	1900.37	1341.45	1439.76	2190.72	1836.97	13884.3	4093.28	2135.58	2482.87	3037.84	0.0795	1	0.0308767	0.0308767
P33610	2	2	109.36	DNA primase large subunit OS=Mus musculus GN=Prim2 PE=1 SV=1 - [PRI2_MOUSE]	6919.1	18879.2	18499.7	16625	10297.6	7296.67	32042.4	23441.5	28324.5	28024.4	17606.8	0.0355641	1	0.00987592	0.00987592
Q80UM7	3	3	86.93	Mannosyl-oligosaccharide glucosidase OS=Mus musculus GN=Mogs PE=2 SV=1 - [MOGS_MOUSE]	109036	80903.2	68593.5	105147	82799.2	94799.6	101403	125752	151630	139667	131671	0.0211887	1	0.0050293	0.0050293
P27641	1	1	30.21	X-ray repair cross-complementing protein 5 OS=Mus musculus GN=Xrcc5 PE=2 SV=4 - [XRCC5_MOUSE]	6236.84	6057.4	5332.06	10086.9	5741.28	5327.98	11144.4	8559.51	13815.4	14281.6	10488.7	0.0103796	1	0.00184274	0.00184274
P52875	1	1	37.48	Transmembrane protein 165 OS=Mus musculus GN=Tmem165 PE=2 SV=2 - [TM165_MOUSE]	29268	24595.4	10245.9	30564.8	14567.4	20697.2	24726.4	40762.6	40517.8	37350.5	33501.6	0.0770316	1	0.0294519	0.0294519
P51125	6	6	450.37	Calpastatin OS=Mus musculus GN=Cast PE=1 SV=2 - [ICAL_MOUSE]	400403	427554	450765	508178	428191	405390	350465	324034	394489	409706	311262	0.036414	1	0.0102769	0.0102769
Q8CI08	1	1	43.48	SLAIN motif-containing protein 2 OS=Mus musculus GN=Slain2 PE=1 SV=2 - [SLAI2_MOUSE]	2580.76	2038.91	0	4054.86	1899.96	4752.92	2016.87	3051.37	3789.65	4502.45	5435.59	0.464279	1	0.329702	0.329702
Q05816	3	3	121.53	Fatty acid-binding protein, epidermal OS=Mus musculus GN=Fabp5 PE=1 SV=3 - [FABP5_MOUSE]	154729	144260	147449	163650	104919	74657.3	175549	163934	142476	151446	196977	0.202134	1	0.108042	0.108042
Q6P542	3	3	206.86	ATP-binding cassette sub-family F member 1 OS=Mus musculus GN=Abcf1 PE=1 SV=1 - [ABCF1_MOUSE]	70556.5	43915	44942.6	51981.4	39184	27109.7	76670.2	58651.4	68425.8	67439.1	54293.1	0.088987	1	0.0365944	0.0365944
A2ADY9	2	2	67.14	Protein DDI1 homolog 2 OS=Mus musculus GN=Ddi2 PE=1 SV=1 - [DDI2_MOUSE]	30828	40568	49904.2	53842	29192.4	31936.9	29929.4	29982.8	36674.3	44205.8	25899	0.445391	1	0.312473	0.312473
P54726	2	2	101.59	UV excision repair protein RAD23 homolog A OS=Mus musculus GN=Rad23a PE=1 SV=2 - [RD23A_MOUSE]	17260.7	31257.8	22667.2	21646.3	21963.2	17982.9	18792.1	14806	21960.1	19404.6	17733.6	0.28707	1	0.17175	0.17175
P46638	4	2	239.03	Ras-related protein Rab-11B OS=Mus musculus GN=Rab11b PE=1 SV=3 - [RB11B_MOUSE]	3822.1	14875.3	16134	17904.8	15275.8	8553.99	113053	5428.89	4235.58	14139.4	17015.5	0.787419	1	0.693348	0.693348
Q8BGW0	7	7	381.84	Protein THEMIS OS=Mus musculus GN=Themis PE=1 SV=1 - [THMS1_MOUSE]	344449	350657	313390	370695	382682	329107	283268	266604	303004	348591	297029	0.052464	1	0.0170464	0.0170464
Q8CEC0	1	1	32.7	Nuclear pore complex protein Nup88 OS=Mus musculus GN=Nup88 PE=2 SV=1 - [NUP88_MOUSE]	20344.2	16869.9	12216	22622.3	18068.8	20036.6	19692.7	44178.5	34409.9	25621.1	22692.7	0.0680303	1	0.0244145	0.0244145
Q9JIX8	13	13	707.63	Apoptotic chromatin condensation inducer in the nucleus OS=Mus musculus GN=Acin1 PE=1 SV=3 - [ACINU_MOUSE]	469926	488406	511567	492422	510813	573912	542112	673209	584616	510679	539235	0.134998	1	0.0630976	0.0630976
P11352	5	5	263.93	Glutathione peroxidase 1 OS=Mus musculus GN=Gpx1 PE=1 SV=2 - [GPX1_MOUSE]	129398	102073	100715	88575.4	131510	115914	100592	122056	101590	98387.1	105882	0.688927	1	0.578423	0.578423
Q8BKI2	1	1	29.35	Trinucleotide repeat-containing gene 6B protein OS=Mus musculus GN=Tnrc6b PE=2 SV=2 - [TNR6B_MOUSE]	3465.65	2385.86	916.38	1956.32	1579.87	1736.53	2165.26	2891.77	3587.08	2060.39	2459.28	0.283595	1	0.168861	0.168861
P61759	1	1	43.49	Prefoldin subunit 3 OS=Mus musculus GN=Vbp1 PE=2 SV=2 - [PFD3_MOUSE]	28400.4	20783.4	39294.8	17591.6	18015.6	17666.6	28175.3	23302.6	17218.5	19991.2	22212.3	0.909016	1	0.870077	0.870077
Q3TWW8	2	1	84.23	Serine/arginine-rich splicing factor 6 OS=Mus musculus GN=Srsf6 PE=2 SV=1 - [SRSF6_MOUSE]	13826	10770.1	12036.7	14865.7	12541.6	12930.5	19965	18043.1	27270.3	24323.1	23112.9	0.00135897	0.168049	8.5261e-05	8.5261e-05
O88696	1	1	42.43	Putative ATP-dependent Clp protease proteolytic subunit, mitochondrial OS=Mus musculus GN=Clpp PE=2 SV=1 - [CLPP_MOUSE]	41670.3	39152.3	243763	47267.3	35929.5	44060.8	56714.4	71697.9	72222.7	65197.6	59430.7	0.756104	1	0.660017	0.660017
P01747	1	1	53.21	Ig heavy chain V region 36-65 OS=Mus musculus PE=1 SV=1 - [HVM03_MOUSE]	0	0	113036	0	1015.94	1635.98	35.8163	2.35687	6.99146	772.234	28.9809	0.860791	1	0.794828	0.794828
P58501	1	1	24.5	PAX3- and PAX7-binding protein 1 OS=Mus musculus GN=Paxbp1 PE=1 SV=3 - [PAXB1_MOUSE]	33484.1	8185.61	10617	7000.16	6028.14	7959.65	73167.6	8310.62	5963.87	12124.1	10626.6	0.652815	1	0.535675	0.535675
P51150	4	4	385.77	Ras-related protein Rab-7a OS=Mus musculus GN=Rab7a PE=1 SV=2 - [RAB7A_MOUSE]	773746	850026	818986	994111	968185	745621	719613	632207	780751	797655	629392	0.0702519	1	0.0255374	0.0255374
Q9CR61	1	1	32.53	NADH dehydrogenase [ubiquinone] 1 beta subcomplex subunit 7 OS=Mus musculus GN=Ndufb7 PE=1 SV=3 - [NDUB7_MOUSE]	23258.9	21270.8	18380.7	30731.9	19303.1	19587.3	28713.5	29318.3	31708.7	28554.3	23430.6	0.0680303	1	0.0243843	0.0243843
Q9CRA8	3	2	141.1	Exosome complex component RRP46 OS=Mus musculus GN=Exosc5 PE=1 SV=1 - [EXOS5_MOUSE]	16817.9	14416.3	18094.5	14746.2	16023.2	15134.2	21665.1	22279.4	24654.4	19444.1	18650.7	0.00594838	1	0.000804065	0.000804065
P70372	2	1	124.79	ELAV-like protein 1 OS=Mus musculus GN=Elavl1 PE=1 SV=2 - [ELAV1_MOUSE]	59998.3	63029.5	60062.8	51675.9	58243	45351.9	63027.1	64501.7	45137.1	59427.4	73626.5	0.568581	1	0.437599	0.437599
Q8BTX9	1	1	28.59	Inactive hydroxysteroid dehydrogenase-like protein 1 OS=Mus musculus GN=Hsdl1 PE=2 SV=1 - [HSDL1_MOUSE]	1868.52	4113.14	3180.58	1699.54	3554.54	2737.75	529.392	2928.75	2176.84	897.63	2481.54	0.206679	1	0.111947	0.111947
Q9Z127	1	1	55.85	Large neutral amino acids transporter small subunit 1 OS=Mus musculus GN=Slc7a5 PE=1 SV=2 - [LAT1_MOUSE]	2906.34	158.399	0	2290.85	906.849	1140.3	39834.6	2174.84	1042.71	2810.76	3597.22	0.235626	1	0.132	0.132
D3YXK2	6	3	455.65	Scaffold attachment factor B1 OS=Mus musculus GN=Safb PE=1 SV=2 - [SAFB1_MOUSE]	91063.5	84327	80627.2	84790.6	61035	78176.1	85530.9	139438	104595	135270	90300.8	0.0565307	1	0.0190601	0.0190601
Q80ZV0	2	2	65.31	Ribonuclease H2 subunit B OS=Mus musculus GN=Rnaseh2b PE=1 SV=2 - [RNH2B_MOUSE]	36598.3	13671.9	11931.3	11722.3	11246.6	9868.59	18247.3	20782.9	18633.9	22747.7	12587.3	0.428981	1	0.297489	0.297489
O35609	4	4	367.13	Secretory carrier-associated membrane protein 3 OS=Mus musculus GN=Scamp3 PE=1 SV=3 - [SCAM3_MOUSE]	183276	158181	198440	198783	186381	154065	134119	150634	206017	204740	168843	0.710626	1	0.606451	0.606451
Q924K8	2	1	112.29	Metastasis-associated protein MTA3 OS=Mus musculus GN=Mta3 PE=1 SV=1 - [MTA3_MOUSE]	22036.8	17822.2	12202.3	9175.64	14029.7	11749.2	5911.89	10346.4	13415.5	13397.7	10184.2	0.257635	1	0.150338	0.150338
Q9CQA3	2	2	114.49	Succinate dehydrogenase [ubiquinone] iron-sulfur subunit, mitochondrial OS=Mus musculus GN=Sdhb PE=1 SV=1 - [DHSB_MOUSE]	172436	154828	147685	164114	154400	155809	142220	193060	179045	173613	176749	0.241072	1	0.136542	0.136542
P50247	8	8	650.14	Adenosylhomocysteinase OS=Mus musculus GN=Ahcy PE=1 SV=3 - [SAHH_MOUSE]	358744	403632	395931	318332	331128	464975	451967	479375	360712	404811	412869	0.299591	1	0.182949	0.182949
Q61686	2	2	159.31	Chromobox protein homolog 5 OS=Mus musculus GN=Cbx5 PE=1 SV=1 - [CBX5_MOUSE]	197441	194301	188157	120475	151778	190241	187499	277334	164789	151677	158437	0.72458	1	0.622842	0.622842
Q80U93	2	2	92.44	Nuclear pore complex protein Nup214 OS=Mus musculus GN=Nup214 PE=1 SV=2 - [NU214_MOUSE]	46016.6	31484.7	24300.4	42566.1	39555.8	34922.8	41661	57454.5	60540.7	59880.9	47197.2	0.0402985	1	0.0119304	0.0119304
Q99JR1	4	3	257.9	Sideroflexin-1 OS=Mus musculus GN=Sfxn1 PE=1 SV=3 - [SFXN1_MOUSE]	174348	119697	120420	149067	138330	123103	119276	145708	146885	149021	140688	0.822362	1	0.736643	0.736643
Q9CZU6	3	3	168.97	Citrate synthase, mitochondrial OS=Mus musculus GN=Cs PE=1 SV=1 - [CISY_MOUSE]	510153	520575	583822	602092	480730	583128	556299	646117	639466	611505	604232	0.0958642	1	0.0401561	0.0401561
Q3SXD3	1	1	43.57	HD domain-containing protein 2 OS=Mus musculus GN=Hddc2 PE=2 SV=1 - [HDDC2_MOUSE]	18021.7	13492.4	4649.21	12637.5	6160.2	9857.89	14183.3	11059.8	19210.6	17609.1	13771.3	0.22218	1	0.122352	0.122352
O35654	1	1	28.96	DNA polymerase delta subunit 2 OS=Mus musculus GN=Pold2 PE=2 SV=2 - [DPOD2_MOUSE]	13278.6	9959.03	9333.44	12561.2	8037.41	8465.35	14746.7	18848.4	24628.8	24410.6	19978.3	0.00371491	0.728754	0.000386812	0.000386812
O54734	7	6	415.61	Dolichyl-diphosphooligosaccharide--protein glycosyltransferase 48 kDa subunit OS=Mus musculus GN=Ddost PE=1 SV=2 - [OST48_MOUSE]	222136	223774	183907	214032	226068	261942	220966	207474	215804	243626	275762	0.629843	1	0.510229	0.510229
Q91XA2	1	1	30.13	Golgi membrane protein 1 OS=Mus musculus GN=Golm1 PE=1 SV=2 - [GOLM1_MOUSE]	8952.82	5064.45	3566.23	5481.33	4909.81	5664.02	11104.2	9447.32	10400.4	2066.79	8332.44	0.523762	1	0.391139	0.391139
Q9CX30	1	1	56.28	Protein YIF1B OS=Mus musculus GN=Yif1b PE=2 SV=2 - [YIF1B_MOUSE]	13076.8	10353.1	7280.54	12500.2	13408.5	10733.5	11158.5	15785	17157.8	21298.9	15608.1	0.0734379	1	0.0275785	0.0275785
P17095	1	1	87.36	High mobility group protein HMG-I/HMG-Y OS=Mus musculus GN=Hmga1 PE=1 SV=4 - [HMGA1_MOUSE]	31403.3	37572.2	21541.2	38061.9	26836.1	24289.1	43690.4	52795.4	40832	44705	41727.2	0.0206591	1	0.0048187	0.0048187
Q60787	7	7	433.84	Lymphocyte cytosolic protein 2 OS=Mus musculus GN=Lcp2 PE=1 SV=2 - [LCP2_MOUSE]	263079	243982	264256	236170	352194	275186	213324	207387	168802	201820	259777	0.052464	1	0.0170552	0.0170552
P43277	8	1	669.83	Histone H1.3 OS=Mus musculus GN=Hist1h1d PE=1 SV=2 - [H13_MOUSE]	1.0372e+06	656772	643163	987377	460435	713012	817478	1.02227e+06	1.09721e+06	924518	838563	0.204947	1	0.110505	0.110505
P46467	2	1	117.73	Vacuolar protein sorting-associated protein 4B OS=Mus musculus GN=Vps4b PE=1 SV=2 - [VPS4B_MOUSE]	2155.32	9001.67	0	3397	4092.54	1990.88	4523.59	2064.87	0	2852.07	3181.61	0.902046	1	0.8604	0.8604
Q8VE22	1	1	36.31	28S ribosomal protein S23, mitochondrial OS=Mus musculus GN=Mrps23 PE=2 SV=1 - [RT23_MOUSE]	1494.53	2902.22	1606.88	3962.48	1903.58	2724.82	6875.41	7740.58	7635.24	12017.1	7050.66	0.00163161	0.227385	0.000116488	0.000116488
P97823	4	3	251.33	Acyl-protein thioesterase 1 OS=Mus musculus GN=Lypla1 PE=1 SV=1 - [LYPA1_MOUSE]	50724.4	55805.6	85357.3	56620.5	57576.5	75215.4	189178	29767.4	24817.4	26669.9	34712.9	0.424471	1	0.291702	0.291702
P22646	4	4	190.34	T-cell surface glycoprotein CD3 epsilon chain OS=Mus musculus GN=Cd3e PE=1 SV=2 - [CD3E_MOUSE]	412607	404181	416262	320436	323638	374868	259368	329018	325374	258349	264257	0.0228073	1	0.00556884	0.00556884
P97855	5	5	306.58	Ras GTPase-activating protein-binding protein 1 OS=Mus musculus GN=G3bp1 PE=1 SV=1 - [G3BP1_MOUSE]	189016	131812	116080	193097	134775	117762	274261	270126	226408	270829	259862	0.00371491	0.72833	0.000386382	0.000386382
Q8CDN6	6	6	342.43	Thioredoxin-like protein 1 OS=Mus musculus GN=Txnl1 PE=1 SV=3 - [TXNL1_MOUSE]	258931	238122	249383	210885	156183	178052	276449	270831	268629	276944	202070	0.192387	1	0.100579	0.100579
O88441	1	1	47.07	Metaxin-2 OS=Mus musculus GN=Mtx2 PE=1 SV=1 - [MTX2_MOUSE]	2735.83	7.68697	597.473	1029.44	1629.3	8819.76	25.7942	25.6893	152.39	153.065	10869.4	0.48595	1	0.350643	0.350643
Q3TDN2	1	1	37.7	FAS-associated factor 2 OS=Mus musculus GN=Faf2 PE=2 SV=2 - [FAF2_MOUSE]	23697.9	21075.2	26113.3	10445	18239.3	22551.3	13916.5	17007.8	13486	7135.4	11834.5	0.0977563	1	0.0414639	0.0414639
O70274	1	1	34.5	Protein tyrosine phosphatase type IVA 2 OS=Mus musculus GN=Ptp4a2 PE=1 SV=1 - [TP4A2_MOUSE]	167.433	788.455	908.744	389.762	893.137	1017.35	6418.24	221.384	832.86	817.778	885.235	0.546335	1	0.416577	0.416577
P70333	3	1	360.99	Heterogeneous nuclear ribonucleoprotein H2 OS=Mus musculus GN=Hnrnph2 PE=1 SV=1 - [HNRH2_MOUSE]	20522.3	4763.32	5579.5	8510.67	3800.88	3985.34	3849.23	7055.43	7225.29	9901.86	7532.32	0.902046	1	0.860132	0.860132
P18653	2	1	139.32	Ribosomal protein S6 kinase alpha-1 OS=Mus musculus GN=Rps6ka1 PE=1 SV=1 - [KS6A1_MOUSE]	14777.3	12051.7	13075.9	13145.2	16469.7	12876.9	5404.14	4391.83	9305.86	11662.2	11785.5	0.0541223	1	0.0179549	0.0179549
P80314	10	10	796.9	T-complex protein 1 subunit beta OS=Mus musculus GN=Cct2 PE=1 SV=4 - [TCPB_MOUSE]	523492	471534	444737	523480	417097	407084	617537	431528	518552	733822	491314	0.204947	1	0.110521	0.110521
Q9CQJ4	3	3	115.9	E3 ubiquitin-protein ligase RING2 OS=Mus musculus GN=Rnf2 PE=1 SV=1 - [RING2_MOUSE]	103420	366747	450369	242284	406315	331054	236432	232923	156021	205551	214937	0.356855	1	0.231492	0.231492
Q8C147	10	10	344.62	Dedicator of cytokinesis protein 8 OS=Mus musculus GN=Dock8 PE=1 SV=4 - [DOCK8_MOUSE]	194890	195429	149392	185333	171205	148562	181641	174265	196181	193796	172195	0.504169	1	0.370028	0.370028
Q8R502	1	1	64.72	Leucine-rich repeat-containing protein 8C OS=Mus musculus GN=Lrrc8c PE=1 SV=1 - [LRC8C_MOUSE]	17430.2	15655	10880.6	23154.8	20884.8	20754.5	1953.62	7628.86	18301	11272.4	13445.9	0.156951	1	0.078214	0.078214
Q8K4I3	2	2	105.05	Rho guanine nucleotide exchange factor 6 OS=Mus musculus GN=Arhgef6 PE=1 SV=1 - [ARHG6_MOUSE]	34714.8	40188.6	35484.4	45223.4	26100.7	37186.7	28236.1	30369.1	29331.2	34581.8	33333.4	0.242456	1	0.138117	0.138117
Q9R0Q3	1	1	27.61	Transmembrane emp24 domain-containing protein 2 OS=Mus musculus GN=Tmed2 PE=1 SV=1 - [TMED2_MOUSE]	10743.5	807.988	542.261	4678.74	5343.75	6798.23	1321.04	402.518	2859.07	4233.05	8532.98	0.771448	1	0.676715	0.676715
Q9CWL8	2	2	82.13	Beta-catenin-like protein 1 OS=Mus musculus GN=Ctnnbl1 PE=1 SV=1 - [CTBL1_MOUSE]	10072.3	9864.68	9176.48	10643	8293.52	11954.3	17742.3	13886.8	15361.7	15871.2	12932.4	0.0035226	0.668977	0.000353769	0.000353769
O54786	1	1	79.88	DNA fragmentation factor subunit alpha OS=Mus musculus GN=Dffa PE=1 SV=2 - [DFFA_MOUSE]	11041.5	9986.93	10864.7	12908.7	16197.4	7702.86	6484.59	11332.5	13328.3	16409.3	18689.4	0.701861	1	0.595964	0.595964
P10820	5	5	277.39	Perforin-1 OS=Mus musculus GN=Prf1 PE=1 SV=2 - [PERF_MOUSE]	127374	104394	141562	77039.4	131377	97079.8	32759.8	36912.8	33521.9	26546.5	32482.8	0.000177477	0.00386546	1.85839e-06	1.85901e-06
Q9Z0L8	1	1	25.93	Gamma-glutamyl hydrolase OS=Mus musculus GN=Ggh PE=1 SV=2 - [GGH_MOUSE]	116161	103807	69676.5	125168	121262	145348	78205.4	79269.2	104082	93948.2	79700.8	0.157009	1	0.0783179	0.0783179
Q8BGQ7	2	2	122.82	Alanine--tRNA ligase, cytoplasmic OS=Mus musculus GN=Aars PE=1 SV=1 - [SYAC_MOUSE]	34492.6	48099.5	45622.1	40114.9	36163.4	30324.7	40262.5	38118.6	33851.6	32850.6	34500.3	0.53153	1	0.400229	0.400229
Q8CGF7	2	2	115.83	Transcription elongation regulator 1 OS=Mus musculus GN=Tcerg1 PE=1 SV=2 - [TCRG1_MOUSE]	36447.7	28900.2	38383.7	68774	42742.3	41023.7	38126.8	40159.7	59344.9	77070.4	46075.4	0.412899	1	0.28221	0.28221
P14115	2	2	94.3	60S ribosomal protein L27a OS=Mus musculus GN=Rpl27a PE=2 SV=5 - [RL27A_MOUSE]	265172	139912	240540	102970	73906.7	85562.4	210589	180499	145587	151964	155714	0.529706	1	0.398351	0.398351
Q9JM76	3	3	234.84	Actin-related protein 2/3 complex subunit 3 OS=Mus musculus GN=Arpc3 PE=1 SV=3 - [ARPC3_MOUSE]	506167	390233	267954	381309	419645	373506	301771	270859	270345	280354	230448	0.0277535	1	0.00723891	0.00723891
Q922Q4	1	1	76.16	Pyrroline-5-carboxylate reductase 2 OS=Mus musculus GN=Pycr2 PE=2 SV=1 - [P5CR2_MOUSE]	0	4826.63	0	0	1433.99	0	3165.06	5402.68	1783.9	736.077	0	0.275134	1	0.162525	0.162525
P97808	1	1	30.52	FXYD domain-containing ion transport regulator 5 OS=Mus musculus GN=Fxyd5 PE=1 SV=3 - [FXYD5_MOUSE]	8064.46	3861.43	5351.12	5771.73	4707.4	5050.05	3064.01	4861.37	6817.8	5477.15	7385.56	0.97499	1	0.961996	0.961996
Q4FZC9	1	1	41.53	Nesprin-3 OS=Mus musculus GN=Syne3 PE=1 SV=1 - [SYNE3_MOUSE]	4319.7	24298.2	96236.7	99431	44370.3	34122.9	24728.1	21290.1	35050.9	58113.3	28492.7	0.92544	1	0.891083	0.891083
Q8K2H4	1	1	46.86	Arf-GAP with coiled-coil, ANK repeat and PH domain-containing protein 1 OS=Mus musculus GN=Acap1 PE=1 SV=1 - [ACAP1_MOUSE]	15184.4	17604.3	20116.5	13247.9	14810.4	12598.7	9907.21	13232.7	9751.17	8118.43	8372.86	0.0130091	1	0.00257582	0.00257582
Q99PP7	1	1	55.78	E3 ubiquitin-protein ligase TRIM33 OS=Mus musculus GN=Trim33 PE=1 SV=2 - [TRI33_MOUSE]	5540.1	5708.84	6417.99	7019.64	2963.97	3842.51	5045.74	8708.61	7058.14	6602.43	4474.73	0.418247	1	0.286263	0.286263
Q9CX60	1	1	57.8	Protein LBH OS=Mus musculus GN=Lbh PE=1 SV=1 - [LBH_MOUSE]	36312.8	34426.4	25053.2	30757.4	34824.3	25063.5	25791	16179.4	21724.2	26431.2	22263.1	0.0483223	1	0.0151338	0.0151338
P35601	2	2	121.17	Replication factor C subunit 1 OS=Mus musculus GN=Rfc1 PE=1 SV=2 - [RFC1_MOUSE]	7051.86	3492.59	7042.28	4515.3	4607.6	5669.22	8766.32	9171.85	10970.1	13594.3	13175.5	0.00587867	1	0.000785453	0.000785453
Q08943	7	7	403.39	FACT complex subunit SSRP1 OS=Mus musculus GN=Ssrp1 PE=1 SV=2 - [SSRP1_MOUSE]	366745	310692	301288	337364	366456	375361	389665	425345	494988	378965	474175	0.0226135	1	0.00551077	0.00551077
P62082	7	6	419.62	40S ribosomal protein S7 OS=Mus musculus GN=Rps7 PE=2 SV=1 - [RS7_MOUSE]	308747	220772	227422	331695	324365	314319	546611	259423	408603	498487	374240	0.088987	1	0.036568	0.036568
Q8C129	5	5	209.61	Leucyl-cystinyl aminopeptidase OS=Mus musculus GN=Lnpep PE=1 SV=1 - [LCAP_MOUSE]	216092	178978	181856	208958	165904	164054	138913	176086	190104	176041	166290	0.346031	1	0.222342	0.222342
O55142	1	1	27.24	60S ribosomal protein L35a OS=Mus musculus GN=Rpl35a PE=2 SV=2 - [RL35A_MOUSE]	50523.1	8142.89	6980.07	18373.4	7345.48	10914.1	19915.1	18402.3	13387.3	19757.6	20977.5	0.46608	1	0.331203	0.331203
P63168	2	1	75.68	Dynein light chain 1, cytoplasmic OS=Mus musculus GN=Dynll1 PE=1 SV=1 - [DYL1_MOUSE]	23546.7	25466.2	35282.7	19293.6	19542.5	21096.2	29066.2	28886.8	24507.6	25281.4	25426.1	0.412875	1	0.281997	0.281997
Q6ZWM4	2	2	230.86	N-alpha-acetyltransferase 38, NatC auxiliary subunit OS=Mus musculus GN=Naa38 PE=3 SV=3 - [NAA38_MOUSE]	125161	104503	145347	135435	111842	141326	125109	84086.5	155610	139127	120231	0.847669	1	0.777064	0.777064
Q9CQ49	1	1	64.21	Nuclear cap-binding protein subunit 2 OS=Mus musculus GN=Ncbp2 PE=1 SV=1 - [NCBP2_MOUSE]	55423.3	30404.7	37430.4	21451.5	41750.4	38600	57251.5	70257.3	44779.2	43599.1	48089.8	0.119402	1	0.0539896	0.0539896
P47753	7	5	582	F-actin-capping protein subunit alpha-1 OS=Mus musculus GN=Capza1 PE=1 SV=4 - [CAZA1_MOUSE]	2.06628e+06	2.23423e+06	1.70575e+06	2.47275e+06	2.20923e+06	2.21958e+06	1.6854e+06	1.43438e+06	1.68201e+06	1.75677e+06	1.39909e+06	0.0112911	1	0.00210667	0.00210667
Q91VD9	8	8	526.03	NADH-ubiquinone oxidoreductase 75 kDa subunit, mitochondrial OS=Mus musculus GN=Ndufs1 PE=1 SV=2 - [NDUS1_MOUSE]	363561	306340	258765	389738	338668	358098	326096	405198	457018	430867	415973	0.107033	1	0.0465247	0.0465247
Q9CPX6	1	1	54.97	Ubiquitin-like-conjugating enzyme ATG3 OS=Mus musculus GN=Atg3 PE=1 SV=1 - [ATG3_MOUSE]	14875.8	10324.7	11993.8	8415.91	10755.4	7741.31	9352.02	6168.5	6278.99	7171.43	10177	0.12527	1	0.0573583	0.0573583
Q9DB05	3	3	229.67	Alpha-soluble NSF attachment protein OS=Mus musculus GN=Napa PE=1 SV=1 - [SNAA_MOUSE]	112414	106738	86854.1	76660.1	73855.7	61101.9	107797	118094	82209.5	82733.2	65278	0.796661	1	0.702624	0.702624
Q3TBT3	3	3	268.21	Stimulator of interferon genes protein OS=Mus musculus GN=Tmem173 PE=1 SV=2 - [STING_MOUSE]	143440	197042	170435	280915	221419	211516	191047	183702	244395	234347	209296	0.73577	1	0.637014	0.637014
P19096	10	9	486.96	Fatty acid synthase OS=Mus musculus GN=Fasn PE=1 SV=2 - [FAS_MOUSE]	112823	131928	129702	149892	100827	125941	287060	221127	229363	305213	256768	0.000453447	0.0220393	1.07351e-05	1.07352e-05
Q9CS42	3	2	169.93	Ribose-phosphate pyrophosphokinase 2 OS=Mus musculus GN=Prps2 PE=1 SV=4 - [PRPS2_MOUSE]	29176.8	40270.1	21151.8	31029.3	24343.4	20835.8	55729.2	56322.7	43868.9	54886.4	37944.6	0.00979769	1	0.0016788	0.0016788
Q99MK8	5	4	189.04	Beta-adrenergic receptor kinase 1 OS=Mus musculus GN=Adrbk1 PE=2 SV=2 - [ARBK1_MOUSE]	67083	105718	101308	79776.3	79598.5	81017.3	68206.2	60639.9	61519.1	78411.8	68120.1	0.0703343	1	0.0256759	0.0256759
Q9WV98	2	2	58.52	Mitochondrial import inner membrane translocase subunit Tim9 OS=Mus musculus GN=Timm9 PE=1 SV=1 - [TIM9_MOUSE]	28749.1	19253.1	33399.3	18922.5	18054.2	20959	28429.5	39357.6	25811.6	24141.8	36753.7	0.146872	1	0.0712342	0.0712342
P63087	4	1	221.86	Serine/threonine-protein phosphatase PP1-gamma catalytic subunit OS=Mus musculus GN=Ppp1cc PE=1 SV=1 - [PP1G_MOUSE]	47.31	109.062	181.784	92.5488	1092.82	52.5109	37731.6	172.361	66.7654	16.5329	709.271	0.593523	1	0.471203	0.471203
Q99LC2	1	1	64.66	Cleavage stimulation factor subunit 1 OS=Mus musculus GN=Cstf1 PE=2 SV=1 - [CSTF1_MOUSE]	70971.3	21677	17847.9	17143.2	41677.9	20930.3	14711	21093.3	28447.6	25298.2	46625.2	0.874266	1	0.815873	0.815873
P54823	5	5	371.29	Probable ATP-dependent RNA helicase DDX6 OS=Mus musculus GN=Ddx6 PE=2 SV=1 - [DDX6_MOUSE]	250199	240766	468803	269601	207957	184854	235595	257177	250193	293986	222461	0.902613	1	0.8618	0.8618
P47941	5	5	235.52	Crk-like protein OS=Mus musculus GN=Crkl PE=1 SV=2 - [CRKL_MOUSE]	181128	179071	143440	144436	177342	178190	159234	129487	140837	137073	139153	0.0593258	1	0.0202741	0.0202741
Q91VC3	7	5	585.47	Eukaryotic initiation factor 4A-III OS=Mus musculus GN=Eif4a3 PE=2 SV=3 - [IF4A3_MOUSE]	269608	205777	176402	212147	223650	198059	302092	245660	237368	260422	261759	0.0632529	1	0.0220377	0.0220377
Q9JJF3	1	1	23.65	Bifunctional lysine-specific demethylase and histidyl-hydroxylase NO66 OS=Mus musculus GN=No66 PE=1 SV=2 - [NO66_MOUSE]	3125.19	1651.37	2007.88	1394.34	2037.94	1707.38	9023.67	3284.37	3828.45	3700.7	3439.49	0.018514	1	0.00417053	0.00417053
Q99LD9	1	1	27.23	Translation initiation factor eIF-2B subunit beta OS=Mus musculus GN=Eif2b2 PE=2 SV=1 - [EI2BB_MOUSE]	2997.66	4416.48	5570.56	2729.12	5691.84	3232.69	7641.91	4209.4	5839.81	8421.45	6536.37	0.0722855	1	0.0268361	0.0268361
O09106	3	3	126.29	Histone deacetylase 1 OS=Mus musculus GN=Hdac1 PE=1 SV=1 - [HDAC1_MOUSE]	286222	210135	247890	188536	205888	223531	223669	291805	232110	231089	239341	0.504605	1	0.370588	0.370588
Q64433	3	3	327.06	10 kDa heat shock protein, mitochondrial OS=Mus musculus GN=Hspe1 PE=1 SV=2 - [CH10_MOUSE]	832368	615392	642865	773464	725685	856372	1.08394e+06	995087	1.08227e+06	1.29476e+06	1.07443e+06	0.00347496	0.648946	0.000342271	0.000342271
Q9R0Q7	3	3	151.83	Prostaglandin E synthase 3 OS=Mus musculus GN=Ptges3 PE=1 SV=1 - [TEBP_MOUSE]	402289	374550	423660	359565	339297	352845	472416	412196	353399	428133	352475	0.438475	1	0.305117	0.305117
Q689Z5	2	2	52.13	Protein strawberry notch homolog 1 OS=Mus musculus GN=Sbno1 PE=1 SV=2 - [SBNO1_MOUSE]	23854.3	18943.3	9842.62	25710.5	19982.6	15298.1	28040.5	21417.6	30762.4	36972.5	27560.5	0.0778159	1	0.0299557	0.0299557
Q3U0V1	15	15	1006.27	Far upstream element-binding protein 2 OS=Mus musculus GN=Khsrp PE=1 SV=2 - [FUBP2_MOUSE]	855819	726653	830508	865417	719050	713271	1.22102e+06	1.08985e+06	1.08165e+06	1.08287e+06	929325	0.00347496	0.652179	0.00034434	0.00034434
G5E870	3	3	211.13	E3 ubiquitin-protein ligase TRIP12 OS=Mus musculus GN=Trip12 PE=1 SV=1 - [TRIPC_MOUSE]	19712.8	20382.5	24064.8	23909.7	22235.1	21187.3	17782.1	22815.1	18114	22330	18255.7	0.24012	1	0.135626	0.135626
P47964	1	1	42.44	60S ribosomal protein L36 OS=Mus musculus GN=Rpl36 PE=2 SV=2 - [RL36_MOUSE]	19398.2	4675.69	3720.57	5003.92	8227.74	7636.23	182332	11534.8	7178.04	9463.99	8538.96	0.30065	1	0.184505	0.184505
Q9CR67	2	2	174.03	Transmembrane protein 33 OS=Mus musculus GN=Tmem33 PE=2 SV=1 - [TMM33_MOUSE]	46131.9	40823.5	34939.8	45985	48603.4	42635.4	46839.3	36996.8	45188.9	51250.6	45644.5	0.659371	1	0.544592	0.544592
Q9WVA4	8	8	572.14	Transgelin-2 OS=Mus musculus GN=Tagln2 PE=1 SV=4 - [TAGL2_MOUSE]	1.07836e+06	797537	732117	710548	812995	824805	1.17572e+06	739748	486594	767311	783384	0.722887	1	0.620831	0.620831
Q99KK7	7	6	591.96	Dipeptidyl peptidase 3 OS=Mus musculus GN=Dpp3 PE=2 SV=2 - [DPP3_MOUSE]	316106	442945	410667	346933	368778	401945	422202	342895	399129	402295	311998	0.896862	1	0.850333	0.850333
Q3TKT4	3	3	182.79	Transcription activator BRG1 OS=Mus musculus GN=Smarca4 PE=1 SV=1 - [SMCA4_MOUSE]	189512	156529	205309	97971.3	81670.8	114928	108722	156072	151575	132248	105182	0.904197	1	0.864603	0.864603
P61961	2	2	125.26	Ubiquitin-fold modifier 1 OS=Mus musculus GN=Ufm1 PE=1 SV=1 - [UFM1_MOUSE]	93500.5	106617	80555.4	128693	94282.9	83576.5	92939.2	58125.8	69842.8	99988.1	78289.1	0.202	1	0.107874	0.107874
Q9DCT2	2	2	136.35	NADH dehydrogenase [ubiquinone] iron-sulfur protein 3, mitochondrial OS=Mus musculus GN=Ndufs3 PE=1 SV=2 - [NDUS3_MOUSE]	105197	106716	58653.1	134261	124637	121019	108549	142614	146618	152175	145357	0.180241	1	0.0927369	0.0927369
P18654	3	2	119.22	Ribosomal protein S6 kinase alpha-3 OS=Mus musculus GN=Rps6ka3 PE=1 SV=2 - [KS6A3_MOUSE]	65952.6	46020.1	58797.3	44086	62931.6	45380.2	48677.9	42770.8	33821	40853.5	35687	0.0601361	1	0.0206369	0.0206369
Q9EST5	2	2	159.85	Acidic leucine-rich nuclear phosphoprotein 32 family member B OS=Mus musculus GN=Anp32b PE=1 SV=1 - [AN32B_MOUSE]	438077	417492	509328	343017	379633	397600	489054	443899	351759	477258	423160	0.632006	1	0.514088	0.514088
Q9CQ18	1	1	43.63	Ribonuclease H2 subunit C OS=Mus musculus GN=Rnaseh2c PE=1 SV=1 - [RNH2C_MOUSE]	59522.9	60553.6	57640.1	46945.7	40812	46046.9	56018.7	67826.6	53560.1	56145.5	49597.2	0.453098	1	0.318743	0.318743
P15532	4	2	184.07	Nucleoside diphosphate kinase A OS=Mus musculus GN=Nme1 PE=1 SV=1 - [NDKA_MOUSE]	734997	171277	167045	269816	136983	163012	430219	207689	201518	262347	224339	0.787419	1	0.693243	0.693243
P62320	2	2	259.14	Small nuclear ribonucleoprotein Sm D3 OS=Mus musculus GN=Snrpd3 PE=1 SV=1 - [SMD3_MOUSE]	823145	738776	708123	634708	652964	698158	693533	972237	744542	718603	805475	0.29548	1	0.179032	0.179032
P18181	2	2	114.2	CD48 antigen OS=Mus musculus GN=Cd48 PE=1 SV=1 - [CD48_MOUSE]	56336.7	43948.9	278308	26188.8	25628.3	25492.1	64549.3	61007.4	42433.2	34651.5	39637.8	0.981864	1	0.973452	0.973452
Q9EPU0	3	3	138.32	Regulator of nonsense transcripts 1 OS=Mus musculus GN=Upf1 PE=1 SV=2 - [RENT1_MOUSE]	10391.8	15286.2	19802.4	9767.03	11705.1	11244.8	45793.3	16416	12559.7	13226.3	15665.8	0.291966	1	0.175457	0.175457
Q3UMY5	3	3	112.75	Echinoderm microtubule-associated protein-like 4 OS=Mus musculus GN=Eml4 PE=1 SV=1 - [EMAL4_MOUSE]	25634.5	39352.4	23472.7	41485.2	34787	23715	27296.8	28416.1	24378.1	34501.5	25143.4	0.599582	1	0.47744	0.47744
Q811D2	1	1	26.13	Ankyrin repeat domain-containing protein 26 OS=Mus musculus GN=Ankrd26 PE=1 SV=2 - [ANR26_MOUSE]	87817	57420.2	65989.2	73035.4	78594.6	72082.1	92670.9	91809.2	90536.7	110834	101979	0.0138586	1	0.00282318	0.00282318
Q5SUR0	9	9	396.86	Phosphoribosylformylglycinamidine synthase OS=Mus musculus GN=Pfas PE=2 SV=1 - [PUR4_MOUSE]	226557	264913	307985	272890	219957	226953	293226	302992	320343	323839	255979	0.0959487	1	0.0402843	0.0402843
Q8BGH2	2	2	81.08	Sorting and assembly machinery component 50 homolog OS=Mus musculus GN=Samm50 PE=1 SV=1 - [SAM50_MOUSE]	54960.2	37438.1	33640.8	49791.4	40711.2	35102.9	37658.4	55061.9	47384.8	39131.8	61565.8	0.428801	1	0.29716	0.29716
Q9D6T0	1	1	56.92	Nitric oxide synthase-interacting protein OS=Mus musculus GN=Nosip PE=2 SV=1 - [NOSIP_MOUSE]	11722.2	12759.8	6137.02	13940.2	17056.4	11681.4	28136.9	24026.1	24027.3	42581.9	30982.7	0.00561536	1	0.000719053	0.000719053
P70224	1	1	46.22	GTPase IMAP family member 1 OS=Mus musculus GN=Gimap1 PE=1 SV=3 - [GIMA1_MOUSE]	17667.5	22409.1	23030.6	22191.4	17709.5	18955.4	9755.59	12738.3	15656.5	10440.3	9013.06	0.00371491	0.724712	0.000384259	0.000384259
Q9JKX6	2	2	75.35	ADP-sugar pyrophosphatase OS=Mus musculus GN=Nudt5 PE=1 SV=1 - [NUDT5_MOUSE]	56235.8	39976	33150.1	39752.6	35878.2	33123.1	49362	48558.4	51173.3	55982.9	45870.4	0.0706461	1	0.0260438	0.0260438
Q7TNG5	1	1	39.43	Echinoderm microtubule-associated protein-like 2 OS=Mus musculus GN=Eml2 PE=2 SV=1 - [EMAL2_MOUSE]	14044.2	21725.6	16292.6	10075.3	11925.7	20698.8	10465.5	3589.46	11246	8497.75	13151.6	0.10909	1	0.0477692	0.0477692
P63276	6	6	353.17	40S ribosomal protein S17 OS=Mus musculus GN=Rps17 PE=1 SV=2 - [RS17_MOUSE]	653611	491271	458527	546351	452602	469068	632643	527200	526067	567067	561981	0.30065	1	0.184716	0.184716
O08539	5	5	257.2	Myc box-dependent-interacting protein 1 OS=Mus musculus GN=Bin1 PE=1 SV=1 - [BIN1_MOUSE]	471822	330869	445074	373959	274240	252126	286540	257019	286957	325925	263729	0.214552	1	0.117437	0.117437
Q7TQH0	1	1	65.29	Ataxin-2-like protein OS=Mus musculus GN=Atxn2l PE=1 SV=1 - [ATX2L_MOUSE]	21338.6	17273.9	9551.25	31486.7	10786.3	23179.9	26214.8	31155.4	27074.3	31050	11342.2	0.398303	1	0.269147	0.269147
Q8R1G6	1	1	99.3	PDZ and LIM domain protein 2 OS=Mus musculus GN=Pdlim2 PE=1 SV=1 - [PDLI2_MOUSE]	31832.1	39465.9	14351.7	52519.2	37791.9	29312.5	25272.3	22853.1	34725.1	27088.2	27198.5	0.586224	1	0.461326	0.461326
Q9WUU7	1	1	13.41	Cathepsin Z OS=Mus musculus GN=Ctsz PE=2 SV=1 - [CATZ_MOUSE]	0	0	0	0	0	0	10475.8	0	0	0	0	0.42838	1	0.296665	0.296665
P36371	9	9	639.33	Antigen peptide transporter 2 OS=Mus musculus GN=Tap2 PE=2 SV=1 - [TAP2_MOUSE]	662971	701823	774681	701001	806526	825206	408187	514117	562796	457420	549401	0.00231652	0.374263	0.000194321	0.000194321
O35855	1	1	58.08	Branched-chain-amino-acid aminotransferase, mitochondrial OS=Mus musculus GN=Bcat2 PE=2 SV=2 - [BCAT2_MOUSE]	37341.8	29808.7	32295.7	24610	28895.8	32672.6	33270.8	45511	35370.7	30675.3	37328.7	0.183685	1	0.0952961	0.0952961
Q8R1K1	1	1	43.8	Ubiquitin-associated domain-containing protein 2 OS=Mus musculus GN=Ubac2 PE=2 SV=1 - [UBAC2_MOUSE]	17603.5	14321.1	9628.69	14270.6	11089.1	15280.1	15866.3	15254.9	18783.8	13112.4	13507.9	0.451685	1	0.317534	0.317534
Q60865	4	4	226.73	Caprin-1 OS=Mus musculus GN=Caprin1 PE=1 SV=2 - [CAPR1_MOUSE]	198396	122051	101903	144926	100791	80585.1	350184	199149	130236	178723	203352	0.078833	1	0.0304116	0.0304116
Q8C079	1	1	23.14	Striatin-interacting protein 1 OS=Mus musculus GN=Strip1 PE=1 SV=2 - [STRP1_MOUSE]	20308.2	11477.7	13499.4	25313.1	20612.5	16806.8	7853.8	10709.8	18274.4	19739.1	14031.8	0.352958	1	0.22797	0.22797
Q60872	1	1	102.83	Eukaryotic translation initiation factor 1A OS=Mus musculus GN=Eif1a PE=2 SV=3 - [IF1A_MOUSE]	76128.2	78569.6	85851.8	60360.3	66948.5	68487	97978.5	80640.3	64845.3	71240.9	81015.5	0.497879	1	0.362595	0.362595
Q7TNV0	4	4	237.1	Protein DEK OS=Mus musculus GN=Dek PE=1 SV=1 - [DEK_MOUSE]	691136	529081	530513	553983	522001	542792	541996	653260	586735	625205	601394	0.353239	1	0.228319	0.228319
P50429	2	2	74.23	Arylsulfatase B OS=Mus musculus GN=Arsb PE=2 SV=3 - [ARSB_MOUSE]	83402	50821	56208.6	51987.7	56526	81285.6	70883.8	107249	92903.4	87952.9	71050	0.0814043	1	0.0322059	0.0322059
O08583	4	4	407.2	THO complex subunit 4 OS=Mus musculus GN=Alyref PE=1 SV=3 - [THOC4_MOUSE]	619980	507396	624792	585798	538244	569697	643169	765718	646593	580902	660559	0.0817503	1	0.032641	0.032641
Q8BYK6	1	1	61.97	YTH domain family protein 3 OS=Mus musculus GN=Ythdf3 PE=1 SV=2 - [YTHD3_MOUSE]	21388.3	11960.5	9972.97	17006	9653.41	6154.92	5099.29	8295.29	7839.34	12635.5	9544.75	0.307035	1	0.18924	0.18924
P60904	1	1	25.18	DnaJ homolog subfamily C member 5 OS=Mus musculus GN=Dnajc5 PE=1 SV=1 - [DNJC5_MOUSE]	11383.9	9512.19	10238.2	9282.26	9259.86	8107.52	7908.08	10495.3	8767.19	8709.33	7973.5	0.327195	1	0.207125	0.207125
P16045	7	7	510.9	Galectin-1 OS=Mus musculus GN=Lgals1 PE=1 SV=3 - [LEG1_MOUSE]	3.22967e+06	2.83577e+06	3.02153e+06	2.47356e+06	2.06981e+06	2.41993e+06	5.54337e+06	2.28297e+06	2.67752e+06	2.87182e+06	2.16227e+06	0.691092	1	0.581228	0.581228
B2RXS4	1	1	46.12	Plexin-B2 OS=Mus musculus GN=Plxnb2 PE=1 SV=1 - [PLXB2_MOUSE]	1214.4	701.751	316.804	9750.63	1028.26	715.025	123.992	695.684	15795.7	18601.4	456.679	0.813236	1	0.724597	0.724597
P70399	1	1	43.42	TP53-binding protein 1 OS=Mus musculus GN=Tp53bp1 PE=1 SV=3 - [TP53B_MOUSE]	17612.7	14137.6	27104.3	13418.7	8921.55	9228.05	19450.7	17429	16991.5	14359.3	9697.28	0.807005	1	0.71674	0.71674
P29351	13	12	637.06	Tyrosine-protein phosphatase non-receptor type 6 OS=Mus musculus GN=Ptpn6 PE=1 SV=2 - [PTN6_MOUSE]	416613	385252	331455	413076	367687	352287	585887	454662	456029	558460	505004	0.00621196	1	0.000863347	0.000863347
Q5SSE9	1	1	28.47	ATP-binding cassette sub-family A member 13 OS=Mus musculus GN=Abca13 PE=2 SV=1 - [ABCAD_MOUSE]	363647	2.04289e+06	1.69603e+06	3.12605e+06	2.43469e+06	1.98796e+06	1.22296e+06	703802	626991	575028	754713	0.131684	1	0.0609845	0.0609845
P46460	4	4	240.28	Vesicle-fusing ATPase OS=Mus musculus GN=Nsf PE=1 SV=2 - [NSF_MOUSE]	82225.8	77525.7	89657.7	71759	84254.5	66161.5	79517.9	75321	87872.5	89804.6	100772	0.30065	1	0.18474	0.18474
P62862	2	2	97.5	40S ribosomal protein S30 OS=Mus musculus GN=Fau PE=2 SV=1 - [RS30_MOUSE]	143643	158678	166190	193015	141056	138154	266625	297040	278301	314590	279761	0.000276103	0.00977412	4.73094e-06	4.73106e-06
Q08619	2	1	88.83	Interferon-activable protein 205-B OS=Mus musculus GN=Ifi205b PE=1 SV=2 - [IFI5B_MOUSE]	0	3631.38	6710.3	7222	0	0	12258.2	10794	24511.9	11185.7	0	0.394596	1	0.264737	0.264737
Q9R1P3	4	4	290.26	Proteasome subunit beta type-2 OS=Mus musculus GN=Psmb2 PE=1 SV=1 - [PSB2_MOUSE]	318385	296180	322475	249928	281751	273558	254372	255904	260963	269875	258927	0.0959487	1	0.0403249	0.0403249
Q9CR60	1	1	34.74	Vesicle transport protein GOT1B OS=Mus musculus GN=Golt1b PE=2 SV=1 - [GOT1B_MOUSE]	2469.66	3140.3	5269.2	3514.35	3255.05	3884.71	1896.87	2132.13	2143.82	3939.59	3006.3	0.165831	1	0.0835606	0.0835606
Q99LB2	2	2	125.35	Dehydrogenase/reductase SDR family member 4 OS=Mus musculus GN=Dhrs4 PE=2 SV=3 - [DHRS4_MOUSE]	32837.6	54058.5	30408.8	52265.2	38228.2	42132.4	43748.9	46288.9	45001	45223.4	37000.2	0.700786	1	0.593763	0.593763
[truncated: 313 more rows]

## Sheet: CD4 Progenesis_180410_edited_AN
CD4	Gruppe 1	FV infection
	Gruppe 2	FV and combination treatment
[truncated: 2,098 more rows]
