# Supplementary material for: Combination immunotherapy with anti-PD-L1 antibody and depletion of regulatory T cells during acute viral infections results in improved virus control but lethal immunopathology
Source: PLoS Pathog. 2020 Mar 30;16(3):e1008340. doi: 10.1371/journal.ppat.1008340 (PMC7105110; doi:10.1371/journal.ppat.1008340)
Supplement: S3 Table — Clinical data of a melanoma patients treated with a combination of nivolumab (anti-PD-1 antibody) and ipilimumab (anti-CTLA-4 antibody). (XLSX) [file ppat.1008340.s007.xlsx]

## Sheet: Tabelle1
Pat ID	Gender	Primary tumor characteristics	Systemic pre-treatment	Age (years) at therapy start	AJCC stage and metastatic sites at therapy start	ECOG at therapy start	Leucoytes before start of ipi+nivo /nL	reference (range LLN-ULN) /nL	Lymphocytes before start of ipi+nivo /nL	reference (range LLN-ULN) /nL	Neutrophiles before start of ipi+nivo /nL	reference (range LLN-ULN) /nL	Eosinophils before start of ipi+nivo /nL	reference (range LLN-ULN) /nL	Immune related (ir) adverse event (AE)	CTCAE grade	Treatment (Steroids, others)	Diagnostics for irAE	Histopathological confirmation	Best overall response to therapy	Follow up
1	f	mucosal melanoma	no	53	lV pT4, cN0, cM1b (lung)	0	9.18	3,6 - 9,2	2.5	1,0 - 3,4	5.97	1,7 - 6,2	0.1	0 - 0,4	colitis	1	Methylprednisolone 2mg/kg body weihgt, Infliximab 5mg/kg body weight	blood sample, coloscopy	yes	Stable disease	death (15 month after therapy)
2	m	cutaneous melanoma	no	60	lV pT1a N0 M1d (lung, brain)	0	9.39	3,6 - 9,2	2.28	1,0 - 3,4	6.27	1,7 - 6,2	0.14	0 - 0,4	colitis, hepatitis, pneumonitis	3,3,3	Methylprednisolone 2mg/kg KG	blood sample	no	comple response	alive (+ 21 months)
3	m	cutaneous melanoma	no	65	lVpT2a, pN0, cM1d (liver, brain)	0	5.1	3,6 - 9,2	1.34	1,0 - 3,4	3	1,7 - 6,2	0.16	0 - 0,4	colitis	3	Methylprednisolone 2mg/kg	blood sample, coloscopy	yes	partial response	death (12 month after therapy start)
4	m	cutaneous melanoma shank	yes( BRAF-inhibitor dabrafenib)	65	lV pT1, pN2c, cM1d (lung, brain, soft tissue)	0	4.4	3,6 - 9,2	1.68	1,0 - 3,4	2.08	1,7 - 6,2	0.15	0 - 0,4	colitis	3	Methylprednisolone 2mg/kg, Infliximab 5mg/kg	blood sample, coloscopy	yes (gaster)	mixed response	alive (+26 months)
5	m	Melanoma unknown primary	no	70	lV pT0 cN0 pM1c (lung, bone, muscle)	0	7.08	3,6 - 9,2	2.3	1,0 - 3,4	3.96	1,7 - 6,2	0.08	0 - 0,4	colitis, pancreatitis, thyreoditis	4,4,3	Methylprednisolone 1mg/kg KG, Remicade 5mg/kg	blood sample, ultrasound, scintigraphy	no	comple response	alive (+ 14 months)
6	m	cutaneous melonoma	yes ( Pembrolizumab)	37	lV pTx pN3 cM1d (brain)	0	4.46	3,6 - 9,2	1.06	1,0 - 3,4	2.56	1,7 - 6,2	0.18	0 - 0,4	colitis	4	Methylprednisolone 2mg/kg KG; Infliximab 5mg/kg	blood sample	no	mixed respone	alive (+ 13 months)
7	m	cutaneous melanoma	no	37	lV pT2a, cN0, cM1c (bone, muscle)	0	8.46	3,6 - 9,2	1.17	1,0 - 3,4	6.55	1,7 - 6,2	0.06	0 - 0,4	hepatitis	4	Methylprednisolone 2mg/kg KG; Mycophenolat mofetil 2x1000mg/d	blood sample	no	partial response	alive ( + 37 months)
8	f	cutaneous melanoma	no	62	lV pT2a, pN0, cM1c (lung, brain)	0	5.81	3,6 - 9,2	1.52	1,0 - 3,4	3.54	1,7 - 6,2	0.4	0 - 0,4	colitis	4	Methylprednisolon 2mg/kgKG i.v, Infliximab 5mg/kg	blood sample	no	partial response	alive (+25 months)
9	m	cutaneous melanoma	no	70	lV pT1b N3b M1c (liver, bone)	0	6.33	3,6 - 9,2	1.21	1,0 - 3,4	4.44	1,7 - 6,2	0.08	0 - 0,4	hepatitis, colitis	3.4	Methylprednisolone 2mg/kg KG; Infliximab 5mg/kg	blood sample	no	ongoing	alive (+3 months)
10	m	cutaneous melanoma	no	44	lV pT3a, pN1a, cM1b (lung)	0	7.47	3,6 - 9,2	1.85	1,0 - 3,4	4.93	1,7 - 6,2	0.07	0 - 0,4	hypophysitis, thyreoiditis, gastritis	2,1,2	hydrocortison 10mg/d, methylprednisolone 1mg/kg KG	blood sample, scintigraphy, MRI, gastroscopy	yes (gastritis)	partial response	death ( 18 month after therapy start)
11	w	cutaneous melanoma	yes ( Vemurafenib, Ipilimumab, Dabrafenib)	25	lV pT4b pN3 pM1b	0	4.06	3,6 - 9,3	0.71	1,0 - 3,5	2.82	1,7 - 6,3	0.15	1 - 0,4	hepatitis, hypophysitis, pneumonitis und rash	2	hydrocortison 100mg/d, 2mg/kg/d Methylprednisolon	MRT, BB	no	progressive disease	death (14 months after therapy start)
